# Supplementary material for: Synthetic bacterial community derived from a desert rhizosphere confers salt stress resilience to tomato in the presence of a soil microbiome
Source: ISME J. 2022 Apr 20;16(8):1907–20. doi: 10.1038/s41396-022-01238-3 (PMC9296610; doi:10.1038/s41396-022-01238-3)
Supplement: Supplementary file 2 — Table S1 [file 41396_2022_1238_MOESM2_ESM.xlsx]

## Sheet: Sheet1
Table S1: Genome quality and BUSCO completion of the Jizan strain draft assemblies.
strain number	contig count	largest contig (bp)	total length (bp)	N50 (bp)	L50	GC (%)	BUSCO (%)
SA087	175	543949	5765706	235133	9	66.03	97.3
SA113	45	621922	6368688	266747	9	73.21	93.92
SA244	27	738592	4869277	548984	4	61.07	99.32
SA403	55	791070	5827606	308192	6	61.53	96.62
SA424	49	561012	5422796	321413	6	63.45	97.97
SA436	92	876275	6512045	264159	6	36.77	99.32
SA444	147	243229	7832951	128819	23	73.42	93.92
SA613	27	859236	5493474	279279	6	55.5	99.32
SA619	61	642724	7060368	186344	11	73.14	94.59
SA670	1029	512909	8841294	143471	17	71.94	93.24
SA681	49	648396	6006283	234380	9	73.2	94.59
