# Supplementary material for: Synthetic bacterial community derived from a desert rhizosphere confers salt stress resilience to tomato in the presence of a soil microbiome
Source: ISME J. 2022 Apr 20;16(8):1907–20. doi: 10.1038/s41396-022-01238-3 (PMC9296610; doi:10.1038/s41396-022-01238-3)
Supplement: Supplementary file 3 — Table S2 [file 41396_2022_1238_MOESM3_ESM.xlsx]

## Sheet: Sheet1
Table S2: Composition of simplified SynComs.
Strains		SynComs
		A	B	C	D	E	F	G	H	I	J	K	L	M	N	O	P	Q	R	S	T
Massilia	SA087	X	X	X	X				X	X	X	X	X	X	X		X	X	X	X
Ralstonia	SA424	X
Streptomyces	SA444	X	X	X						X				X	X	X			X	X	X
Ensifer	SA403	X	X	X		X	X	X		X	X			X		X	X	X	X		X
Bacillus	SA436	X	X	X	X				X	X	X	X	X		X	X	X	X		X	X
Pseudomonas	SA613				X	X	X		X	X		X	X
Pseudomonas	SA244					X	X	X
Ochrobactrum	SA148				X	X	X	X			X	X
Enterobacter	SA187			X	X		X	X	X		X	X	X					X	X	X	X
Acinetobacter	SA188					X		X	X				X
