# Supplementary material for: Synthetic bacterial community derived from a desert rhizosphere confers salt stress resilience to tomato in the presence of a soil microbiome
Source: ISME J. 2022 Apr 20;16(8):1907–20. doi: 10.1038/s41396-022-01238-3 (PMC9296610; doi:10.1038/s41396-022-01238-3)
Supplement: Supplementary file 4 — Table S3 [file 41396_2022_1238_MOESM4_ESM.xlsx]

## Sheet: Sheet1
Table S3: Information on primers used in the qPCR assay.
Gene	Primer orientation	Primer sequence (5' > 3')	GC (%)	Tm (°C)	length (bp)	GeneID	reference
Actin	forward	AATAGCATAAGATGGCAGACG	42.9	55.9	157	101260631	78
Actin	reverse	ATACCCACCATCACACCAGTAT	45.5	58.6
WRKY8	forward	TAATTCTGCCGGAAAGCCTC	50.0	58.0	168	101259967	75
WRKY8	reverse	ATGCTTATTGCCGGTACTCGA	47.6	59.6
HKT1;1	forward	CCGTGTTCTCTTCAACACCTT	47.6	58.4	210	101245180	73
HKT1;1	reverse	TGGAGTGGACTCTAATGGTCT	45.5	58.2
SOS1	forward	CTGCACCGTTACTGCCTTTG	55.0	59.8	168	778208	41
SOS1	reverse	GGAGACCCCTGCCTGATAGA	60.0	60.1
SOS2	forward	TGGTAAACACCCTTGCTGTGA	47.6	59.8	129	778340	76
SOS2	reverse	GTTTGTCACTGGAGGAGAGC	55.0	58.2
CESA2	forward	CATGGACCCTAAGAAAGATTTGG	43.5	57.2	199	101248382	77
CESA2	reverse	TCTCGAAAGTGGTTGTCTTCC	47.6	57.9
remarks:	1. Information on genes and primers used in the qPCR assay
	2. GeneID refers to the RefSeq tomato assembly SL3.0 (GCF_000188115.4)
	3. Primers highlighted in bold are of our own design
