# Supplementary material for: Synthetic bacterial community derived from a desert rhizosphere confers salt stress resilience to tomato in the presence of a soil microbiome
Source: ISME J. 2022 Apr 20;16(8):1907–20. doi: 10.1038/s41396-022-01238-3 (PMC9296610; doi:10.1038/s41396-022-01238-3)
Supplement: Supplementary file 5 — Table S4 [file 41396_2022_1238_MOESM5_ESM.xlsx]

## Sheet: Sheet1
Table S4: ASV to Jizan strain 16S rRNA gene mapping to identify strains in the root colonization of tomato growing in the non-sterile substrate.
Strain	ASV
Bacillus sp. SA436	ASV513
Massilia sp. SA087	ASV84
Ensifer sp. SA403	ASV91
Ralstonia sp. SA424	ASV16
Pseudomonas sp. SA244	ASV2
Pseudomonas sp. SA613	ASV38
Streptomyces sp. SA619	ASV4047
Streptomyces sp. SA113	ASV4047
Streptomyces sp. SA681	ASV4047
Streptomyces sp. SA670	ASV4047
Streptomyces sp. SA444	ASV783
Ochrobactrum intermedium SA148	ASV13
Enterobacter sp. SA187	ASV12
Acinetobacter radioresistens SA188	ASV10
Pseudomonas argentinensis SA190	ASV5
