# Supplementary material for: Synthetic bacterial community derived from a desert rhizosphere confers salt stress resilience to tomato in the presence of a soil microbiome
Source: ISME J. 2022 Apr 20;16(8):1907–20. doi: 10.1038/s41396-022-01238-3 (PMC9296610; doi:10.1038/s41396-022-01238-3)
Supplement: Supplementary file 6 — Table S5 [file 41396_2022_1238_MOESM6_ESM.xlsx]

## Sheet: Sheet1
Table S5: Jizan desert soil content analysis.
	Nt [g/kg]	K [mg/kg]	N-NH4 [mg/kg]	N-(NO3+NO2) [mg/kg]	Total Organic C [mg/kg]	P-Olsen [mg/kg]	pH
Jizan soil	N/A	33	1.1	0.7	11	2.0604	7.28
Detection limit	0.3	3	1	0.5	3
N/A: value below the dection limit, so no data was shown
