# Supplementary material for: Synthetic bacterial community derived from a desert rhizosphere confers salt stress resilience to tomato in the presence of a soil microbiome
Source: ISME J. 2022 Apr 20;16(8):1907–20. doi: 10.1038/s41396-022-01238-3 (PMC9296610; doi:10.1038/s41396-022-01238-3)
Supplement: Supplementary file 7 — Dataset S1 [file 41396_2022_1238_MOESM7_ESM.xlsx]

## Sheet: Affected OTUs
SOIL-RHIZO			SOIL-EC			RHIZO-EC
enriched	depleted		enriched	depleted		more in EC	more in RHIZO
OTU_58	OTU_1224		OTU_136	OTU_1340		OTU_136	OTU_810
OTU_71	OTU_2195		OTU_10	OTU_6481		OTU_1363	OTU_413
OTU_14	OTU_70		OTU_326	OTU_5036		OTU_103	OTU_1020
OTU_10	OTU_1659		OTU_1363	OTU_977		OTU_1348	OTU_2473
OTU_277	OTU_2629		OTU_5	OTU_76		OTU_675	OTU_2820
OTU_6093	OTU_1376		OTU_4269	OTU_1239		OTU_5348	OTU_1383
OTU_249	OTU_1186		OTU_5773	OTU_129		OTU_2072	OTU_2666
OTU_119	OTU_1816		OTU_14	OTU_1327		OTU_5492	OTU_789
OTU_326	OTU_610		OTU_942	OTU_1585		OTU_4269	OTU_9726
OTU_5	OTU_1418		OTU_738	OTU_1300		OTU_168	OTU_170
OTU_638	OTU_4286		OTU_30	OTU_308		OTU_3247	OTU_1453
OTU_84	OTU_1585		OTU_2501	OTU_1254		OTU_546	OTU_742
OTU_1492	OTU_835		OTU_171	OTU_66		OTU_1963	OTU_517
OTU_3588	OTU_3133		OTU_174	OTU_956		OTU_339	OTU_4156
OTU_738	OTU_77		OTU_273	OTU_1158			OTU_1098
OTU_357	OTU_3164		OTU_3132	OTU_390			OTU_7606
OTU_5773	OTU_1133		OTU_103	OTU_765			OTU_780
OTU_2955	OTU_134		OTU_81	OTU_2122			OTU_1773
OTU_174	OTU_1510		OTU_119	OTU_1538			OTU_422
OTU_942	OTU_168		OTU_2072	OTU_1190			OTU_2360
OTU_2954	OTU_2141		OTU_1963	OTU_184			OTU_681
OTU_618	OTU_1161		OTU_3100	OTU_1469			OTU_627
OTU_273	OTU_470		OTU_6967	OTU_946			OTU_1018
OTU_30	OTU_787		OTU_28	OTU_25			OTU_752
OTU_3132	OTU_48		OTU_203	OTU_1637			OTU_392
OTU_28	OTU_3752		OTU_7588	OTU_1161			OTU_1184
OTU_2666	OTU_1853		OTU_238	OTU_74			OTU_1777
OTU_91	OTU_3223		OTU_55	OTU_1186			OTU_371
OTU_2080	OTU_607		OTU_2291	OTU_4430			OTU_1306
OTU_2749	OTU_2006		OTU_451	OTU_921			OTU_696
OTU_2501	OTU_1362		OTU_243	OTU_889			OTU_5151
OTU_158	OTU_2084		OTU_6093	OTU_1673			OTU_654
OTU_7588	OTU_2333		OTU_546	OTU_913			OTU_424
OTU_4269	OTU_559		OTU_5348	OTU_1962			OTU_788
OTU_4838	OTU_1503		OTU_357	OTU_501			OTU_317
OTU_2432	OTU_115		OTU_5492	OTU_439			OTU_765
OTU_1018	OTU_3447		OTU_2963	OTU_12			OTU_2403
OTU_451	OTU_1309		OTU_2432	OTU_399			OTU_977
OTU_81	OTU_1495		OTU_249	OTU_792			OTU_121
OTU_238	OTU_3910		OTU_2954	OTU_2413			OTU_5770
OTU_7606	OTU_279		OTU_2879	OTU_798			OTU_1111
OTU_239	OTU_2034		OTU_13248	OTU_562			OTU_65
OTU_866	OTU_120		OTU_2335	OTU_609			OTU_378
OTU_9726	OTU_1454		OTU_301	OTU_5770			OTU_13298
OTU_13248	OTU_956		OTU_2749	OTU_991			OTU_106
OTU_203	OTU_44		OTU_2635	OTU_1453			OTU_6275
OTU_55	OTU_885		OTU_60	OTU_3728			OTU_82
OTU_377	OTU_851		OTU_1850	OTU_851			OTU_1586
OTU_3316	OTU_503		OTU_13260	OTU_810			OTU_980
OTU_2963	OTU_541		OTU_2955	OTU_424			OTU_32
OTU_171	OTU_32		OTU_444	OTU_699			OTU_135
OTU_9466	OTU_1345		OTU_377	OTU_333			OTU_3007
OTU_2335	OTU_562		OTU_3316	OTU_480			OTU_11
OTU_13260	OTU_3927		OTU_91	OTU_3540			OTU_1006
OTU_603	OTU_1897		OTU_2230	OTU_115			OTU_1148
OTU_6967	OTU_714		OTU_107	OTU_885			OTU_1432
OTU_2636	OTU_1425		OTU_2666	OTU_197			OTU_478
OTU_220	OTU_911		OTU_158	OTU_8392			OTU_2955
OTU_560	OTU_895		OTU_1348	OTU_788			OTU_25
OTU_436	OTU_759		OTU_434	OTU_402			OTU_2080
OTU_4156	OTU_230		OTU_4838	OTU_6482			OTU_1941
OTU_2879	OTU_13497		OTU_592	OTU_40			OTU_1716
OTU_9	OTU_4203		OTU_1492	OTU_4648			OTU_1117
OTU_758	OTU_3120		OTU_193	OTU_721			OTU_589
OTU_3100	OTU_118		OTU_1905	OTU_230			OTU_6482
OTU_2291	OTU_786		OTU_603	OTU_2820			OTU_380
OTU_159	OTU_363		OTU_2469	OTU_589			OTU_233
OTU_684	OTU_1792		OTU_866	OTU_5759			OTU_797
OTU_60	OTU_95		OTU_50	OTU_48			OTU_2669
OTU_1773	OTU_599		OTU_996	OTU_346			OTU_77
OTU_3188	OTU_629		OTU_3588	OTU_2630			OTU_523
OTU_517	OTU_2092		OTU_3188	OTU_558			OTU_159
OTU_2360	OTU_13367		OTU_1018	OTU_481			OTU_2636
OTU_1941	OTU_1227		OTU_2080	OTU_3933			OTU_2138
OTU_2469	OTU_1092		OTU_92	OTU_559			OTU_120
OTU_3592	OTU_184		OTU_7606	OTU_627			OTU_6068
OTU_75	OTU_613		OTU_9726	OTU_1102			OTU_951
OTU_5151	OTU_1327		OTU_9466	OTU_393			OTU_688
OTU_2669	OTU_3728		OTU_488	OTU_911			OTU_1921
OTU_2635	OTU_82		OTU_254	OTU_1181			OTU_778
OTU_1850	OTU_1563		OTU_277	OTU_688			OTU_1189
OTU_2230	OTU_8391		OTU_58	OTU_78			OTU_947
OTU_2017	OTU_682		OTU_2155	OTU_610			OTU_1673
OTU_566	OTU_5759		OTU_2131	OTU_2092			OTU_2746
OTU_1963	OTU_1804		OTU_684	OTU_462			OTU_501
OTU_5261	OTU_2122		OTU_1005	OTU_233			OTU_6093
OTU_2502	OTU_609		OTU_5261	OTU_1804			OTU_76
OTU_428	OTU_104		OTU_597	OTU_65			OTU_212
OTU_2218	OTU_62		OTU_638	OTU_667			OTU_2017
OTU_2138	OTU_3540		OTU_4156	OTU_714			OTU_108
OTU_996	OTU_621		OTU_758	OTU_541			OTU_997
OTU_411	OTU_373		OTU_3592	OTU_730			OTU_3486
OTU_8386	OTU_708		OTU_675	OTU_789			OTU_5774
OTU_50			OTU_5038	OTU_780			OTU_1962
OTU_107			OTU_8386	OTU_786			OTU_412
OTU_243			OTU_2201	OTU_121			OTU_342
OTU_2473			OTU_83	OTU_759			OTU_308
OTU_5038			OTU_261	OTU_1324			OTU_1771
OTU_597			OTU_1701	OTU_478			OTU_249
OTU_5614			OTU_1328	OTU_1851			OTU_75
OTU_1328			OTU_2611	OTU_608			OTU_1492
OTU_546			OTU_2636	OTU_585			OTU_3588
OTU_2072			OTU_175	OTU_135			OTU_560
OTU_1921			OTU_2502	OTU_599			OTU_370
OTU_301			OTU_1773	OTU_682			OTU_78
OTU_92			OTU_2218	OTU_523			OTU_814
OTU_1440			OTU_428	OTU_419			OTU_347
OTU_505			OTU_517	OTU_629			OTU_9
OTU_1184			OTU_146	OTU_2084			OTU_1102
OTU_11			OTU_310	OTU_668			OTU_969
OTU_193			OTU_35	OTU_212			OTU_112
OTU_256			OTU_566	OTU_607			OTU_411
OTU_3678			OTU_71	OTU_412			OTU_436
OTU_146			OTU_2360	OTU_378			OTU_311
OTU_2611			OTU_5614	OTU_613			OTU_306
OTU_40			OTU_5151	OTU_621			OTU_481
OTU_13298			OTU_159	OTU_245			OTU_256
OTU_175			OTU_5763	OTU_380			OTU_638
OTU_2131			OTU_1946	OTU_106			OTU_618
OTU_370			OTU_1099	OTU_422			OTU_1390
OTU_2403			OTU_26	OTU_373			OTU_220
OTU_310			OTU_1941	OTU_503			OTU_277
OTU_1447			OTU_320	OTU_3133			OTU_40
OTU_1390			OTU_505	OTU_363			OTU_239
OTU_5492			OTU_2473	OTU_62			OTU_58
OTU_392			OTU_1372	OTU_108			OTU_84
OTU_35			OTU_800	OTU_1117			OTU_71
OTU_311			OTU_56	OTU_708
OTU_1701				OTU_104
OTU_1372				OTU_118
OTU_1005				OTU_77
OTU_831				OTU_32
OTU_434				OTU_112
OTU_1857				OTU_120
OTU_317				OTU_82
OTU_5348
OTU_83
OTU_24
OTU_444
OTU_1946
OTU_2155
OTU_997
OTU_1771
OTU_797
OTU_5768
OTU_2201
OTU_3883
OTU_5774
OTU_306
OTU_975
OTU_969
OTU_5763
OTU_648
OTU_51
OTU_2746
OTU_1777
OTU_1905
OTU_136
OTU_320
OTU_1586
OTU_2674
OTU_592
OTU_1363
OTU_752
OTU_488
OTU_568
OTU_103
OTU_170
OTU_438
OTU_1189
OTU_342
OTU_1006
OTU_254
OTU_347
OTU_247
OTU_1716
OTU_814
OTU_1654
OTU_481
OTU_3486
OTU_813

## Sheet: VENN_ENRICHED
	Rhizo enriched specificly	EC enriched specificly
121 common elements in "enriched_RHIZO" and "enriched_EC"	60 elements included exclusively in "enriched_EC"	7 elements included exclusively in "enriched_Rhizo"
OTU_58	OTU_84	OTU_1348
OTU_71	OTU_618	OTU_675
OTU_14	OTU_239	OTU_261
OTU_10	OTU_220	OTU_1099
OTU_277	OTU_560	OTU_26
OTU_6093	OTU_436	OTU_800
OTU_249	OTU_9	OTU_56
OTU_119	OTU_75
OTU_326	OTU_2669
OTU_5	OTU_2017
OTU_638	OTU_2138
OTU_1492	OTU_411
OTU_3588	OTU_1921
OTU_738	OTU_1440
OTU_357	OTU_1184
OTU_5773	OTU_11
OTU_2955	OTU_256
OTU_174	OTU_3678
OTU_942	OTU_40
OTU_2954	OTU_13298
OTU_273	OTU_370
OTU_30	OTU_2403
OTU_3132	OTU_1447
OTU_28	OTU_1390
OTU_2666	OTU_392
OTU_91	OTU_311
OTU_2080	OTU_831
OTU_2749	OTU_1857
OTU_2501	OTU_317
OTU_158	OTU_24
OTU_7588	OTU_997
OTU_4269	OTU_1771
OTU_4838	OTU_797
OTU_2432	OTU_5768
OTU_1018	OTU_3883
OTU_451	OTU_5774
OTU_81	OTU_306
OTU_238	OTU_975
OTU_7606	OTU_969
OTU_866	OTU_648
OTU_9726	OTU_51
OTU_13248	OTU_2746
OTU_203	OTU_1777
OTU_55	OTU_1586
OTU_377	OTU_2674
OTU_3316	OTU_752
OTU_2963	OTU_568
OTU_171	OTU_170
OTU_9466	OTU_438
OTU_2335	OTU_1189
OTU_13260	OTU_342
OTU_603	OTU_1006
OTU_6967	OTU_347
OTU_2636	OTU_247
OTU_4156	OTU_1716
OTU_2879	OTU_814
OTU_758	OTU_1654
OTU_3100	OTU_481
OTU_2291	OTU_3486
OTU_159	OTU_813
OTU_684
OTU_60
OTU_1773
OTU_3188
OTU_517
OTU_2360
OTU_1941
OTU_2469
OTU_3592
OTU_5151
OTU_2635
OTU_1850
OTU_2230
OTU_566
OTU_1963
OTU_5261
OTU_2502
OTU_428
OTU_2218
OTU_996
OTU_8386
OTU_50
OTU_107
OTU_243
OTU_2473
OTU_5038
OTU_597
OTU_5614
OTU_1328
OTU_546
OTU_2072
OTU_301
OTU_92
OTU_505
OTU_193
OTU_146
OTU_2611
OTU_175
OTU_2131
OTU_310
OTU_5492
OTU_35
OTU_1701
OTU_1372
OTU_1005
OTU_434
OTU_5348
OTU_83
OTU_444
OTU_1946
OTU_2155
OTU_2201
OTU_5763
OTU_1905
OTU_136
OTU_320
OTU_592
OTU_1363
OTU_488
OTU_103
OTU_254

## Sheet: VENN_DEPLETED
	Rhizo enriched specificly	EC enriched specificly
45 common elements in "depleted_RHIZO" and "depleted_EC"	48 elements included exclusively in "depleted_RHIZO"	90 elements included exclusively in "depleted_EC"
OTU_3540	OTU_1227	OTU_4648
OTU_373	OTU_2034	OTU_135
OTU_1161	OTU_3120	OTU_65
OTU_184	OTU_4203	OTU_245
OTU_2084	OTU_3223	OTU_585
OTU_714	OTU_13497	OTU_1340
OTU_541	OTU_13367	OTU_730
OTU_708	OTU_1092	OTU_78
OTU_62	OTU_3447	OTU_1673
OTU_115	OTU_1853	OTU_1181
OTU_629	OTU_4286	OTU_129
OTU_48	OTU_1510	OTU_913
OTU_3728	OTU_134	OTU_12
OTU_3133	OTU_70	OTU_792
OTU_1186	OTU_1454	OTU_6482
OTU_956	OTU_470	OTU_1117
OTU_104	OTU_1425	OTU_40
OTU_885	OTU_3910	OTU_462
OTU_609	OTU_2195	OTU_333
OTU_851	OTU_1133	OTU_798
OTU_599	OTU_3752	OTU_668
OTU_32	OTU_1376	OTU_589
OTU_2092	OTU_2141	OTU_1239
OTU_82	OTU_1503	OTU_789
OTU_1585	OTU_3164	OTU_480
OTU_786	OTU_1224	OTU_106
OTU_682	OTU_95	OTU_1254
OTU_1804	OTU_3927	OTU_721
OTU_911	OTU_2333	OTU_946
OTU_562	OTU_1309	OTU_1300
OTU_5759	OTU_44	OTU_399
OTU_610	OTU_1659	OTU_991
OTU_613	OTU_835	OTU_8392
OTU_559	OTU_1792	OTU_1851
OTU_2122	OTU_1816	OTU_197
OTU_77	OTU_895	OTU_1637
OTU_607	OTU_2006	OTU_1538
OTU_118	OTU_168	OTU_481
OTU_363	OTU_1345	OTU_558
OTU_759	OTU_787	OTU_4430
OTU_621	OTU_1897	OTU_25
OTU_230	OTU_8391	OTU_76
OTU_503	OTU_1495	OTU_1962
OTU_1327	OTU_1563	OTU_378
OTU_120	OTU_1362	OTU_2820
	OTU_2629	OTU_308
	OTU_1418	OTU_74
	OTU_279	OTU_1469
		OTU_788
		OTU_121
		OTU_2630
		OTU_523
		OTU_1453
		OTU_380
		OTU_233
		OTU_108
		OTU_810
		OTU_765
		OTU_889
		OTU_478
		OTU_422
		OTU_66
		OTU_608
		OTU_1190
		OTU_419
		OTU_1158
		OTU_977
		OTU_3933
		OTU_6481
		OTU_212
		OTU_1324
		OTU_5770
		OTU_5036
		OTU_424
		OTU_439
		OTU_688
		OTU_780
		OTU_393
		OTU_699
		OTU_921
		OTU_627
		OTU_501
		OTU_667
		OTU_402
		OTU_112
		OTU_412
		OTU_1102
		OTU_346
		OTU_390
		OTU_2413
