# Supplementary material for: Synthetic bacterial community derived from a desert rhizosphere confers salt stress resilience to tomato in the presence of a soil microbiome
Source: ISME J. 2022 Apr 20;16(8):1907–20. doi: 10.1038/s41396-022-01238-3 (PMC9296610; doi:10.1038/s41396-022-01238-3)
Supplement: Supplementary file 8 — Dataset S2 [file 41396_2022_1238_MOESM8_ESM.xlsx]

## Sheet: Sheet1
figure	display_name	assembly_accession	bioproject	biosample	wgs_master	refseq_category	taxid	species_taxid	organism_name	infraspecific_name	isolate	version_status	assembly_level	release_type	genome_rep	seq_rel_date	asm_name	submitter	gbrs_paired_asm	paired_asm_comp	ftp_path	excluded_from_refseq	relation_to_type_material
4A	Oxalobacter formigenes HC-1	GCF_002127965.1	PRJNA224116	SAMN06036219		representative genome	847	847	Oxalobacter formigenes	strain=HC-1		latest	Complete Genome	Major	Full	2017/05/11	ASM212796v1	UNIVERSITY OF FLORIDA	GCA_002127965.1	identical	ftp://ftp.ncbi.nlm.nih.gov/genomes/all/GCF/002/127/965/GCF_002127965.1_ASM212796v1
4A	Massilia timonae CCUG 45783	GCF_000315425.1	PRJNA224116	SAMN02463908	AGZI00000000.1	na	883126	47229	Massilia timonae CCUG 45783	strain=CCUG 45783		latest	Scaffold	Major	Full	2012/11/30	Mass_timo_CCUG_45783_V1	Broad Institute	GCA_000315425.1	identical	ftp://ftp.ncbi.nlm.nih.gov/genomes/all/GCF/000/315/425/GCF_000315425.1_Mass_timo_CCUG_45783_V1		assembly from type material
4A	Massilia timonae NEU	GCF_001866515.1	PRJNA224116	SAMN03072705	JRYB00000000.1	representative genome	47229	47229	Massilia timonae	strain=NEU		latest	Contig	Major	Full	2016/11/04	GFC_26	Los Alamos National Laboratory	GCA_001866515.1	identical	ftp://ftp.ncbi.nlm.nih.gov/genomes/all/GCF/001/866/515/GCF_001866515.1_GFC_26
4A	Massilia alkalitolerans DSM 17462	GCF_000427785.1	PRJNA224116	SAMN02440881	ATYR00000000.1	representative genome	1111733	286638	Massilia alkalitolerans DSM 17462	strain=DSM 17462		latest	Scaffold	Major	Full	2013/07/15	ASM42778v1	DOE Joint Genome Institute	GCA_000427785.1	identical	ftp://ftp.ncbi.nlm.nih.gov/genomes/all/GCF/000/427/785/GCF_000427785.1_ASM42778v1		assembly from type material
4A	Massilia albidiflava DSM17472	GCF_004322755.1	PRJNA224116	SAMN10970106		na	321983	321983	Massilia albidiflava	strain=DSM 17472		latest	Complete Genome	Major	Full	2019/03/03	ASM432275v1	University of Tuebingen	GCA_004322755.1	identical	ftp://ftp.ncbi.nlm.nih.gov/genomes/all/GCF/004/322/755/GCF_004322755.1_ASM432275v1		assembly from type material
4A	Massilia plicata DSM17505	GCF_004421005.1	PRJNA224116	SAMN11096935		na	321984	321984	Massilia plicata	strain=DSM 17505		latest	Complete Genome	Major	Full	2019/03/27	ASM442100v1	University of Tuebingen	GCA_004421005.1	identical	ftp://ftp.ncbi.nlm.nih.gov/genomes/all/GCF/004/421/005/GCF_004421005.1_ASM442100v1		assembly from type material
4A	Massilia lutea DSM17473	GCF_004209755.1	PRJNA224116	SAMN10873118		na	321985	321985	Massilia lutea	strain=DSM 17473		latest	Chromosome	Major	Full	2019/02/19	ASM420975v1	University of Tuebingen	GCA_004209755.1	identical	ftp://ftp.ncbi.nlm.nih.gov/genomes/all/GCF/004/209/755/GCF_004209755.1_ASM420975v1		assembly from type material
4A	Massilia aurea CFS-1	GCF_003719535.1	PRJNA224116	SAMN03113139	JSAB00000000.1	na	373040	373040	Massilia aurea	strain=CFS-1		latest	Scaffold	Major	Full	2018/11/09	ASM371953v1	Yunnan Normal University	GCA_003719535.1	identical	ftp://ftp.ncbi.nlm.nih.gov/genomes/all/GCF/003/719/535/GCF_003719535.1_ASM371953v1
4A	Massilia niastensis DSM 21313	GCF_000382345.1	PRJNA224116	SAMN02441321	ARNP00000000.1	representative genome	1122215	544911	Massilia niastensis DSM 21313	strain=DSM 21313		latest	Scaffold	Major	Full	2013/04/24	ASM38234v1	DOE Joint Genome Institute	GCA_000382345.1	identical	ftp://ftp.ncbi.nlm.nih.gov/genomes/all/GCF/000/382/345/GCF_000382345.1_ASM38234v1		assembly from type material
4A	Massilia umbonata DSMZ 26121	GCF_005280315.1	PRJNA224116	SAMN11520691		na	864828	864828	Massilia umbonata	strain=DSMZ 26121		latest	Complete Genome	Major	Full	2019/05/11	ASM528031v1	University of Tuebingen	GCA_005280315.1	identical	ftp://ftp.ncbi.nlm.nih.gov/genomes/all/GCF/005/280/315/GCF_005280315.1_ASM528031v1
4A	Massilia flava CGMCC 1.10685	GCF_007830495.1	PRJNA224116	SAMN02927905	VLKW00000000.1	na	871742	871742	Massilia flava	strain=CGMCC 1.10685		latest	Scaffold	Major	Full	2019/08/02	ASM783049v1	DOE Joint Genome Institute	GCA_007830495.1	identical	ftp://ftp.ncbi.nlm.nih.gov/genomes/all/GCF/007/830/495/GCF_007830495.1_ASM783049v1		assembly from type material
4A	Massilia oculi CCUG 43427	GCF_003143515.1	PRJNA224116	SAMN09104968		na	945844	945844	Massilia oculi	strain=CCUG 43427		latest	Complete Genome	Major	Full	2018/05/19	ASM314351v1	Shanghai Jiao Tong University	GCA_003143515.1	identical	ftp://ftp.ncbi.nlm.nih.gov/genomes/all/GCF/003/143/515/GCF_003143515.1_ASM314351v1
4A	Massilia lurida CGMCC 1.10822	GCF_007830455.1	PRJNA224116	SAMN02927932	VLLB00000000.1	na	1036180	1036180	Massilia lurida	strain=CGMCC 1.10822		latest	Contig	Major	Full	2019/08/02	ASM783045v1	DOE Joint Genome Institute	GCA_007830455.1	identical	ftp://ftp.ncbi.nlm.nih.gov/genomes/all/GCF/007/830/455/GCF_007830455.1_ASM783045v1		assembly from type material
4A	Massilia putida 6NM-7	GCF_001941825.1	PRJNA224116	SAMN06191485		representative genome	1141883	1141883	Massilia putida	strain=6NM-7		latest	Complete Genome	Major	Full	2017/01/10	ASM194182v1	Jiangnan UniversityGuangdong Institute of Microbiology	GCA_001941825.1	identical	ftp://ftp.ncbi.nlm.nih.gov/genomes/all/GCF/001/941/825/GCF_001941825.1_ASM194182v1		assembly from type material
4A	Massilia yuzhufengensis CGMCC 1.12041	GCF_900112225.1	PRJNA224116	SAMN05216204	FOLD00000000.1	representative genome	1164594	1164594	Massilia yuzhufengensis	strain=CGMCC 1.12041		latest	Scaffold	Major	Full	2016/11/02	IMG-taxon 2667527446 annotated assembly	DOE - JOINT GENOME INSTITUTE	GCA_900112225.1	identical	ftp://ftp.ncbi.nlm.nih.gov/genomes/all/GCF/900/112/225/GCF_900112225.1_IMG-taxon_2667527446_annotated_assembly		assembly from type material
4A	Massilia sp. WF1	GCF_001028775.2	PRJNA224116	SAMN03763311	LELH00000000.2	na	1406431	1406431	Massilia sp. WF1	strain=WF1		latest	Contig	Major	Full	2015/08/10	ASM102877v2	Zhejiang University	GCA_001028775.2	identical	ftp://ftp.ncbi.nlm.nih.gov/genomes/all/GCF/001/028/775/GCF_001028775.2_ASM102877v2
4A	Massilia eurypsychrophila JCM 30074	GCF_002760655.1	PRJNA224116	SAMN07785153	PDOC00000000.1	na	1485217	1485217	Massilia eurypsychrophila	strain=JCM 30074		latest	Contig	Major	Full	2017/11/07	ASM276065v1	Chinese Academy of Agricultural Sciences	GCA_002760655.1	identical	ftp://ftp.ncbi.nlm.nih.gov/genomes/all/GCF/002/760/655/GCF_002760655.1_ASM276065v1		assembly from type material
4A	Massilia sp. 9096	GCF_000745265.1	PRJNA224116	SAMN02787000	JQNN00000000.1	na	1500894	1500894	Massilia sp. 9096	strain=9096		latest	Contig	Major	Full	2014/08/28	ASM74526v1	DOE Joint Genome Institute	GCA_000745265.1	identical	ftp://ftp.ncbi.nlm.nih.gov/genomes/all/GCF/000/745/265/GCF_000745265.1_ASM74526v1
4A	Massilia sp. LC238	GCF_000735635.1	PRJNA224116	SAMN02799686	JNNN00000000.1	na	1502852	1502852	Massilia sp. LC238	strain=LC238		latest	Contig	Major	Full	2014/07/28	ASM73563v1	Monash University Malaysia	GCA_000735635.1	identical	ftp://ftp.ncbi.nlm.nih.gov/genomes/all/GCF/000/735/635/GCF_000735635.1_ASM73563v1
4A	Massilia sp. JS1662	GCF_000759615.1	PRJNA224116	SAMN02903339	JPQD00000000.1	na	1519190	1519190	Massilia sp. JS1662	strain=JS1662		latest	Contig	Major	Full	2014/09/29	ASM75961v1	Georgia Institute of Technology	GCA_000759615.1	identical	ftp://ftp.ncbi.nlm.nih.gov/genomes/all/GCF/000/759/615/GCF_000759615.1_ASM75961v1
4A	Massilia glaciei B448-2	GCF_003011895.2	PRJNA224116	SAMN08685246	PXWF00000000.2	na	1524097	1524097	Massilia glaciei	strain=B448-2		latest	Contig	Major	Full	2018/05/14	ASM301189v2	Chinese Academy of Agricultural Sciences	GCA_003011895.2	identical	ftp://ftp.ncbi.nlm.nih.gov/genomes/all/GCF/003/011/895/GCF_003011895.2_ASM301189v2		assembly from type material
4A	Massilia psychrophila JCM 30813	GCF_002760665.1	PRJNA224116	SAMN07785150	PDOB00000000.1	na	1603353	1603353	Massilia psychrophila	strain=JCM 30813		latest	Contig	Major	Full	2017/11/07	ASM276066v1	Chinese Academy of Agricultural Sciences	GCA_002760665.1	identical	ftp://ftp.ncbi.nlm.nih.gov/genomes/all/GCF/002/760/665/GCF_002760665.1_ASM276066v1		assembly from type material
4A	Massilia sp. NR 4-1	GCF_001191005.1	PRJNA224116	SAMN03801557		na	1678028	1678028	Massilia sp. NR 4-1	strain=NR 4-1		latest	Complete Genome	Major	Full	2015/08/03	ASM119100v1	Chung-Ang University	GCA_001191005.1	identical	ftp://ftp.ncbi.nlm.nih.gov/genomes/all/GCF/001/191/005/GCF_001191005.1_ASM119100v1
4A	Massilia sp. WG5	GCF_001412595.2	PRJNA224116	SAMN04017855		na	1707785	1707785	Massilia sp. WG5	strain=WG5		latest	Complete Genome	Minor	Full	2018/05/01	ASM141259v2	Zhejiang University	GCA_001412595.2	identical	ftp://ftp.ncbi.nlm.nih.gov/genomes/all/GCF/001/412/595/GCF_001412595.2_ASM141259v2
4A	Massilia sp. Root418	GCF_001425265.1	PRJNA224116	SAMN04155801	LMEC00000000.1	na	1736532	1736532	Massilia sp. Root418	strain=Root418		latest	Scaffold	Major	Full	2015/11/02	Root418	Max Planck Institute for Plant Breeding Research	GCA_001425265.1	identical	ftp://ftp.ncbi.nlm.nih.gov/genomes/all/GCF/001/425/265/GCF_001425265.1_Root418
4A	Massilia sp. CF038	GCF_900129765.1	PRJNA224116	SAMN05428948	FQWU00000000.1	na	1881045	1881045	Massilia sp. CF038	strain=CF038		latest	Scaffold	Major	Full	2016/12/03	IMG-taxon 2690315615 annotated assembly	DOE - JOINT GENOME INSTITUTE	GCA_900129765.1	identical	ftp://ftp.ncbi.nlm.nih.gov/genomes/all/GCF/900/129/765/GCF_900129765.1_IMG-taxon_2690315615_annotated_assembly
4A	Massilia sp. PDC64	GCF_900101265.1	PRJNA224116	SAMN05428966	FMZS00000000.1	na	1881046	1881046	Massilia sp. PDC64	strain=PDC64		latest	Scaffold	Major	Full	2016/10/21	IMG-taxon 2684623005 annotated assembly	DOE - JOINT GENOME INSTITUTE	GCA_900101265.1	identical	ftp://ftp.ncbi.nlm.nih.gov/genomes/all/GCF/900/101/265/GCF_900101265.1_IMG-taxon_2684623005_annotated_assembly
4A	Massilia sp. KIM	GCF_002007115.1	PRJNA224116	SAMN06315041	MVAD00000000.1	na	1955422	1955422	Massilia sp. KIM	strain=KIM		latest	Scaffold	Major	Full	2017/02/27	ASM200711v1	Centre for Microbial Ecology and Genomics, University of Pretoria,	GCA_002007115.1	identical	ftp://ftp.ncbi.nlm.nih.gov/genomes/all/GCF/002/007/115/GCF_002007115.1_ASM200711v1
4A	Massilia phosphatilytica 12-OD1	GCF_002968015.1	PRJNA224116	SAMN08606295	PUIP00000000.1	na	2026176	2026176	Massilia phosphatilytica	strain=12-OD1		latest	Contig	Major	Full	2018/03/03	ASM296801v1	Chinese Academy of Sciences	GCA_002968015.1	identical	ftp://ftp.ncbi.nlm.nih.gov/genomes/all/GCF/002/968/015/GCF_002968015.1_ASM296801v1		assembly from type material
4A	Massilia violaceinigra B2	GCF_002752675.1	PRJNA224116	SAMN07786919		na	2045208	2045208	Massilia violaceinigra	strain=B2		latest	Complete Genome	Major	Full	2017/11/06	ASM275267v1	Chinese Academy of Agricultural Sciences	GCA_002752675.1	identical	ftp://ftp.ncbi.nlm.nih.gov/genomes/all/GCF/002/752/675/GCF_002752675.1_ASM275267v1		assembly from type material
4A	Massilia armeniaca ZMN-3	GCF_003028855.1	PRJNA224116	SAMN08793633		na	2072590	2072590	Massilia armeniaca	strain=ZMN-3		latest	Complete Genome	Major	Full	2018/04/02	ASM302885v1	Tianjin Agricultural University	GCA_003028855.1	identical	ftp://ftp.ncbi.nlm.nih.gov/genomes/all/GCF/003/028/855/GCF_003028855.1_ASM302885v1		assembly from type material
4A	Massilia sp. Mn16-1_5	GCF_004798585.1	PRJNA224116	SAMN08391533	PPXQ00000000.1	na	2079199	2079199	Massilia sp. Mn16-1_5	strain=Mn16-1_5		latest	Contig	Major	Full	2019/04/16	ASM479858v1	National Chung Hsing University	GCA_004798585.1	identical	ftp://ftp.ncbi.nlm.nih.gov/genomes/all/GCF/004/798/585/GCF_004798585.1_ASM479858v1
4A	Massilia sp. GV024	GCF_003217595.1	PRJNA224116	SAMN08776056	QJTN00000000.1	na	2135495	2135495	Massilia sp. GV024	strain=GV024		latest	Scaffold	Major	Full	2018/06/12	ASM321759v1	DOE Joint Genome Institute	GCA_003217595.1	identical	ftp://ftp.ncbi.nlm.nih.gov/genomes/all/GCF/003/217/595/GCF_003217595.1_ASM321759v1
4A	Massilia sp. GV016	GCF_003053825.1	PRJNA224116	SAMN08778908	QAYI00000000.1	na	2135671	2135671	Massilia sp. GV016	strain=GV016		latest	Contig	Major	Full	2018/04/17	ASM305382v1	DOE Joint Genome Institute	GCA_003053825.1	identical	ftp://ftp.ncbi.nlm.nih.gov/genomes/all/GCF/003/053/825/GCF_003053825.1_ASM305382v1
4A	Massilia sp. GV045	GCF_003053665.1	PRJNA224116	SAMN08777573	QAXZ00000000.1	na	2135672	2135672	Massilia sp. GV045	strain=GV045		latest	Contig	Major	Full	2018/04/17	ASM305366v1	DOE Joint Genome Institute	GCA_003053665.1	identical	ftp://ftp.ncbi.nlm.nih.gov/genomes/all/GCF/003/053/665/GCF_003053665.1_ASM305366v1
4A	Massilia sp. GV090	GCF_004341465.1	PRJNA224116	SAMN08779349	SLYL00000000.1	na	2135673	2135673	Massilia sp. GV090	strain=GV090		latest	Contig	Major	Full	2019/03/11	ASM434146v1	DOE Joint Genome Institute	GCA_004341465.1	identical	ftp://ftp.ncbi.nlm.nih.gov/genomes/all/GCF/004/341/465/GCF_004341465.1_ASM434146v1
4A	Massilia sp. GV097	GCF_004343185.1	PRJNA224116	SAMN08779350	SMBW00000000.1	na	2135674	2135674	Massilia sp. GV097	strain=GV097		latest	Contig	Major	Full	2019/03/11	ASM434318v1	DOE Joint Genome Institute	GCA_004343185.1	identical	ftp://ftp.ncbi.nlm.nih.gov/genomes/all/GCF/004/343/185/GCF_004343185.1_ASM434318v1
4A	Massilia sp. K1S02-61	GCF_003590855.1	PRJNA224116	SAMN10055709	QYUP00000000.1	na	2320864	2320864	Massilia sp. K1S02-61	strain=K1S02-61		latest	Contig	Major	Full	2018/09/24	ASM359085v1	Chinese Academy of Sciences	GCA_003590855.1	identical	ftp://ftp.ncbi.nlm.nih.gov/genomes/all/GCF/003/590/855/GCF_003590855.1_ASM359085v1
4A	Massilia sp. SOD	GCF_003953935.1	PRJNA224116	SAMN10526606	RXLQ00000000.1	na	2495579	2495579	Massilia sp. SOD	strain=SOD		latest	Contig	Major	Full	2018/12/18	ASM395393v1	Anhui Agricultural University	GCA_003953935.1	identical	ftp://ftp.ncbi.nlm.nih.gov/genomes/all/GCF/003/953/935/GCF_003953935.1_ASM395393v1
4A	Massilia sp. MC02	GCF_004614185.1	PRJNA224116	SAMN11263498	SPVF00000000.1	na	2561931	2561931	Massilia sp. MC02	strain=MC02		latest	Contig	Major	Full	2019/04/03	ASM461418v1	South Dakota State University	GCA_004614185.1	identical	ftp://ftp.ncbi.nlm.nih.gov/genomes/all/GCF/004/614/185/GCF_004614185.1_ASM461418v1
4A	Massilia sp. ONC3	GCF_004614195.1	PRJNA224116	SAMN11265771	SPUM00000000.1	na	2562153	2562153	Massilia sp. ONC3	strain=ONC3		latest	Contig	Major	Full	2019/04/03	ASM461419v1	South Dakota State Univeristy	GCA_004614195.1	identical	ftp://ftp.ncbi.nlm.nih.gov/genomes/all/GCF/004/614/195/GCF_004614195.1_ASM461419v1
4A	Massilia sp. HP4	GCF_005222695.1	PRJNA224116	SAMN11431136	STGG00000000.1	na	2562316	2562316	Massilia sp. HP4	strain=HP4		latest	Contig	Major	Full	2019/05/07	ASM522269v1	Chinese Academy of Sciences	GCA_005222695.1	identical	ftp://ftp.ncbi.nlm.nih.gov/genomes/all/GCF/005/222/695/GCF_005222695.1_ASM522269v1
4A	Massilia sp. GEM5	GCF_008014745.1	PRJNA224116	SAMN12560659	VPFD00000000.1	na	2603288	2603288	Massilia sp. GEM5	strain=GEM5		latest	Contig	Major	Full	2019/08/18	ASM801474v1	Chinese Academy of Sciences	GCA_008014745.1	identical	ftp://ftp.ncbi.nlm.nih.gov/genomes/all/GCF/008/014/745/GCF_008014745.1_ASM801474v1
4A	Massilia sp. SA087	SA087
4B	Streptomyces sp. Wb2n-11	GCF_001049855.1	PRJNA224116	SAMEA3373827	CVPB00000000.1	na	1030533	1030533	Streptomyces sp. Wb2n-11	strain=Wb2n-11		latest	Contig	Major	Full	2015/06/30	Wb2n-11_upgraded	TUGRAZ	GCA_001049855.1	identical	ftp://ftp.ncbi.nlm.nih.gov/genomes/all/GCF/001/049/855/GCF_001049855.1_Wb2n-11_upgraded
4B	Streptomyces leeuwenhoekii C34	GCF_000696595.1	PRJNA224116	SAMN02808814	AZSD00000000.1	na	1437453	1437453	Streptomyces leeuwenhoekii	strain=C34(2013)		latest	Scaffold	Major	Full	2014/05/30	StrepLeeu1.0	Institute of Biology, Leiden University	GCA_000696595.1	identical	ftp://ftp.ncbi.nlm.nih.gov/genomes/all/GCF/000/696/595/GCF_000696595.1_StrepLeeu1.0		assembly from type material
4B	Streptomyces sp. 46	GCF_002940705.1	PRJNA224116	SAMN06211538	MTHG00000000.1	na	1777322	1777322	Streptomyces sp. 46	strain=46		latest	Scaffold	Major	Full	2018/02/23	ASM294070v1	University of Jinan	GCA_002940705.1	identical	ftp://ftp.ncbi.nlm.nih.gov/genomes/all/GCF/002/940/705/GCF_002940705.1_ASM294070v1
4B	Streptomyces sp. IF17	GCF_007097665.2	PRJNA224116	SAMN12212562	VJYJ00000000.2	na	1830119	1830119	Streptomyces sp. IF17	strain=IF17		latest	Contig	Major	Full	2019/11/04	ASM709766v2	Nicolaus Copernicus University	GCA_007097665.2	identical	ftp://ftp.ncbi.nlm.nih.gov/genomes/all/GCF/007/097/665/GCF_007097665.2_ASM709766v2
4B	Streptomyces sp. HST28	GCF_004010275.1	PRJNA224116	SAMN10174457	RBWT00000000.1	na	1854574	1854574	Streptomyces sp. HST28	strain=HST28		latest	Contig	Major	Full	2019/01/09	ASM401027v1	Antofagasta Institute	GCA_004010275.1	identical	ftp://ftp.ncbi.nlm.nih.gov/genomes/all/GCF/004/010/275/GCF_004010275.1_ASM401027v1
4B	Streptomyces sp. HG99	GCF_002742045.1	PRJNA224116	SAMN06319431	MVDM00000000.1	na	1958787	1958787	Streptomyces sp. HG99	strain=HG99		latest	Scaffold	Major	Full	2017/11/02	ASM274204v1	University of Jinan	GCA_002742045.1	identical	ftp://ftp.ncbi.nlm.nih.gov/genomes/all/GCF/002/742/045/GCF_002742045.1_ASM274204v1
4B	Streptomyces sp. MOE7	GCF_002090335.1	PRJNA224116	SAMN06271910		na	1961713	1961713	Streptomyces sp. MOE7	strain=MOE7		latest	Complete Genome	Major	Full	2017/04/13	ASM209033v1	University of Missouri Columbia	GCA_002090335.1	identical	ftp://ftp.ncbi.nlm.nih.gov/genomes/all/GCF/002/090/335/GCF_002090335.1_ASM209033v1
4B	Streptomyces sp. SAJ15	GCF_007595705.1	PRJNA224116	SAMN07225497	NISY00000000.1	na	2011095	2011095	Streptomyces sp. SAJ15	strain=SAJ15		latest	Contig	Major	Full	2019/07/29	ASM759570v1	Madurai Kamaraj University	GCA_007595705.1	identical	ftp://ftp.ncbi.nlm.nih.gov/genomes/all/GCF/007/595/705/GCF_007595705.1_ASM759570v1
4B	Streptomyces sp. 13K301	GCF_002891435.1	PRJNA224116	SAMN08329200	POUC00000000.1	na	2070367	2070367	Streptomyces sp. 13K301	strain=13K301		latest	Contig	Major	Full	2018/01/17	ASM289143v1	Ondokuz Mayis University	GCA_002891435.1	identical	ftp://ftp.ncbi.nlm.nih.gov/genomes/all/GCF/002/891/435/GCF_002891435.1_ASM289143v1
4B	Streptomyces sp. DH-12	GCF_002899455.1	PRJNA224116	SAMN08365448	PPFB00000000.1	na	2072509	2072509	Streptomyces sp. DH-12	strain=DH-12		latest	Contig	Major	Full	2018/01/24	ASM289945v1	University of Tuebingen	GCA_002899455.1	identical	ftp://ftp.ncbi.nlm.nih.gov/genomes/all/GCF/002/899/455/GCF_002899455.1_ASM289945v1
4B	Streptomyces sp. OF1	GCF_007097205.2	PRJNA224116	SAMN12212561	VJYK00000000.2	na	2213162	2213162	Streptomyces sp. OF1	strain=OF1		latest	Contig	Major	Full	2019/11/04	ASM709720v2	Nicolaus Copernicus University	GCA_007097205.2	identical	ftp://ftp.ncbi.nlm.nih.gov/genomes/all/GCF/007/097/205/GCF_007097205.2_ASM709720v2
4B	Streptomyces sp. 8K308	GCF_004348315.1	PRJNA224116	SAMN11032582	SMKC00000000.1	na	2530388	2530388	Streptomyces sp. 8K308	strain=8K308		latest	Contig	Major	Full	2019/03/13	ASM434831v1	Ondokuz Mayis University	GCA_004348315.1	identical	ftp://ftp.ncbi.nlm.nih.gov/genomes/all/GCF/004/348/315/GCF_004348315.1_ASM434831v1
4B	Thermobifida fusca YX	GCF_000012405.1	PRJNA224116	SAMN02598543		representative genome	269800	2021	Thermobifida fusca YX	strain=YX		latest	Complete Genome	Major	Full	2005/08/08	ASM1240v1	DOE Joint Genome Institute	GCA_000012405.1	identical	ftp://ftp.ncbi.nlm.nih.gov/genomes/all/GCF/000/012/405/GCF_000012405.1_ASM1240v1
4B	Streptomyces cacaoi NRRL B-1220	GCF_002154495.1	PRJNA224116	SAMN06277326	MUBL00000000.1	representative genome	66857	1898	Streptomyces cacaoi subsp. cacaoi	strain=NRRL B-1220		latest	Scaffold	Major	Full	2017/05/22	ASM215449v1	USDA/ARS/NCAUR	GCA_002154495.1	identical	ftp://ftp.ncbi.nlm.nih.gov/genomes/all/GCF/002/154/495/GCF_002154495.1_ASM215449v1		assembly from type material
4B	Streptomyces glaucescens GLA.O	GCF_000761215.1	PRJNA224116	SAMN03031338		representative genome	1907	1907	Streptomyces glaucescens	strain=GLA.O		latest	Complete Genome	Major	Full	2014/10/01	ASM76121v1	Bielefeld University	GCA_000761215.1	identical	ftp://ftp.ncbi.nlm.nih.gov/genomes/all/GCF/000/761/215/GCF_000761215.1_ASM76121v1
4B	Streptomyces rochei NRRL B-2410	GCF_002155895.1	PRJNA224116	SAMN06291437	MUMD00000000.1	representative genome	1928	1928	Streptomyces rochei	strain=NRRL B-2410		latest	Scaffold	Major	Full	2017/05/22	ASM215589v1	USDA/ARS/NCAUR	GCA_002155895.1	identical	ftp://ftp.ncbi.nlm.nih.gov/genomes/all/GCF/002/155/895/GCF_002155895.1_ASM215589v1		assembly from type material
4B	Streptomyces albireticuli MDJK11	GCF_002192455.1	PRJNA224116	SAMN06820531		representative genome	1940	1940	Streptomyces albireticuli	strain=MDJK11		latest	Complete Genome	Major	Full	2017/06/13	ASM219245v1	Shandong Agricultural University	GCA_002192455.1	identical	ftp://ftp.ncbi.nlm.nih.gov/genomes/all/GCF/002/192/455/GCF_002192455.1_ASM219245v1
4B	Streptomyces virginiae NRRL ISP-5094	GCF_000720455.1	PRJNA224116	SAMN02645365	JOAK00000000.1	representative genome	1961	1961	Streptomyces virginiae	strain=NRRL ISP-5094		latest	Contig	Major	Full	2014/07/02	ASM72045v1	University of Illinois	GCA_000720455.1	identical	ftp://ftp.ncbi.nlm.nih.gov/genomes/all/GCF/000/720/455/GCF_000720455.1_ASM72045v1		assembly from type material
4B	Streptomyces olivochromogenes DSM 40451	GCF_001514115.1	PRJNA224116	SAMN04193347	LMWR00000000.1	representative genome	1963	1963	Streptomyces olivochromogenes	strain=DSM 40451		latest	Scaffold	Major	Full	2016/01/13	ASM151411v1	Bielefeld University	GCA_001514115.1	identical	ftp://ftp.ncbi.nlm.nih.gov/genomes/all/GCF/001/514/115/GCF_001514115.1_ASM151411v1		assembly from type material
4B	Streptomyces acidiscabies 84-104	GCF_000242715.1	PRJNA224116	SAMN02471769	AHBF00000000.1	representative genome	1116232	42234	Streptomyces acidiscabies 84-104	strain=84-104		latest	Contig	Major	Full	2012/01/13	ASM24271v2	University of Florida	GCA_000242715.2	identical	ftp://ftp.ncbi.nlm.nih.gov/genomes/all/GCF/000/242/715/GCF_000242715.1_ASM24271v2
4B	Streptomyces canus DSM 40275	GCF_001514045.1	PRJNA224116	SAMN04193344	LMWO00000000.1	representative genome	58343	58343	Streptomyces canus	strain=DSM 40275		latest	Scaffold	Major	Full	2016/01/13	ASM151404v1	Bielefeld University	GCA_001514045.1	identical	ftp://ftp.ncbi.nlm.nih.gov/genomes/all/GCF/001/514/045/GCF_001514045.1_ASM151404v1		assembly from synonym type material
4B	Streptomyces yerevanensis NRRL B-16943	GCF_000716805.1	PRJNA224116	SAMN02645188	JNWJ00000000.1	representative genome	66378	66378	Streptomyces yerevanensis	strain=NRRL B-16943		latest	Contig	Major	Full	2014/07/01	ASM71680v1	University of Illinois	GCA_000716805.1	identical	ftp://ftp.ncbi.nlm.nih.gov/genomes/all/GCF/000/716/805/GCF_000716805.1_ASM71680v1		assembly from type material
4B	Streptomyces alboflavus MDJK44	GCF_002189675.2	PRJNA224116	SAMN07173524		representative genome	67267	67267	Streptomyces alboflavus	strain=MDJK44		latest	Complete Genome	Major	Full	2017/10/18	ASM218967v2	Shandong Agricultural University	GCA_002189675.2	identical	ftp://ftp.ncbi.nlm.nih.gov/genomes/all/GCF/002/189/675/GCF_002189675.2_ASM218967v2
4B	Streptomyces flavidovirens DSM 40150	GCF_000429085.1	PRJNA224116	SAMN02440879	AUBE00000000.1	representative genome	1123319	67298	Streptomyces flavidovirens DSM 40150	strain=DSM 40150		latest	Scaffold	Major	Full	2013/07/15	ASM42908v1	DOE Joint Genome Institute	GCA_000429085.1	identical	ftp://ftp.ncbi.nlm.nih.gov/genomes/all/GCF/000/429/085/GCF_000429085.1_ASM42908v1		assembly from type material
4B	Streptomyces katrae S3	GCF_002028425.1	PRJNA224116	SAMN06470724		representative genome	68223	68223	Streptomyces katrae	strain=S3		latest	Chromosome	Major	Full	2017/03/15	ASM202842v1	University of Minnesota	GCA_002028425.1	identical	ftp://ftp.ncbi.nlm.nih.gov/genomes/all/GCF/002/028/425/GCF_002028425.1_ASM202842v1
4B	Streptomyces autolyticus CGMCC0516	GCF_001983975.1	PRJNA224116	SAMN06209296		representative genome	75293	75293	Streptomyces autolyticus	strain=CGMCC0516		latest	Complete Genome	Major	Full	2017/02/03	ASM198397v1	school of medicine	GCA_001983975.1	identical	ftp://ftp.ncbi.nlm.nih.gov/genomes/all/GCF/001/983/975/GCF_001983975.1_ASM198397v1
4B	Streptomyces tsukubensis F601	GCF_002007125.1	PRJNA224116	SAMN06323803	MVFC00000000.1	representative genome	83656	83656	Streptomyces tsukubensis	strain=F601		latest	Contig	Major	Full	2017/02/27	ASM200712v1	Shandong Academy of Medical Sciences	GCA_002007125.1	identical	ftp://ftp.ncbi.nlm.nih.gov/genomes/all/GCF/002/007/125/GCF_002007125.1_ASM200712v1
4B	Streptomyces auratus AGR0001	GCF_000280865.1	PRJNA224116	SAMN02472162	AJGV00000000.1	representative genome	1160718	114687	Streptomyces auratus AGR0001	strain=AGR0001		latest	Scaffold	Major	Full	2012/07/30	ASM28086v1	Yunnan Institution of Microbiology, Yunnan University	GCA_000280865.1	identical	ftp://ftp.ncbi.nlm.nih.gov/genomes/all/GCF/000/280/865/GCF_000280865.1_ASM28086v1
4B	Streptomyces azureus ATCC 14921	GCF_001270025.1	PRJNA224116	SAMD00031377	BBYS00000000.1	representative genome	146537	146537	Streptomyces azureus	strain=ATCC 14921		latest	Scaffold	Major	Full	2015/08/06	Sazu_1.0	Microbial Genetics Division, Institute of Genetic Resources, Faculty of Agriculture, Kyushu University	GCA_001270025.1	identical	ftp://ftp.ncbi.nlm.nih.gov/genomes/all/GCF/001/270/025/GCF_001270025.1_Sazu_1.0		assembly from type material
4B	Streptomyces thermolilacinus SPC6	GCF_000478605.2	PRJNA224116	SAMN02116697	ASHX00000000.2	representative genome	1306406	285540	Streptomyces thermolilacinus SPC6	strain=SPC6		latest	Contig	Major	Full	2016/09/28	ASM47860v2	Key Laboratory of Desert and Desertification, Cold and Arid Regions Environmental and Engineering Research Institute, Chinese Academy of Sciences	GCA_000478605.2	identical	ftp://ftp.ncbi.nlm.nih.gov/genomes/all/GCF/000/478/605/GCF_000478605.2_ASM47860v2
4B	Streptomyces vietnamensis GIM4.0001	GCF_000830005.1	PRJNA224116	SAMN02730132		representative genome	362257	362257	Streptomyces vietnamensis	strain=GIM4.0001		latest	Complete Genome	Major	Full	2015/01/29	ASM83000v1	Guangdong Institute of Microbiology	GCA_000830005.1	identical	ftp://ftp.ncbi.nlm.nih.gov/genomes/all/GCF/000/830/005/GCF_000830005.1_ASM83000v1		assembly from type material
4B	Streptomyces kebangsaanensis SUK12	GCF_001906585.1	PRJNA224116	SAMN03254380	JUJA00000000.1	representative genome	864058	864058	Streptomyces kebangsaanensis	strain=SUK12		latest	Scaffold	Major	Full	2016/12/16	ASM190658v1	The National University of Malaysia	GCA_001906585.1	identical	ftp://ftp.ncbi.nlm.nih.gov/genomes/all/GCF/001/906/585/GCF_001906585.1_ASM190658v1		assembly from type material
4B	Streptomyces zinciresistens K42	GCF_000225525.1	PRJNA224116	SAMN02471576	AGBF00000000.1	representative genome	700597	1073330	Streptomyces zinciresistens K42	strain=K42		latest	Contig	Major	Full	2011/09/07	ASM22552v1	College of Life Sciences, Northwest A & F University; Soil, Water and Environmental Science, University of Arizona	GCA_000225525.2	identical	ftp://ftp.ncbi.nlm.nih.gov/genomes/all/GCF/000/225/525/GCF_000225525.1_ASM22552v1		assembly from type material
4B	Streptomyces thermoautotrophicus UBT1	GCF_001543895.1	PRJNA224116	SAMN03328326	JYIJ00000000.1	representative genome	1469144	1469144	Streptomyces thermoautotrophicus	strain=UBT1		latest	Contig	Major	Full	2016/02/01	ASM154389v1	Harvard Medical School	GCA_001543895.1	identical	ftp://ftp.ncbi.nlm.nih.gov/genomes/all/GCF/001/543/895/GCF_001543895.1_ASM154389v1		assembly from type material
4B	Streptomyces alfalfae ACCC40021	GCF_001975025.1	PRJNA224116	SAMN04955000		representative genome	1642299	1642299	Streptomyces alfalfae	strain=ACCC40021		latest	Complete Genome	Major	Full	2017/01/30	ASM197502v1	Hebei Agricultural University	GCA_001975025.1	identical	ftp://ftp.ncbi.nlm.nih.gov/genomes/all/GCF/001/975/025/GCF_001975025.1_ASM197502v1
4B	Streptomyces caatingaensis CMAA 1322	GCF_001187435.1	PRJNA224116	SAMN03837863	LFXA00000000.1	representative genome	1678637	1678637	Streptomyces caatingaensis	strain=CMAA 1322		latest	Contig	Major	Full	2015/07/24	ASM118743v1	Kings College London	GCA_001187435.1	identical	ftp://ftp.ncbi.nlm.nih.gov/genomes/all/GCF/001/187/435/GCF_001187435.1_ASM118743v1		assembly from type material
4B	Streptomyces jeddahensis G25	GCF_001642995.1	PRJNA224116	SAMN04325095	LOHS00000000.1	representative genome	1716141	1716141	Streptomyces jeddahensis	strain=G25(2015)		latest	Contig	Major	Full	2016/05/12	ASM164299v1	Goettingen Genomics Laboratory	GCA_001642995.1	identical	ftp://ftp.ncbi.nlm.nih.gov/genomes/all/GCF/001/642/995/GCF_001642995.1_ASM164299v1		assembly from type material
4B	Streptomyces leeuwenhoekii C58	GCF_001047315.1	PRJNA224116	SAMN03769433	LFEH00000000.1	na	1437453	1437453	Streptomyces leeuwenhoekii	strain=C58		latest	Contig	Major	Full	2015/07/07	ASM104731v1	Wuhan University	GCA_001047315.1	identical	ftp://ftp.ncbi.nlm.nih.gov/genomes/all/GCF/001/047/315/GCF_001047315.1_ASM104731v1
4B	Streptomyces coelicolor A3	GCF_000203835.1	PRJNA57801	SAMEA1705940		reference genome	100226	1902	Streptomyces coelicolor A3(2)			latest	Complete Genome	Major	Full	2003/05/06	ASM20383v1	Sanger Institute	GCA_000203835.1	identical	ftp://ftp.ncbi.nlm.nih.gov/genomes/all/GCF/000/203/835/GCF_000203835.1_ASM20383v1
4B	Streptomyces sp. SA444	SA444
4B	Streptomyces sp. SA670	SA670
4B	Streptomyces sp. SA619	SA619
4B	Streptomyces sp. SA681	SA681
4B	Streptomyces sp. SA113	SA113
4C	Sinorhizobium fredii NXT3	GCF_002944405.1	PRJNA224116	SAMN07824032		na	380	380	Sinorhizobium fredii	strain=NXT3		latest	Complete Genome	Major	Full	2018/02/02	ASM294440v1	Centro de Ciencias Genomicas UNAM	GCA_002944405.1	identical	ftp://ftp.ncbi.nlm.nih.gov/genomes/all/GCF/002/944/405/GCF_002944405.1_ASM294440v1
4C	Sinorhizobium fredii CCBAU 45436	GCF_003100575.1	PRJNA224116	SAMN03761948		na	1128331	380	Sinorhizobium fredii CCBAU 45436	strain=CCBAU 45436		latest	Complete Genome	Major	Full	2018/05/09	ASM310057v1	The Chinese University of Hong Kong	GCA_003100575.1	identical	ftp://ftp.ncbi.nlm.nih.gov/genomes/all/GCF/003/100/575/GCF_003100575.1_ASM310057v1
4C	Sinorhizobium fredii CCBAU 25509	GCF_003177055.1	PRJNA224116	SAMN03761947		na	1128330	380	Sinorhizobium fredii CCBAU 25509	strain=CCBAU 25509		latest	Complete Genome	Major	Full	2018/05/30	ASM317705v1	The Chinese University of Hong Kong	GCA_003177055.1	identical	ftp://ftp.ncbi.nlm.nih.gov/genomes/all/GCF/003/177/055/GCF_003177055.1_ASM317705v1
4C	Sinorhizobium meliloti BL225C	GCF_000147775.2	PRJNA224116	SAMN00017103		na	698936	382	Sinorhizobium meliloti BL225C	strain=BL225C		latest	Complete Genome	Major	Full	2011/05/24	ASM14777v3	US DOE Joint Genome Institute (JGI-PGF)	GCA_000147775.3	identical	ftp://ftp.ncbi.nlm.nih.gov/genomes/all/GCF/000/147/775/GCF_000147775.2_ASM14777v3
4C	Sinorhizobium meliloti AK83	GCF_000147795.2	PRJNA224116	SAMN00017059		na	693982	382	Sinorhizobium meliloti AK83	strain=AK83		latest	Complete Genome	Major	Full	2011/05/26	ASM14779v3	US DOE Joint Genome Institute (JGI-PGF)	GCA_000147795.3	identical	ftp://ftp.ncbi.nlm.nih.gov/genomes/all/GCF/000/147/795/GCF_000147795.2_ASM14779v3
4C	Sinorhizobium saheli USDA4893	GCF_009601395.1	PRJNA224116	SAMN00766440	WITB00000000.1	na	36856	36856	Sinorhizobium saheli	strain=USDA4893		latest	Scaffold	Major	Full	2019/11/05	ASM960139v1	Medicago Hapmap Project	GCA_009601395.1	identical	ftp://ftp.ncbi.nlm.nih.gov/genomes/all/GCF/009/601/395/GCF_009601395.1_ASM960139v1
4C	Sinorhizobium arboris LMG 14919	GCF_000427465.1	PRJNA224116	SAMN02440592	ATYB00000000.1	na	935557	76745	Sinorhizobium arboris LMG 14919	strain=LMG 14919		latest	Scaffold	Major	Full	2013/07/15	ASM42746v1	JGI	GCA_000427465.1	identical	ftp://ftp.ncbi.nlm.nih.gov/genomes/all/GCF/000/427/465/GCF_000427465.1_ASM42746v1		assembly from type material
4C	Ensifer adhaerens X097	GCF_001938465.1	PRJNA224116	SAMN06118451	MRVD00000000.1	na	106592	106592	Ensifer adhaerens	strain=X097		latest	Scaffold	Major	Full	2016/12/19	ASM193846v1	Zhejiang University	GCA_001938465.1	identical	ftp://ftp.ncbi.nlm.nih.gov/genomes/all/GCF/001/938/465/GCF_001938465.1_ASM193846v1
4C	Sinorhizobium medicae WSM1115	GCF_000378785.1	PRJNA224116	SAMN02261275	AQZC00000000.1	na	935558	110321	Sinorhizobium medicae WSM1115	strain=WSM1115		latest	Scaffold	Major	Full	2013/04/23	ASM37878v1	JGI	GCA_000378785.1	identical	ftp://ftp.ncbi.nlm.nih.gov/genomes/all/GCF/000/378/785/GCF_000378785.1_ASM37878v1
4C	Sinorhizobium terangae USDA4894	GCF_009601505.1	PRJNA224116	SAMN00766441	WITC00000000.1	na	110322	110322	Sinorhizobium terangae	strain=USDA4894		latest	Scaffold	Major	Full	2019/11/05	ASM960150v1	Medicago Hapmap Project	GCA_009601505.1	identical	ftp://ftp.ncbi.nlm.nih.gov/genomes/all/GCF/009/601/505/GCF_009601505.1_ASM960150v1
4C	Sinorhizobium americanum CCGM7	GCF_000705595.2	PRJNA224116	SAMN02370997		na	1408224	194963	Sinorhizobium americanum CCGM7	strain=CCGM7		latest	Complete Genome	Major	Full	2016/12/05	ASM70559v2	Centro de Ciencias Genomicas, UNAM	GCA_000705595.2	identical	ftp://ftp.ncbi.nlm.nih.gov/genomes/all/GCF/000/705/595/GCF_000705595.2_ASM70559v2
4C	Ensifer sp. WSM1721	GCF_000513895.1	PRJNA224116	SAMN02597201	AZUW00000000.1	na	1041159	1041159	Ensifer sp. WSM1721	strain=WSM1721		latest	Scaffold	Major	Full	2014/01/07	ASM51389v1	DOE Joint Genome Institute	GCA_000513895.1	identical	ftp://ftp.ncbi.nlm.nih.gov/genomes/all/GCF/000/513/895/GCF_000513895.1_ASM51389v1
4C	Ensifer sp. BR816	GCF_000378985.1	PRJNA224116	SAMN02261311	AQZQ00000000.1	na	1057002	1057002	Ensifer sp. BR816	strain=BR816		latest	Scaffold	Major	Full	2013/04/23	ASM37898v1	JGI	GCA_000378985.1	identical	ftp://ftp.ncbi.nlm.nih.gov/genomes/all/GCF/000/378/985/GCF_000378985.1_ASM37898v1
4C	Sinorhizobium sp. GL28	GCF_001461685.1	PRJNA224116	SAMN04301587	AUSZ00000000.1	na	1358418	1358418	Sinorhizobium sp. GL28	strain=GL28		latest	Contig	Major	Full	2015/12/07	ASM146168v1	Huazhong Agricultural University	GCA_001461685.1	identical	ftp://ftp.ncbi.nlm.nih.gov/genomes/all/GCF/001/461/685/GCF_001461685.1_ASM146168v1
4C	Sinorhizobium sp. FG01	GCF_002531875.1	PRJNA224116	SAMN07627176	NWTB00000000.1	na	1538168	1538168	Sinorhizobium sp. FG01	strain=FG01		latest	Contig	Major	Full	2017/10/12	ASM253187v1	Northwest A&F University	GCA_002531875.1	identical	ftp://ftp.ncbi.nlm.nih.gov/genomes/all/GCF/002/531/875/GCF_002531875.1_ASM253187v1
4C	Sinorhizobium sp. NG07B	GCF_002532005.1	PRJNA224116	SAMN07627179	NWTD00000000.1	na	1538174	1538174	Sinorhizobium sp. NG07B	strain=NG07B		latest	Contig	Major	Full	2017/10/12	ASM253200v1	Northwest A&F University	GCA_002532005.1	identical	ftp://ftp.ncbi.nlm.nih.gov/genomes/all/GCF/002/532/005/GCF_002532005.1_ASM253200v1
4C	Ensifer aridi LMR001	GCF_002078505.1	PRJNA224116	SAMN04455909	LUAV00000000.1	na	1708715	1708715	Ensifer aridi	strain=LMR001		latest	Scaffold	Major	Full	2017/04/04	ASM207850v1	Dr. Antoine Le Quere	GCA_002078505.1	identical	ftp://ftp.ncbi.nlm.nih.gov/genomes/all/GCF/002/078/505/GCF_002078505.1_ASM207850v1
4C	Ensifer aridi LEM451	GCF_002093415.1	PRJNA224116	SAMN04492863	LUFV00000000.1	na	1708715	1708715	Ensifer aridi	strain=LEM451		latest	Scaffold	Major	Full	2017/04/14	ASM209341v1	Dr. Antoine Le Quere	GCA_002093415.1	identical	ftp://ftp.ncbi.nlm.nih.gov/genomes/all/GCF/002/093/415/GCF_002093415.1_ASM209341v1
4C	Ensifer aridi LMR013	GCF_002093435.1	PRJNA224116	SAMN04457464	LUFU00000000.1	na	1708715	1708715	Ensifer aridi	strain=LMR013		latest	Scaffold	Major	Full	2017/04/14	ASM209343v1	Dr. Antoine Le Quere	GCA_002093435.1	identical	ftp://ftp.ncbi.nlm.nih.gov/genomes/all/GCF/002/093/435/GCF_002093435.1_ASM209343v1
4C	Ensifer sp. Root1252	GCF_001425885.1	PRJNA224116	SAMN04155707	LMDT00000000.1	na	1736438	1736438	Ensifer sp. Root1252	strain=Root1252		latest	Scaffold	Major	Full	2015/11/02	Root1252	Max Planck Institute for Plant Breeding Research	GCA_001425885.1	identical	ftp://ftp.ncbi.nlm.nih.gov/genomes/all/GCF/001/425/885/GCF_001425885.1_Root1252
4C	Ensifer sp. Root127	GCF_001425225.1	PRJNA224116	SAMN04155709	LMDX00000000.1	na	1736440	1736440	Ensifer sp. Root127	strain=Root127		latest	Scaffold	Major	Full	2015/11/02	Root127	Max Planck Institute for Plant Breeding Research	GCA_001425225.1	identical	ftp://ftp.ncbi.nlm.nih.gov/genomes/all/GCF/001/425/225/GCF_001425225.1_Root127
4C	Ensifer sp. Root1298	GCF_001426365.1	PRJNA224116	SAMN04155718	LMEN00000000.1	na	1736449	1736449	Ensifer sp. Root1298	strain=Root1298		latest	Contig	Major	Full	2015/11/02	Root1298	Max Planck Institute for Plant Breeding Research	GCA_001426365.1	identical	ftp://ftp.ncbi.nlm.nih.gov/genomes/all/GCF/001/426/365/GCF_001426365.1_Root1298
4C	Ensifer sp. Root1312	GCF_001426465.1	PRJNA224116	SAMN04155722	LMES00000000.1	na	1736453	1736453	Ensifer sp. Root1312	strain=Root1312		latest	Contig	Major	Full	2015/11/02	Root1312	Max Planck Institute for Plant Breeding Research	GCA_001426465.1	identical	ftp://ftp.ncbi.nlm.nih.gov/genomes/all/GCF/001/426/465/GCF_001426465.1_Root1312
4C	Ensifer sp. Root142	GCF_001426785.1	PRJNA224116	SAMN04155730	LMFK00000000.1	na	1736461	1736461	Ensifer sp. Root142	strain=Root142		latest	Scaffold	Major	Full	2015/11/02	Root142	Max Planck Institute for Plant Breeding Research	GCA_001426785.1	identical	ftp://ftp.ncbi.nlm.nih.gov/genomes/all/GCF/001/426/785/GCF_001426785.1_Root142
4C	Ensifer sp. Root231	GCF_001428785.1	PRJNA224116	SAMN04155766	LMIQ00000000.1	na	1736497	1736497	Ensifer sp. Root231	strain=Root231		latest	Scaffold	Major	Full	2015/11/02	Root231	Max Planck Institute for Plant Breeding Research	GCA_001428785.1	identical	ftp://ftp.ncbi.nlm.nih.gov/genomes/all/GCF/001/428/785/GCF_001428785.1_Root231
4C	Ensifer sp. Root258	GCF_001429745.1	PRJNA224116	SAMN04155771	LMIX00000000.1	na	1736502	1736502	Ensifer sp. Root258	strain=Root258		latest	Scaffold	Major	Full	2015/11/02	Root258	Max Planck Institute for Plant Breeding Research	GCA_001429745.1	identical	ftp://ftp.ncbi.nlm.nih.gov/genomes/all/GCF/001/429/745/GCF_001429745.1_Root258
4C	Ensifer sp. Root278	GCF_001429285.1	PRJNA224116	SAMN04155778	LMJJ00000000.1	na	1736509	1736509	Ensifer sp. Root278	strain=Root278		latest	Scaffold	Major	Full	2015/11/02	Root278	Max Planck Institute for Plant Breeding Research	GCA_001429285.1	identical	ftp://ftp.ncbi.nlm.nih.gov/genomes/all/GCF/001/429/285/GCF_001429285.1_Root278
4C	Ensifer sp. Root31	GCF_001424825.1	PRJNA224116	SAMN04155781	LMCO00000000.1	na	1736512	1736512	Ensifer sp. Root31	strain=Root31		latest	Scaffold	Major	Full	2015/11/02	Root31	Max Planck Institute for Plant Breeding Research	GCA_001424825.1	identical	ftp://ftp.ncbi.nlm.nih.gov/genomes/all/GCF/001/424/825/GCF_001424825.1_Root31
4C	Ensifer sp. Root423	GCF_001426275.1	PRJNA224116	SAMN04155803	LMEG00000000.1	na	1736534	1736534	Ensifer sp. Root423	strain=Root423		latest	Scaffold	Major	Full	2015/11/02	Root423	Max Planck Institute for Plant Breeding Research	GCA_001426275.1	identical	ftp://ftp.ncbi.nlm.nih.gov/genomes/all/GCF/001/426/275/GCF_001426275.1_Root423
4C	Ensifer sp. Root558	GCF_001427045.1	PRJNA224116	SAMN04155827	LMGC00000000.1	na	1736558	1736558	Ensifer sp. Root558	strain=Root558		latest	Scaffold	Major	Full	2015/11/02	Root558	Max Planck Institute for Plant Breeding Research	GCA_001427045.1	identical	ftp://ftp.ncbi.nlm.nih.gov/genomes/all/GCF/001/427/045/GCF_001427045.1_Root558
4C	Ensifer sp. Root74	GCF_001429125.1	PRJNA224116	SAMN04155866	LMII00000000.1	na	1736597	1736597	Ensifer sp. Root74	strain=Root74		latest	Contig	Major	Full	2015/11/02	Root74	Max Planck Institute for Plant Breeding Research	GCA_001429125.1	identical	ftp://ftp.ncbi.nlm.nih.gov/genomes/all/GCF/001/429/125/GCF_001429125.1_Root74
4C	Ensifer sp. Root954	GCF_001429005.1	PRJNA224116	SAMN04155880	LMJM00000000.1	na	1736611	1736611	Ensifer sp. Root954	strain=Root954		latest	Scaffold	Major	Full	2015/11/02	Root954	Max Planck Institute for Plant Breeding Research	GCA_001429005.1	identical	ftp://ftp.ncbi.nlm.nih.gov/genomes/all/GCF/001/429/005/GCF_001429005.1_Root954
4C	Ensifer alkalisoli YIC4027	GCF_008932245.1	PRJNA224116	SAMN10600730		na	1752398	1752398	Ensifer alkalisoli	strain=YIC4027		latest	Complete Genome	Major	Full	2019/10/09	ASM893224v1	Yantai Institute of Coastal Zone Research, Chinese Academy of Sciences Beijing	GCA_008932245.1	identical	ftp://ftp.ncbi.nlm.nih.gov/genomes/all/GCF/008/932/245/GCF_008932245.1_ASM893224v1
4C	Ensifer sp. LCM 4579	GCF_001854885.1	PRJNA224116	SAMN04964169	MDDV00000000.1	na	1848292	1848292	Ensifer sp. LCM 4579	strain=LCM 4579		latest	Contig	Major	Full	2016/10/26	ASM185488v1	University of New Hampshire	GCA_001854885.1	identical	ftp://ftp.ncbi.nlm.nih.gov/genomes/all/GCF/001/854/885/GCF_001854885.1_ASM185488v1
4C	Ensifer sp. 1H6	GCF_001976035.1	PRJNA224116	SAMN05919926	MOAI00000000.1	na	1911585	1911585	Ensifer sp. 1H6	strain=1H6		latest	Contig	Major	Full	2017/01/31	ASM197603v1	Hasselt University	GCA_001976035.1	identical	ftp://ftp.ncbi.nlm.nih.gov/genomes/all/GCF/001/976/035/GCF_001976035.1_ASM197603v1
4C	Sinorhizobium sp. BJ1	GCF_002531555.1	PRJNA224116	SAMN07627174	NWTH00000000.1	na	2035455	2035455	Sinorhizobium sp. BJ1	strain=BJ1		latest	Contig	Major	Full	2017/10/12	ASM253155v1	Northwest A&F University	GCA_002531555.1	identical	ftp://ftp.ncbi.nlm.nih.gov/genomes/all/GCF/002/531/555/GCF_002531555.1_ASM253155v1
4C	Sinorhizobium sp. M4_45	GCF_002885915.1	PRJNA224116	SAMN07654030	NWVE00000000.1	na	2037901	2037901	Sinorhizobium sp. M4_45	strain=M4_45		latest	Contig	Major	Full	2018/01/16	ASM288591v1	Centre for Plant Biotechnology and Genomics UPM-INIA	GCA_002885915.1	identical	ftp://ftp.ncbi.nlm.nih.gov/genomes/all/GCF/002/885/915/GCF_002885915.1_ASM288591v1
4C	Ensifer sp. NM-2	GCF_003024455.1	PRJNA224116	SAMN08661303	PVZR00000000.1	na	2109730	2109730	Ensifer sp. NM-2	strain=NM-2		latest	Contig	Major	Full	2018/03/28	ASM302445v1	Aarhus Universitet	GCA_003024455.1	identical	ftp://ftp.ncbi.nlm.nih.gov/genomes/all/GCF/003/024/455/GCF_003024455.1_ASM302445v1
4C	Ensifer sp. MPMI2T	GCF_004827385.1	PRJNA224116	SAMN10475388	SRXN00000000.1	na	2490847	2490847	Ensifer sp. MPMI2T	strain=MPMI2T		latest	Contig	Major	Full	2019/04/23	ASM482738v1	University of Hyderabad	GCA_004827385.1	identical	ftp://ftp.ncbi.nlm.nih.gov/genomes/all/GCF/004/827/385/GCF_004827385.1_ASM482738v1
4C	Rhizobium tropici CIAT 899	GCF_000330885.1	PRJNA224116	SAMN02604105		representative genome	698761	398	Rhizobium tropici CIAT 899	strain=CIAT 899		latest	Complete Genome	Major	Full	2013/01/03	ASM33088v1	Universidad Nacional Autonoma de Mexico	GCA_000330885.1	identical	ftp://ftp.ncbi.nlm.nih.gov/genomes/all/GCF/000/330/885/GCF_000330885.1_ASM33088v1		assembly from type material
4C	Ensifer adhaerens Casida A	GCF_000697965.2	PRJNA224116	SAMN02781308		representative genome	106592	106592	Ensifer adhaerens	strain=Casida A		latest	Complete Genome	Major	Full	2016/06/16	ASM69796v2	University of Arizona	GCA_000697965.2	identical	ftp://ftp.ncbi.nlm.nih.gov/genomes/all/GCF/000/697/965/GCF_000697965.2_ASM69796v2		assembly from type material
4C	Ensifer aridi TW10	GCF_000510685.1	PRJNA224116	SAMN02597177	AZNX00000000.1	representative genome	1708715	1708715	Ensifer aridi	strain=TW10		latest	Scaffold	Major	Full	2013/12/18	ASM51068v1	DOE Joint Genome Institute	GCA_000510685.1	identical	ftp://ftp.ncbi.nlm.nih.gov/genomes/all/GCF/000/510/685/GCF_000510685.1_ASM51068v1
4C	Ensifer sojae CCBAU 05684	GCF_000261485.1	PRJNA224116	SAMN02469481	AJQT00000000.1	representative genome	716928	716925	Ensifer sojae CCBAU 05684	strain=CCBAU 05684		latest	Contig	Major	Full	2012/05/03	5684	China Agricultural University	GCA_000261485.1	identical	ftp://ftp.ncbi.nlm.nih.gov/genomes/all/GCF/000/261/485/GCF_000261485.1_05684		assembly from type material
4C	Ensifer sp. SA403	SA403
4D	Bacillus anthracis CZC5	GCF_000534935.2	PRJNA224116	SAMD00002586		na	1392	1392	Bacillus anthracis	strain=CZC5		latest	Complete Genome	Major	Full	2018/08/23	ASM53493v2	Research Center for Zoonosis Control	GCA_000534935.2	identical	ftp://ftp.ncbi.nlm.nih.gov/genomes/all/GCF/000/534/935/GCF_000534935.2_ASM53493v2
4D	Bacillus cereus S2-8	GCF_000835185.1	PRJNA224116	SAMN03092702		na	1396	1396	Bacillus cereus	strain=S2-8		latest	Complete Genome	Major	Full	2015/02/10	ASM83518v1	Los Alamos National Laboratory	GCA_000835185.1	identical	ftp://ftp.ncbi.nlm.nih.gov/genomes/all/GCF/000/835/185/GCF_000835185.1_ASM83518v1
4D	Bacillus circulans PK3_109	GCF_003726095.1	PRJNA224116	SAMN08362833		na	1397	1397	Bacillus circulans	strain=PK3_109		latest	Complete Genome	Major	Full	2018/11/14	ASM372609v1	King Abdullah University of Science and Technology	GCA_003726095.1	identical	ftp://ftp.ncbi.nlm.nih.gov/genomes/all/GCF/003/726/095/GCF_003726095.1_ASM372609v1
4D	Bacillus coagulans R11	GCF_002946455.1	PRJNA224116	SAMN08461623		na	1398	1398	Bacillus coagulans	strain=R11		latest	Complete Genome	Major	Full	2018/02/14	ASM294645v1	South China Agricultural University	GCA_002946455.1	identical	ftp://ftp.ncbi.nlm.nih.gov/genomes/all/GCF/002/946/455/GCF_002946455.1_ASM294645v1
4D	Bacillus licheniformis BL-010	GCF_002236895.1	PRJNA224116	SAMN07367816		na	1402	1402	Bacillus licheniformis	strain=BL-010		latest	Complete Genome	Major	Full	2017/07/28	ASM223689v1	University of Science and Technology	GCA_002236895.1	identical	ftp://ftp.ncbi.nlm.nih.gov/genomes/all/GCF/002/236/895/GCF_002236895.1_ASM223689v1
4D	Bacillus megaterium NCT-2	GCF_000334875.3	PRJNA224116	SAMN02470967		na	1138452	1404	Bacillus megaterium NCT-2	strain=NCT-2		latest	Complete Genome	Major	Full	2019/08/20	ASM33487v3	Shanghai Jiaotong University	GCA_000334875.3	identical	ftp://ftp.ncbi.nlm.nih.gov/genomes/all/GCF/000/334/875/GCF_000334875.3_ASM33487v3
4D	Bacillus mycoides Gnyt1	GCF_002104575.1	PRJNA224116	SAMN06706669		na	1405	1405	Bacillus mycoides	strain=Gnyt1		latest	Complete Genome	Major	Full	2017/04/18	ASM210457v1	Gansu Agricultural University	GCA_002104575.1	identical	ftp://ftp.ncbi.nlm.nih.gov/genomes/all/GCF/002/104/575/GCF_002104575.1_ASM210457v1
4D	Bacillus pumilus MTCC B6033	GCF_000590455.1	PRJNA224116	SAMN02677288		na	1408	1408	Bacillus pumilus	strain=MTCC B6033		latest	Complete Genome	Major	Full	2014/03/12	ASM59045v1	University of Manitoba	GCA_000590455.1	identical	ftp://ftp.ncbi.nlm.nih.gov/genomes/all/GCF/000/590/455/GCF_000590455.1_ASM59045v1
4D	Bacillus subtilis RO-NN-1	GCF_000227485.1	PRJNA224116	SAMN02603351		na	1052588	1423	Bacillus subtilis subsp. subtilis str. RO-NN-1	strain=RO-NN-1		latest	Complete Genome	Major	Full	2011/10/05	ASM22748v1	Institute for Genome Sciences	GCA_000227485.1	identical	ftp://ftp.ncbi.nlm.nih.gov/genomes/all/GCF/000/227/485/GCF_000227485.1_ASM22748v1
4D	Bacillus thuringiensis YBT-1520	GCF_000688795.1	PRJNA224116	SAMN02776149		na	570416	1428	Bacillus thuringiensis serovar kurstaki str. YBT-1520	strain=YBT-1520		latest	Complete Genome	Major	Full	2014/05/12	ASM68879v1	HUAZHONG AGRICULTURAL UNIVERSITY	GCA_000688795.1	identical	ftp://ftp.ncbi.nlm.nih.gov/genomes/all/GCF/000/688/795/GCF_000688795.1_ASM68879v1
4D	Bacillus lentus NCTC4824	GCF_900478165.1	PRJNA224116	SAMEA4040590		na	1467	1467	Bacillus lentus	strain=NCTC4824		latest	Complete Genome	Major	Full	2018/06/18	48290_A02	SC	GCA_900478165.1	identical	ftp://ftp.ncbi.nlm.nih.gov/genomes/all/GCF/900/478/165/GCF_900478165.1_48290_A02		assembly from type material
4D	Bacillus pseudomycoides FSL H8-0534	GCF_002014615.1	PRJNA224116	SAMN05953540	MUAQ00000000.1	na	64104	64104	Bacillus pseudomycoides	strain=FSL H8-0534		latest	Contig	Major	Full	2017/03/03	ASM201461v1	Cornell University	GCA_002014615.1	identical	ftp://ftp.ncbi.nlm.nih.gov/genomes/all/GCF/002/014/615/GCF_002014615.1_ASM201461v1
4D	Bacillus mojavensis RO-H-1	GCF_000245335.1	PRJNA224116	SAMN02435826	AFSI00000000.1	na	1051501	72360	Bacillus mojavensis RO-H-1 = KCTC 3706	strain=RO-H-1		latest	Scaffold	Major	Full	2012/01/25	ASM24533v1	Institute for Genome Sciences	GCA_000245335.1	identical	ftp://ftp.ncbi.nlm.nih.gov/genomes/all/GCF/000/245/335/GCF_000245335.1_ASM24533v1		assembly from type material
4D	Bacillus aciditolerans YN-1	GCF_003640645.1	PRJNA224116	SAMN09222896	QGHH00000000.1	na	72581	72581	Bacillus aciditolerans	strain=YN-1		latest	Scaffold	Major	Full	2018/10/12	ASM364064v1	Hunan Agricultural University	GCA_003640645.1	identical	ftp://ftp.ncbi.nlm.nih.gov/genomes/all/GCF/003/640/645/GCF_003640645.1_ASM364064v1		assembly from type material
4D	Bacillus endophyticus FH5	GCF_003833305.1	PRJNA224116	SAMN10375214	RPHD00000000.1	na	135735	135735	Bacillus endophyticus	strain=FH5		latest	Contig	Major	Full	2018/11/26	ASM383330v1	University of Groningen	GCA_003833305.1	identical	ftp://ftp.ncbi.nlm.nih.gov/genomes/all/GCF/003/833/305/GCF_003833305.1_ASM383330v1
4D	Bacillus funiculus W18-1	GCF_004138295.1	PRJNA224116	SAMN10734934	SCFM00000000.1	na	137993	137993	Bacillus funiculus	strain=W18-2		latest	Contig	Major	Full	2019/02/05	ASM413829v1	Nanyang Normal University	GCA_004138295.1	identical	ftp://ftp.ncbi.nlm.nih.gov/genomes/all/GCF/004/138/295/GCF_004138295.1_ASM413829v1
4D	Bacillus luciferensis CH01	GCF_001712755.1	PRJNA224116	SAMN05441567	MDKC00000000.1	na	178774	178774	Bacillus luciferensis	strain=CH01		latest	Contig	Major	Full	2016/08/24	ASM171275v1	University of North Carolina Chapel Hill	GCA_001712755.1	identical	ftp://ftp.ncbi.nlm.nih.gov/genomes/all/GCF/001/712/755/GCF_001712755.1_ASM171275v1
4D	Bacillus halotolerans ZB201702	GCF_004006435.1	PRJNA224116	SAMN09095924		na	260554	260554	Bacillus halotolerans	strain=ZB201702		latest	Complete Genome	Major	Full	2019/01/09	ASM400643v1	Beijing Academy of Agriculture and Forestry Sciences	GCA_004006435.1	identical	ftp://ftp.ncbi.nlm.nih.gov/genomes/all/GCF/004/006/435/GCF_004006435.1_ASM400643v1
4D	Bacillus stratosphericus LK33	GCF_001038775.1	PRJNA224116	SAMN03751793	LDWU00000000.1	na	293386	293386	Bacillus stratosphericus	strain=LK33		latest	Contig	Major	Full	2015/06/24	ASM103877v1	University of Malaya	GCA_001038775.1	identical	ftp://ftp.ncbi.nlm.nih.gov/genomes/all/GCF/001/038/775/GCF_001038775.1_ASM103877v1
4D	Bacillus altitudinis GR-8	GCF_001191605.1	PRJNA224116	SAMN02905161		na	293387	293387	Bacillus altitudinis	strain=GR-8		latest	Complete Genome	Major	Full	2015/08/03	ASM119160v1	Wuhan Institute of Virology	GCA_001191605.1	identical	ftp://ftp.ncbi.nlm.nih.gov/genomes/all/GCF/001/191/605/GCF_001191605.1_ASM119160v1
4D	Bacillus aerophilus C772	GCF_000831655.1	PRJNA224116	SAMN03290993	JXRO00000000.1	na	293389	293389	Bacillus aerophilus	strain=C772		latest	Contig	Major	Full	2015/02/03	ASM83165v1	Instituto Gulbenkian de Ciencia	GCA_000831655.1	identical	ftp://ftp.ncbi.nlm.nih.gov/genomes/all/GCF/000/831/655/GCF_000831655.1_ASM83165v1
4D	Bacillus ginsengihumi M2.11	GCF_000786015.1	PRJNA224116	SAMN03103727	JRUN00000000.1	na	363870	363870	Bacillus ginsengihumi	strain=M2.11		latest	Contig	Major	Full	2014/11/21	Bac_ginsengihumi_spades2	Kazan (Volga region) Federal University	GCA_000786015.1	identical	ftp://ftp.ncbi.nlm.nih.gov/genomes/all/GCF/000/786/015/GCF_000786015.1_Bac_ginsengihumi_spades2
4D	Bacillus acidiceler 1.17	GCF_004138285.1	PRJNA224116	SAMN10734935	SCFN00000000.1	na	371036	371036	Bacillus acidiceler	strain=1-17		latest	Contig	Major	Full	2019/02/05	ASM413828v1	Nanyang Normal University	GCA_004138285.1	identical	ftp://ftp.ncbi.nlm.nih.gov/genomes/all/GCF/004/138/285/GCF_004138285.1_ASM413828v1
4D	Bacillus aryabhattai T61	GCF_001025015.1	PRJNA224116	SAMN02756826	JMTL00000000.1	na	412384	412384	Bacillus aryabhattai	strain=T61		latest	Scaffold	Major	Full	2015/06/10	ASM102501v1	Life Sciences	GCA_001025015.1	identical	ftp://ftp.ncbi.nlm.nih.gov/genomes/all/GCF/001/025/015/GCF_001025015.1_ASM102501v1
4D	Bacillus safensis BRM1	GCF_002077215.1	PRJNA224116	SAMN06030516		na	561879	561879	Bacillus safensis	strain=BRM1		latest	Complete Genome	Major	Full	2017/04/03	ASM207721v1	Universidade Federal do Parana	GCA_002077215.1	identical	ftp://ftp.ncbi.nlm.nih.gov/genomes/all/GCF/002/077/215/GCF_002077215.1_ASM207721v1
4D	Bacillus kyonggiensis NB22	GCF_005116465.1	PRJNA224116	SAMN11479268	SWBM00000000.1	na	1037680	1037680	Bacillus kyonggiensis	strain=NB22		latest	Contig	Major	Full	2019/05/02	ASM511646v1	The Third Institute of State Oceanic Administration	GCA_005116465.1	identical	ftp://ftp.ncbi.nlm.nih.gov/genomes/all/GCF/005/116/465/GCF_005116465.1_ASM511646v1		assembly from type material
4D	Bacillus mesophilum IITR-54	GCF_008923265.1	PRJNA224116	SAMN12869503	WBOT00000000.1	na	1071718	1071718	Bacillus mesophilum	strain=IITR-54		latest	Contig	Major	Full	2019/10/08	ASM892326v1	The Third Institute of State Oceanic Administration	GCA_008923265.1	identical	ftp://ftp.ncbi.nlm.nih.gov/genomes/all/GCF/008/923/265/GCF_008923265.1_ASM892326v1
4D	Bacillus filamentosus Hbe603	GCF_000972245.3	PRJNA224116	SAMN03457172		na	1402861	1402861	Bacillus filamentosus	strain=Hbe603		latest	Complete Genome	Major	Full	2016/04/22	ASM97224v3	Tianjin University	GCA_000972245.3	identical	ftp://ftp.ncbi.nlm.nih.gov/genomes/all/GCF/000/972/245/GCF_000972245.3_ASM97224v3
4D	Bacillus canaveralius ATCC 29669	GCF_002860245.1	PRJNA224116	SAMN08028598	PGVD00000000.1	na	1403243	1403243	Bacillus canaveralius	strain=ATCC 29669		latest	Contig	Major	Full	2018/01/04	ASM286024v1	Jet Propulsion Laboratory	GCA_002860245.1	identical	ftp://ftp.ncbi.nlm.nih.gov/genomes/all/GCF/002/860/245/GCF_002860245.1_ASM286024v1
4D	Bacillus solisilvae NEAU-cbsb5	GCF_002128405.1	PRJNA224116	SAMN06849078	NETJ00000000.1	na	1516104	1516104	Bacillus solisilvae	strain=NEAU-cbsb5		latest	Contig	Major	Full	2017/05/11	ASM212840v1	Northeast Agricultural University	GCA_002128405.1	identical	ftp://ftp.ncbi.nlm.nih.gov/genomes/all/GCF/002/128/405/GCF_002128405.1_ASM212840v1		assembly from type material
4D	Bacillus paralicheniformis MDJK30	GCF_002068155.1	PRJNA224116	SAMN06605939		na	1648923	1648923	Bacillus paralicheniformis	strain=MDJK30		latest	Complete Genome	Major	Full	2017/03/22	ASM206815v1	Shandong Agricultural University	GCA_002068155.1	identical	ftp://ftp.ncbi.nlm.nih.gov/genomes/all/GCF/002/068/155/GCF_002068155.1_ASM206815v1
4D	Bacillus freudenreichii NCTC4823	GCF_900636945.1	PRJNA224116	SAMEA3919789		na	1783501	1783501	Bacillus freudenreichii	strain=NCTC4823		latest	Complete Genome	Major	Full	2018/12/20	45532_G01	SC	GCA_900636945.1	identical	ftp://ftp.ncbi.nlm.nih.gov/genomes/all/GCF/900/636/945/GCF_900636945.1_45532_G01
4D	Bacillus wiedmannii GOE6	GCF_001756265.1	PRJNA224116	SAMN04819578	LXLK00000000.1	na	1890302	1890302	Bacillus wiedmannii	strain=GOE6		latest	Contig	Major	Full	2016/10/12	ASM175626v1	Georg-August-University Goettingen, Genomic and Applied Microbiology, Goettingen Genomics Laboratory	GCA_001756265.1	identical	ftp://ftp.ncbi.nlm.nih.gov/genomes/all/GCF/001/756/265/GCF_001756265.1_ASM175626v1
4D	Bacillus haynesii S16	GCF_000559105.1	PRJNA224116	SAMN02210741	AZYP00000000.1	na	1925021	1925021	Bacillus haynesii	strain=S 16		latest	Contig	Major	Full	2014/02/06	Draft	Dept. of Biotechnology, University of Karachi, Karachi, Pakistan	GCA_000559105.1	identical	ftp://ftp.ncbi.nlm.nih.gov/genomes/all/GCF/000/559/105/GCF_000559105.1_Draft
4D	Bacillus paranthracis PR1	GCF_005848985.1	PRJNA224116	SAMN11534844		na	2026186	2026186	Bacillus paranthracis	strain=PR1		latest	Complete Genome	Major	Full	2019/05/27	ASM584898v1	Shandong Agricultural University	GCA_005848985.1	identical	ftp://ftp.ncbi.nlm.nih.gov/genomes/all/GCF/005/848/985/GCF_005848985.1_ASM584898v1
4D	Bacillus pacificus RC-1	GCF_003858675.1	PRJNA224116	SAMN10475056	RQST00000000.1	na	2026187	2026187	Bacillus pacificus	strain=RC-1		latest	Contig	Major	Full	2018/12/03	ASM385867v1	south China agriculture univisity	GCA_003858675.1	identical	ftp://ftp.ncbi.nlm.nih.gov/genomes/all/GCF/003/858/675/GCF_003858675.1_ASM385867v1
4D	Bacillus tropicus CD3-2	GCF_006349645.1	PRJNA224116	SAMN11964771	VEPW00000000.1	na	2026188	2026188	Bacillus tropicus	strain=CD3-2		latest	Contig	Major	Full	2019/06/15	ASM634964v1	ENDOBICA	GCA_006349645.1	identical	ftp://ftp.ncbi.nlm.nih.gov/genomes/all/GCF/006/349/645/GCF_006349645.1_ASM634964v1
4D	Bacillus albus PG26	GCF_004116025.1	PRJNA224116	SAMN10782928	SDFS00000000.1	na	2026189	2026189	Bacillus albus	strain=PG 26		latest	Contig	Major	Full	2019/01/28	ASM411602v1	University of Neuchatel	GCA_004116025.1	identical	ftp://ftp.ncbi.nlm.nih.gov/genomes/all/GCF/004/116/025/GCF_004116025.1_ASM411602v1
4D	Bacillus taxi M5HDSG1-1	GCF_004005475.1	PRJNA224116	SAMN10663191	RZTZ00000000.1	na	2499688	2499688	Bacillus taxi	strain=M5HDSG1-1		latest	Contig	Major	Full	2019/01/08	ASM400547v1	Research Center for Medicine & Biology	GCA_004005475.1	identical	ftp://ftp.ncbi.nlm.nih.gov/genomes/all/GCF/004/005/475/GCF_004005475.1_ASM400547v1
4D	Lysinibacillus sphaericus LMG 22257	GCF_001753205.1	PRJNA224116	SAMN05827443		representative genome	1421	1421	Lysinibacillus sphaericus	strain=LMG 22257		latest	Complete Genome	Major	Full	2016/10/06	ASM175320v1	Shanghai Jiao Tong University	GCA_001753205.1	identical	ftp://ftp.ncbi.nlm.nih.gov/genomes/all/GCF/001/753/205/GCF_001753205.1_ASM175320v1
4D	Bacillus alkalitelluris DSM 16976	GCF_002019645.1	PRJNA224116	SAMN05934581	MTIS00000000.1	representative genome	304268	304268	Bacillus alkalitelluris	strain=DSM 16976		latest	Scaffold	Major	Full	2017/03/06	ASM201964v1	Fujian Academy of Agricultural Sciences	GCA_002019645.1	identical	ftp://ftp.ncbi.nlm.nih.gov/genomes/all/GCF/002/019/645/GCF_002019645.1_ASM201964v1		assembly from type material
4D	Bacillus panaciterrae DSM 19096	GCF_000430785.1	PRJNA224116	SAMN02440795	AUMR00000000.1	representative genome	1121093	363872	Bacillus panaciterrae DSM 19096	strain=DSM 19096		latest	Scaffold	Major	Full	2013/07/16	ASM43078v1	DOE Joint Genome Institute	GCA_000430785.1	identical	ftp://ftp.ncbi.nlm.nih.gov/genomes/all/GCF/000/430/785/GCF_000430785.1_ASM43078v1		assembly from type material
4D	Bacillus acidiproducens DSM 23148	GCF_000374345.1	PRJNA224116	SAMN02441029	ARFQ00000000.1	representative genome	444461	1121084	Bacillus acidiproducens DSM 23148	strain=DSM 23148		latest	Scaffold	Major	Full	2013/04/23	ASM37434v1	DOE Joint Genome Institute	GCA_000374345.1	identical	ftp://ftp.ncbi.nlm.nih.gov/genomes/all/GCF/000/374/345/GCF_000374345.1_ASM37434v1		assembly from type material
4D	Bacillus sp. SA436	SA436
4E	Enterobacter cloacae GS1	GCF_000264705.1	PRJNA224116	SAMN01001254	AJXP00000000.1	na	1177927	550	Enterobacter cloacae subsp. cloacae GS1	strain=GS1		latest	Contig	Major	Full	2012/05/30	EntClo 1.0	Madurai Kamaraj University	GCA_000264705.1	identical	ftp://ftp.ncbi.nlm.nih.gov/genomes/all/GCF/000/264/705/GCF_000264705.1_EntClo_1.0
4E	Enterobacter cloacae GGT036	GCF_000770155.1	PRJNA224116	SAMN03005138		na	550	550	Enterobacter cloacae	strain=GGT036		latest	Complete Genome	Major	Full	2014/10/31	ASM77015v1	Korea Institute of Science and Technology	GCA_000770155.1	identical	ftp://ftp.ncbi.nlm.nih.gov/genomes/all/GCF/000/770/155/GCF_000770155.1_ASM77015v1
4E	Enterobacter cloacae 6kgm	GCF_000818625.1	PRJNA224116	SAMN03274147	JXAE00000000.1	na	550	550	Enterobacter cloacae	strain=6kgm		latest	Contig	Major	Full	2015/01/15	ASM81862v1	University of Malaya	GCA_000818625.1	identical	ftp://ftp.ncbi.nlm.nih.gov/genomes/all/GCF/000/818/625/GCF_000818625.1_ASM81862v1
4E	Enterobacter cloacae SUBG009	GCF_003339705.1	PRJNA224116	SAMN09469734	QPKG00000000.1	na	550	550	Enterobacter cloacae	strain=SUBG009		latest	Contig	Major	Full	2018/07/25	ASM333970v1	SaurashtraUniversity	GCA_003339705.1	identical	ftp://ftp.ncbi.nlm.nih.gov/genomes/all/GCF/003/339/705/GCF_003339705.1_ASM333970v1
4E	Enterobacter cloacae CZ-1	GCF_004193715.1	PRJNA224116	SAMN10872819		na	550	550	Enterobacter cloacae	strain=CZ-1		latest	Complete Genome	Major	Full	2019/02/13	ASM419371v1	Nanjing Agricultural University	GCA_004193715.1	identical	ftp://ftp.ncbi.nlm.nih.gov/genomes/all/GCF/004/193/715/GCF_004193715.1_ASM419371v1
4E	Enterobacter cloacae S1	GCF_008180055.1	PRJNA224116	SAMN12625029	VSZU00000000.1	na	550	550	Enterobacter cloacae	strain=S1		latest	Contig	Major	Full	2019/08/31	ASM818005v1	Shanghai Advanced Research Institute, Chinese Academy of Sciences	GCA_008180055.1	identical	ftp://ftp.ncbi.nlm.nih.gov/genomes/all/GCF/008/180/055/GCF_008180055.1_ASM818005v1
4E	Enterobacter cloacae SQU-2	GCF_008631235.1	PRJNA224116	SAMN12717233	VWXR00000000.1	na	550	550	Enterobacter cloacae	strain=SQU-2		latest	Contig	Major	Full	2019/09/21	ASM863123v1	Sultan Qaboos University	GCA_008631235.1	identical	ftp://ftp.ncbi.nlm.nih.gov/genomes/all/GCF/008/631/235/GCF_008631235.1_ASM863123v1
4E	Enterobacter asburiae C1	GCF_000568175.1	PRJNA224116	SAMN02567292	JACW00000000.1	na	1442602	61645	Enterobacter asburiae C1	strain=C1		latest	Contig	Major	Full	2014/02/10	De novo Assembly	UNIVERSITY OF MALAYA	GCA_000568175.1	identical	ftp://ftp.ncbi.nlm.nih.gov/genomes/all/GCF/000/568/175/GCF_000568175.1_De_novo_Assembly
4E	Enterobacter asburiae TN152	GCF_008080435.1	PRJNA224116	SAMN12558720	VRKN00000000.1	na	61645	61645	Enterobacter asburiae	strain=TN152		latest	Contig	Major	Full	2019/08/23	ASM808043v1	University Antonio Narino	GCA_008080435.1	identical	ftp://ftp.ncbi.nlm.nih.gov/genomes/all/GCF/008/080/435/GCF_008080435.1_ASM808043v1
4E	Enterobacter cancerogenus C9	GCF_002072125.1	PRJNA224116	SAMN06237083	MTKD00000000.1	na	69218	69218	Enterobacter cancerogenus	strain=C9		latest	Contig	Major	Full	2017/03/23	ASM207212v1	Institute of Microbial Technology	GCA_002072125.1	identical	ftp://ftp.ncbi.nlm.nih.gov/genomes/all/GCF/002/072/125/GCF_002072125.1_ASM207212v1
4E	Enterobacter hormaechei AR-44	GCF_003409995.1	PRJNA224116	SAMN09832881	QUZN00000000.1	na	158836	158836	Enterobacter hormaechei	strain=AR-44		latest	Scaffold	Major	Full	2018/08/20	ASM340999v1	Texas Tech University	GCA_003409995.1	identical	ftp://ftp.ncbi.nlm.nih.gov/genomes/all/GCF/003/409/995/GCF_003409995.1_ASM340999v1
4E	Enterobacter ludwigii UW5	GCF_001029645.1	PRJNA224116	SAMN03743787		na	299767	299767	Enterobacter ludwigii	strain=UW5		latest	Complete Genome	Major	Full	2015/06/19	ASM102964v1	University of New Brunswick	GCA_001029645.1	identical	ftp://ftp.ncbi.nlm.nih.gov/genomes/all/GCF/001/029/645/GCF_001029645.1_ASM102964v1
4E	Enterobacter ludwigii NCR3	GCF_001698955.1	PRJNA224116	SAMN05462048	MCGF00000000.1	na	299767	299767	Enterobacter ludwigii	strain=NCR3		latest	Contig	Major	Full	2016/08/05	ASM169895v1	LaTrobe University	GCA_001698955.1	identical	ftp://ftp.ncbi.nlm.nih.gov/genomes/all/GCF/001/698/955/GCF_001698955.1_ASM169895v1
4E	Enterobacter ludwigii A3203	GCF_002022405.1	PRJNA224116	SAMN05589724	MSDM00000000.1	na	299767	299767	Enterobacter ludwigii	strain=A3203		latest	Scaffold	Major	Full	2017/03/07	ASM202240v1	USDA	GCA_002022405.1	identical	ftp://ftp.ncbi.nlm.nih.gov/genomes/all/GCF/002/022/405/GCF_002022405.1_ASM202240v1
4E	Enterobacter ludwigii AA4	GCF_002025685.1	PRJNA224116	SAMN06130962		na	299767	299767	Enterobacter ludwigii	strain=AA4		latest	Complete Genome	Major	Full	2017/03/13	ASM202568v1	Harvard University	GCA_002025685.1	identical	ftp://ftp.ncbi.nlm.nih.gov/genomes/all/GCF/002/025/685/GCF_002025685.1_ASM202568v1
4E	Enterobacter ludwigii JP6	GCF_005518115.1	PRJNA224116	SAMN11415570		na	299767	299767	Enterobacter ludwigii	strain=JP6		latest	Complete Genome	Major	Full	2019/05/20	ASM551811v1	Shandong Agricultural University	GCA_005518115.1	identical	ftp://ftp.ncbi.nlm.nih.gov/genomes/all/GCF/005/518/115/GCF_005518115.1_ASM551811v1
4E	Enterobacter ludwigii JP9	GCF_005848825.1	PRJNA224116	SAMN11415807		na	299767	299767	Enterobacter ludwigii	strain=JP9		latest	Complete Genome	Major	Full	2019/05/27	ASM584882v1	Shandong Agricultural University	GCA_005848825.1	identical	ftp://ftp.ncbi.nlm.nih.gov/genomes/all/GCF/005/848/825/GCF_005848825.1_ASM584882v1
4E	Enterobacter ludwigii I42	GCF_005890075.1	PRJNA224116	SAMN11415809		na	299767	299767	Enterobacter ludwigii	strain=I42		latest	Complete Genome	Major	Full	2019/05/30	ASM589007v1	Shandong Agricultural University	GCA_005890075.1	identical	ftp://ftp.ncbi.nlm.nih.gov/genomes/all/GCF/005/890/075/GCF_005890075.1_ASM589007v1
4E	Enterobacter ludwigii I140	GCF_006385915.1	PRJNA224116	SAMN12026966		na	299767	299767	Enterobacter ludwigii	strain=I140		latest	Complete Genome	Major	Full	2019/06/24	ASM638591v1	Shandong Agricultural University	GCA_006385915.1	identical	ftp://ftp.ncbi.nlm.nih.gov/genomes/all/GCF/006/385/915/GCF_006385915.1_ASM638591v1
4E	Enterobacter ludwigii ES-1	GCF_009659755.1	PRJNA224116	SAMN11281800	SZVD00000000.1	na	299767	299767	Enterobacter ludwigii	strain=ES-1		latest	Scaffold	Major	Full	2019/11/12	ASM965975v1	Wayne State University	GCA_009659755.1	identical	ftp://ftp.ncbi.nlm.nih.gov/genomes/all/GCF/009/659/755/GCF_009659755.1_ASM965975v1
4E	Enterobacter mori HPCN40	GCF_003129945.1	PRJNA224116	SAMN09039336	QFFO00000000.1	na	539813	539813	Enterobacter mori	strain=HPCN40		latest	Contig	Major	Full	2018/05/16	ASM312994v1	CSIR- National Environmental Engineering Research Institute	GCA_003129945.1	identical	ftp://ftp.ncbi.nlm.nih.gov/genomes/all/GCF/003/129/945/GCF_003129945.1_ASM312994v1
4E	Enterobacter sp. 9-2	GCF_003353115.1	PRJNA224116	SAMN07251577	QQXP00000000.1	na	559106	559106	Enterobacter sp. 9-2	strain=9-2		latest	Scaffold	Major	Full	2018/08/01	ASM335311v1	Agricultural culture collection of China (ACCC)	GCA_003353115.1	identical	ftp://ftp.ncbi.nlm.nih.gov/genomes/all/GCF/003/353/115/GCF_003353115.1_ASM335311v1
4E	Enterobacter bugandensis IIT-BT 08	GCF_000515295.1	PRJNA224116	SAMN02597271	AZXO00000000.1	na	881260	881260	Enterobacter bugandensis	strain=IIT-BT 08		latest	Scaffold	Major	Full	2014/01/07	ASM51529v1	JGI	GCA_000515295.1	identical	ftp://ftp.ncbi.nlm.nih.gov/genomes/all/GCF/000/515/295/GCF_000515295.1_ASM51529v1
4E	Enterobacter soli ATCC BAA-2102	GCF_001654845.1	PRJNA224116	SAMN04875425	LXES00000000.1	na	1354262	885040	Enterobacter soli ATCC BAA-2102	strain=ATCC BAA-2102		latest	Contig	Major	Full	2016/06/02	EsoBAA2102_DRAFTv1	UW-GEL (University of Wisconsin - Genome Evolution Laboratory)	GCA_001654845.1	identical	ftp://ftp.ncbi.nlm.nih.gov/genomes/all/GCF/001/654/845/GCF_001654845.1_EsoBAA2102_DRAFTv1		assembly from type material
4E	Enterobacter sp. A11	GCF_004522615.1	PRJNA224116	SAMN10491323	RSDS00000000.1	na	1217049	1217049	Enterobacter sp. A11	strain=A11		latest	Contig	Major	Full	2019/03/29	ASM452261v1	Huazhong Agricultural University	GCA_004522615.1	identical	ftp://ftp.ncbi.nlm.nih.gov/genomes/all/GCF/004/522/615/GCF_004522615.1_ASM452261v1
4E	Enterobacter sp. Bisph1	GCF_000814905.1	PRJNA224116	SAMN03271816	JXAG00000000.1	na	1274399	1274399	Enterobacter sp. Bisph1	strain=Bisph1		latest	Contig	Major	Full	2015/01/06	ASM81490v1	faculte de medecine, Aix-Marseille Universite	GCA_000814905.1	identical	ftp://ftp.ncbi.nlm.nih.gov/genomes/all/GCF/000/814/905/GCF_000814905.1_ASM81490v1
4E	Enterobacter sp. C6	GCF_008122455.1	PRJNA224116	SAMN09428499	QPFW00000000.1	na	1299469	1299469	Enterobacter sp. C6	strain=C6		latest	Contig	Major	Full	2019/08/28	ASM812245v1	University of Georgia	GCA_008122455.1	identical	ftp://ftp.ncbi.nlm.nih.gov/genomes/all/GCF/008/122/455/GCF_008122455.1_ASM812245v1
4E	Enterobacter sp. MR1	GCF_000390385.1	PRJNA224116	SAMN02470116	ARPV00000000.1	na	1313264	1313264	Enterobacter sp. MR1	strain=MR1		latest	Contig	Major	Full	2013/05/13	ASM39038v1	Department of Biotechnology, Junagadh Agricultural University, Junagadh, Gujarat, INDIA	GCA_000390385.1	identical	ftp://ftp.ncbi.nlm.nih.gov/genomes/all/GCF/000/390/385/GCF_000390385.1_ASM39038v1
4E	Enterobacter sp. RC4	GCF_002941085.1	PRJNA224116	SAMN08493991	PTLU00000000.1	na	1495129	1495129	Enterobacter sp. RC4	strain=RC4		latest	Contig	Major	Full	2018/02/25	ASM294108v1	CSIR-North East Institute of Science and Technology, Jorhat-785006, Assam,India	GCA_002941085.1	identical	ftp://ftp.ncbi.nlm.nih.gov/genomes/all/GCF/002/941/085/GCF_002941085.1_ASM294108v1
4E	Enterobacter sp. UCD-UG_FMILLET	GCF_000762975.1	PRJNA224116	SAMN03020201	JRJC00000000.1	na	1542468	1542468	Enterobacter sp. UCD-UG_FMILLET	strain=UCD-UG_FMILLET		latest	Contig	Major	Full	2014/10/02	ASM76297v1	UC Davis	GCA_000762975.1	identical	ftp://ftp.ncbi.nlm.nih.gov/genomes/all/GCF/000/762/975/GCF_000762975.1_ASM76297v1
4E	Enterobacter sp. E20	GCF_000801755.2	PRJNA224116	SAMN03099801		na	1560339	1560339	Enterobacter sp. E20	strain=E20		latest	Complete Genome	Major	Full	2015/10/26	ASM80175v2	Chinese Academy of Agricultural Sciences	GCA_000801755.2	identical	ftp://ftp.ncbi.nlm.nih.gov/genomes/all/GCF/000/801/755/GCF_000801755.2_ASM80175v2
4E	Enterobacter sp. 198	GCF_009025585.1	PRJNA224116	SAMN12905553	WCIM00000000.1	na	1640346	1640346	Enterobacter sp. 198	strain=198		latest	Scaffold	Major	Full	2019/10/14	ASM902558v1	Universidad de La Frontera	GCA_009025585.1	identical	ftp://ftp.ncbi.nlm.nih.gov/genomes/all/GCF/009/025/585/GCF_009025585.1_ASM902558v1
4E	Enterobacter roggenkampii PDA134	GCF_001675835.1	PRJNA224116	SAMN04490973	LSQV00000000.1	na	1812935	1812935	Enterobacter roggenkampii	strain=PDA134		latest	Scaffold	Major	Full	2016/06/23	CLC Genomics Workbench	Sultan Qaboos University	GCA_001675835.1	identical	ftp://ftp.ncbi.nlm.nih.gov/genomes/all/GCF/001/675/835/GCF_001675835.1_CLC_Genomics_Workbench
4E	Enterobacter roggenkampii 3D9	GCF_003231255.1	PRJNA224116	SAMN09380579	QKSC00000000.1	na	1812935	1812935	Enterobacter roggenkampii	strain=3D9		latest	Scaffold	Major	Full	2018/06/15	ASM323125v1	University of Guelph	GCA_003231255.1	identical	ftp://ftp.ncbi.nlm.nih.gov/genomes/all/GCF/003/231/255/GCF_003231255.1_ASM323125v1
4E	Enterobacter sp. HK169	GCF_001719105.1	PRJNA224116	SAMN05285327		na	1868135	1868135	Enterobacter sp. HK169	strain=HK169		latest	Complete Genome	Major	Full	2016/09/06	ASM171910v1	Korea Research Institute of Chemical Technology	GCA_001719105.1	identical	ftp://ftp.ncbi.nlm.nih.gov/genomes/all/GCF/001/719/105/GCF_001719105.1_ASM171910v1
4E	Enterobacter sp. J49	GCF_002148625.1	PRJNA224116	SAMN05771456	MWPY00000000.1	na	1903627	1903627	Enterobacter sp. J49	strain=J49		latest	Contig	Major	Full	2017/05/18	ASM214862v1	Universidad Nacional de Rio Cuarto	GCA_002148625.1	identical	ftp://ftp.ncbi.nlm.nih.gov/genomes/all/GCF/002/148/625/GCF_002148625.1_ASM214862v1
4E	Enterobacter sp. SA187	GCF_001888805.2	PRJNA224116	SAMN05967246		na	1914861	1914861	Enterobacter sp. SA187	strain=Sa187		latest	Complete Genome	Major	Full	2018/03/05	ASM188880v2	King Abdullah University of Science and Technology (KAUST)	GCA_001888805.2	identical	ftp://ftp.ncbi.nlm.nih.gov/genomes/all/GCF/001/888/805/GCF_001888805.2_ASM188880v2
4E	Enterobacter sp. FS01	GCF_003024485.1	PRJNA224116	SAMN08661331	PVZP00000000.1	na	2109729	2109729	Enterobacter sp. FS01	strain=FS01		latest	Contig	Major	Full	2018/03/28	ASM302448v1	AU	GCA_003024485.1	identical	ftp://ftp.ncbi.nlm.nih.gov/genomes/all/GCF/003/024/485/GCF_003024485.1_ASM302448v1
4E	Enterobacter oligotrophica CCA6	GCF_009176645.1	PRJNA224116	SAMD00143594		na	2478464	2478464	Enterobacter oligotrophica	strain=CCA6		latest	Complete Genome	Major	Full	2019/03/18	ASM917664v1	Bioconversion Group, Research Institute for Sustainable Chemistry, Materials and Chemistry, National Institute of Advanced Industrial Science and Technology	GCA_009176645.1	identical	ftp://ftp.ncbi.nlm.nih.gov/genomes/all/GCF/009/176/645/GCF_009176645.1_ASM917664v1
4E	Enterobacter sp. A8	GCF_004296595.1	PRJNA224116	SAMN10753727	SCMF00000000.1	na	2507249	2507249	Enterobacter sp. A8	strain=A8		latest	Scaffold	Major	Full	2019/02/25	ASM429659v1	University of Chicago	GCA_004296595.1	identical	ftp://ftp.ncbi.nlm.nih.gov/genomes/all/GCF/004/296/595/GCF_004296595.1_ASM429659v1
4E	Enterobacter sp. AD2-3	GCF_004798225.1	PRJNA224116	SAMN11097312	SOPQ00000000.1	na	2547834	2547834	Enterobacter sp. AD2-3	strain=AD2-3		latest	Contig	Major	Full	2019/04/16	ASM479822v1	University of the Philippines - Los Banos	GCA_004798225.1	identical	ftp://ftp.ncbi.nlm.nih.gov/genomes/all/GCF/004/798/225/GCF_004798225.1_ASM479822v1
4E	Enterobacter sp. MF024	GCF_005843915.1	PRJNA224116	SAMN11153490	VCBB00000000.1	na	2555644	2555644	Enterobacter sp. MF024	strain=MF024		latest	Contig	Major	Full	2019/05/25	ASM584391v1	Shanghai Institute of Technology	GCA_005843915.1	identical	ftp://ftp.ncbi.nlm.nih.gov/genomes/all/GCF/005/843/915/GCF_005843915.1_ASM584391v1
4E	Enterobacter sp. Z1	GCF_004803555.2	PRJNA224116	SAMN11265008	SSWR00000000.2	na	2561927	2561927	Enterobacter sp. Z1	strain=Z1		latest	Contig	Major	Full	2019/08/26	ASM480355v2	Huazhong Agricultural University	GCA_004803555.2	identical	ftp://ftp.ncbi.nlm.nih.gov/genomes/all/GCF/004/803/555/GCF_004803555.2_ASM480355v2
4E	Citrobacter freundii CFNIH1	GCF_000648515.1	PRJNA224116	SAMN02713684		representative genome	1333848	546	Citrobacter freundii CFNIH1	strain=CFNIH1		latest	Complete Genome	Major	Full	2014/04/28	ASM64851v1	NISC	GCA_000648515.1	identical	ftp://ftp.ncbi.nlm.nih.gov/genomes/all/GCF/000/648/515/GCF_000648515.1_ASM64851v1
4F	Acinetobacter mesopotamicus GC2	GCF_011058205.1	PRJNA224116	SAMN14119779	JAALFF000000000.1	representative genome	1538357	1538357	Acinetobacter mesopotamicus	strain=GC2		latest	Scaffold	Major	Full	2020/03/02	ASM1105820v1	Istituto di Chimica Biomolecolare (I.C.B.),	GCA_011058205.1	identical	ftp://ftp.ncbi.nlm.nih.gov/genomes/all/GCF/011/058/205/GCF_011058205.1_ASM1105820v1		assembly from type material
4F	Acinetobacter puyangensis ANC 4466	GCF_900096995.1	PRJNA224116	SAMN05421731	OANT00000000.1	representative genome	1096779	1096779	Acinetobacter puyangensis	strain=ANC 4466		latest	Scaffold	Major	Full	2017/09/28	IMG-taxon 2671180233 annotated assembly	DOE - JOINT GENOME INSTITUTE	GCA_900096995.1	identical	ftp://ftp.ncbi.nlm.nih.gov/genomes/all/GCF/900/096/995/GCF_900096995.1_IMG-taxon_2671180233_annotated_assembly
4F	Acinetobacter cumulans WCHAc060092	GCF_003024525.3	PRJNA224116	SAMN08772519		representative genome	2136182	2136182	Acinetobacter cumulans	strain=WCHAc060092		latest	Complete Genome	Major	Full	2019/10/29	ASM302452v3	West China Hospital, Sichuan University	GCA_003024525.3	identical	ftp://ftp.ncbi.nlm.nih.gov/genomes/all/GCF/003/024/525/GCF_003024525.3_ASM302452v3		assembly from type material
4F	Acinetobacter sichuanensis WCHAc060041	GCF_003024515.2	PRJNA224116	SAMN08772518	PYIX00000000.2	representative genome	2136183	2136183	Acinetobacter sichuanensis	strain=WCHAc060041		latest	Contig	Major	Full	2018/08/19	ASM302451v2	West China Hospital, Sichuan University	GCA_003024515.2	identical	ftp://ftp.ncbi.nlm.nih.gov/genomes/all/GCF/003/024/515/GCF_003024515.2_ASM302451v2		assembly from type material
4F	Acinetobacter kookii ANC 4667	GCF_900096895.1	PRJNA224116	SAMN05421732	FMYO00000000.1	representative genome	1226327	1226327	Acinetobacter kookii	strain=ANC 4667		latest	Scaffold	Major	Full	2016/10/21	IMG-taxon 2671180219 annotated assembly	DOE - JOINT GENOME INSTITUTE	GCA_900096895.1	identical	ftp://ftp.ncbi.nlm.nih.gov/genomes/all/GCF/900/096/895/GCF_900096895.1_IMG-taxon_2671180219_annotated_assembly
4F	Acinetobacter seifertii S21	GCF_016064815.1	PRJNA224116	SAMN17035494		representative genome	1530123	1530123	Acinetobacter seifertii	strain=S21		latest	Complete Genome	Major	Full	2020/12/15	ASM1606481v1	Nanyang Technological University	GCA_016064815.1	identical	ftp://ftp.ncbi.nlm.nih.gov/genomes/all/GCF/016/064/815/GCF_016064815.1_ASM1606481v1
4F	Acinetobacter harbinensis HITLi 7	GCF_000816495.1	PRJNA224116	SAMN03274949	JXBK00000000.1	representative genome	1353941	1353941	Acinetobacter harbinensis	strain=HITLi 7		latest	Scaffold	Major	Full	2015/01/08	ASM81649v1	Harbin Institute of Technology	GCA_000816495.1	identical	ftp://ftp.ncbi.nlm.nih.gov/genomes/all/GCF/000/816/495/GCF_000816495.1_ASM81649v1		assembly from type material
4F	Acinetobacter sp. 2JN-4	GCF_003687745.1	PRJNA224116	SAMN10250522	RDNY00000000.1	na	2479844	2479844	Acinetobacter sp. 2JN-4	strain=2JN-4		latest	Contig	Major	Full	2018/10/24	ASM368774v1	Chinese Academy of Forestry	GCA_003687745.1	identical	ftp://ftp.ncbi.nlm.nih.gov/genomes/all/GCF/003/687/745/GCF_003687745.1_ASM368774v1
4F	Acinetobacter pullicarnis S23	GCF_006352475.1	PRJNA224116	SAMN11607903	VCMZ00000000.1	representative genome	2576829	2576829	Acinetobacter pullicarnis	strain=S23		latest	Contig	Major	Full	2019/06/18	ASM635247v1	Chung-Ang University	GCA_006352475.1	identical	ftp://ftp.ncbi.nlm.nih.gov/genomes/all/GCF/006/352/475/GCF_006352475.1_ASM635247v1		assembly from type material
4F	Acinetobacter sp. ANC 5084	GCF_013004415.1	PRJNA224116	SAMN14763634	JABERJ000000000.1	na	2731248	2731248	Acinetobacter sp. ANC 5084	strain=ANC 5084		latest	Contig	Major	Full	2020/05/10	ASM1300441v1	National Institute of Public Health	GCA_013004415.1	identical	ftp://ftp.ncbi.nlm.nih.gov/genomes/all/GCF/013/004/415/GCF_013004415.1_ASM1300441v1
4F	Acinetobacter rudis CIP 110305	GCF_000413895.1	PRJNA224116	SAMN01087851	ATGI00000000.1	representative genome	421052	632955	Acinetobacter rudis CIP 110305	strain=CIP 110305		latest	Scaffold	Major	Full	2013/06/21	Acin_rudi_CIP_110305_V1	Broad Institute	GCA_000413895.1	identical	ftp://ftp.ncbi.nlm.nih.gov/genomes/all/GCF/000/413/895/GCF_000413895.1_Acin_rudi_CIP_110305_V1
4F	Acinetobacter parvus CIP 108168	GCF_000368025.1	PRJNA224116	SAMN01828186	APOM00000000.1	representative genome	981333	134533	Acinetobacter parvus DSM 16617 = CIP 108168	strain=CIP 108168		latest	Scaffold	Major	Full	2013/04/19	Acin_parv_CIP108168_V1	Broad Institute	GCA_000368025.1	identical	ftp://ftp.ncbi.nlm.nih.gov/genomes/all/GCF/000/368/025/GCF_000368025.1_Acin_parv_CIP108168_V1		assembly from type material
4F	Acinetobacter apis ANC 5114	GCF_900197575.1	PRJNA224116	SAMN05444584	FZLN00000000.1	representative genome	1229165	1229165	Acinetobacter apis	strain=ANC 5114		latest	Scaffold	Major	Full	2017/06/29	IMG-taxon 2690315601 annotated assembly	DOE - JOINT GENOME INSTITUTE	GCA_900197575.1	identical	ftp://ftp.ncbi.nlm.nih.gov/genomes/all/GCF/900/197/575/GCF_900197575.1_IMG-taxon_2690315601_annotated_assembly
4F	Acinetobacter junii 65	GCF_001941805.1	PRJNA224116	SAMN06198736		na	40215	40215	Acinetobacter junii	strain=65		latest	Complete Genome	Major	Full	2017/01/10	ASM194180v1	NEB	GCA_001941805.1	identical	ftp://ftp.ncbi.nlm.nih.gov/genomes/all/GCF/001/941/805/GCF_001941805.1_ASM194180v1
4F	Acinetobacter gyllenbergii NIPH 230	GCF_000488195.1	PRJNA224116	SAMN01828185	AYEQ00000000.1	na	1217658	134534	Acinetobacter gyllenbergii NIPH 230	strain=NIPH 230		latest	Scaffold	Major	Full	2013/10/29	Acin_gyll_NIPH_230_V1	Broad Institute	GCA_000488195.1	identical	ftp://ftp.ncbi.nlm.nih.gov/genomes/all/GCF/000/488/195/GCF_000488195.1_Acin_gyll_NIPH_230_V1
4F	Acinetobacter junii lzh-X15	GCF_002761875.1	PRJNA224116	SAMN07840124		representative genome	40215	40215	Acinetobacter junii	strain=lzh-X15		latest	Complete Genome	Major	Full	2017/11/08	ASM276187v1	Dezhou University	GCA_002761875.1	identical	ftp://ftp.ncbi.nlm.nih.gov/genomes/all/GCF/002/761/875/GCF_002761875.1_ASM276187v1
4F	Acinetobacter idrijaensis MII	GCF_000761495.1	PRJNA224116	SAMN02848464	JQCU00000000.1	representative genome	1507807	1507807	Acinetobacter idrijaensis	strain=MII		latest	Contig	Major	Full	2014/10/01	Ai_1.0	Universidad Autonoma de Queretaro	GCA_000761495.1	identical	ftp://ftp.ncbi.nlm.nih.gov/genomes/all/GCF/000/761/495/GCF_000761495.1_Ai_1.0
4F	Acinetobacter chinensis WCHAc010005	GCF_002165375.2	PRJNA224116	SAMN07138949		representative genome	2004650	2004650	Acinetobacter chinensis	strain=WCHAc010005		latest	Complete Genome	Major	Full	2018/09/12	ASM216537v2	West China Hospital, Sichuan University	GCA_002165375.2	identical	ftp://ftp.ncbi.nlm.nih.gov/genomes/all/GCF/002/165/375/GCF_002165375.2_ASM216537v2		assembly from type material
4F	Acinetobacter beijerinckii CIP 110307	GCF_000369005.1	PRJNA224116	SAMN01087842	APQL00000000.1	representative genome	1217648	262668	Acinetobacter beijerinckii CIP 110307	strain=CIP 110307		latest	Scaffold	Major	Full	2013/04/19	Acin_beij_CIP_110307_V1	Broad Institute	GCA_000369005.1	identical	ftp://ftp.ncbi.nlm.nih.gov/genomes/all/GCF/000/369/005/GCF_000369005.1_Acin_beij_CIP_110307_V1
4F	Acinetobacter guillouiae NBRC 110550	GCF_002370525.2	PRJNA224116	SAMD00018975		representative genome	106649	106649	Acinetobacter guillouiae	strain=NBRC 110550		latest	Complete Genome	Major	Full	2014/08/26	ASM237052v2	National Institute of Technology and Evaluation	GCA_002370525.2	identical	ftp://ftp.ncbi.nlm.nih.gov/genomes/all/GCF/002/370/525/GCF_002370525.2_ASM237052v2
4F	Acinetobacter haemolyticus HW-2A	GCF_003323815.1	PRJNA224116	SAMN09630388		representative genome	29430	29430	Acinetobacter haemolyticus	strain=HW-2A		latest	Complete Genome	Major	Full	2018/07/16	ASM332381v1	Nankai University	GCA_003323815.1	identical	ftp://ftp.ncbi.nlm.nih.gov/genomes/all/GCF/003/323/815/GCF_003323815.1_ASM332381v1
4F	Acinetobacter lactucae QL-1	GCF_013122135.1	PRJNA224116	SAMN14846460		representative genome	1785128	1785128	Acinetobacter lactucae		QL-1	latest	Complete Genome	Major	Full	2020/05/19	ASM1312213v1	South China Argriculture university	GCA_013122135.1	identical	ftp://ftp.ncbi.nlm.nih.gov/genomes/all/GCF/013/122/135/GCF_013122135.1_ASM1312213v1
4F	Acinetobacter wanghuae dk386	GCF_009557235.1	PRJNA224116	SAMN13118455		representative genome	2662362	2662362	Acinetobacter wanghuae	strain=dk386		latest	Complete Genome	Major	Full	2019/11/05	ASM955723v1	Chinese center for disease control and prevention	GCA_009557235.1	identical	ftp://ftp.ncbi.nlm.nih.gov/genomes/all/GCF/009/557/235/GCF_009557235.1_ASM955723v1		assembly from type material
4F	Acinetobacter baumannii Ab03	GCF_001500225.1	PRJNA224116	SAMN04196791	LMZH00000000.1	na	470	470	Acinetobacter baumannii	strain=Ab03		latest	Contig	Major	Full	2016/01/06	ASM150022v1	University of Sao Paulo	GCA_001500225.1	identical	ftp://ftp.ncbi.nlm.nih.gov/genomes/all/GCF/001/500/225/GCF_001500225.1_ASM150022v1
4F	Acinetobacter equi 114	GCF_001307195.1	PRJNA224116	SAMN04110325		representative genome	1324350	1324350	Acinetobacter equi	strain=114		latest	Complete Genome	Major	Full	2015/10/06	ASM130719v1	Robert Koch-Institut	GCA_001307195.1	identical	ftp://ftp.ncbi.nlm.nih.gov/genomes/all/GCF/001/307/195/GCF_001307195.1_ASM130719v1		assembly from type material
4F	Acinetobacter pittii PHEA-2	GCF_000191145.1	PRJNA83123	SAMN02603040		reference genome	871585	48296	Acinetobacter pittii PHEA-2	strain=PHEA-2		latest	Complete Genome	Major	Full	2011/03/03	ASM19114v1	Biotechnology Research Institute, Chinese Academy of Agricultural Sciences	GCA_000191145.1	identical	ftp://ftp.ncbi.nlm.nih.gov/genomes/all/GCF/000/191/145/GCF_000191145.1_ASM19114v1
4F	Acinetobacter calcoaceticus CA16	GCF_002055515.1	PRJNA224116	SAMN06197019		representative genome	471	471	Acinetobacter calcoaceticus	strain=CA16		latest	Complete Genome	Major	Full	2017/03/21	ASM205551v1	Southern Crop Protection and Food Research Centre, Agriculture and Agri-Food Canada	GCA_002055515.1	identical	ftp://ftp.ncbi.nlm.nih.gov/genomes/all/GCF/002/055/515/GCF_002055515.1_ASM205551v1
4F	Acinetobacter sp. C16S1	GCF_008630915.1	PRJNA224116	SAMN12734637		na	2609668	2609668	Acinetobacter sp. C16S1	strain=C16S1		latest	Complete Genome	Major	Full	2019/09/21	ASM863091v1	Inner Mongolia University	GCA_008630915.1	identical	ftp://ftp.ncbi.nlm.nih.gov/genomes/all/GCF/008/630/915/GCF_008630915.1_ASM863091v1
4F	Acinetobacter dispersus NCCP 16014	GCF_009884975.1	PRJNA224116	SAMN12340932		representative genome	70348	70348	Acinetobacter dispersus	strain=NCCP 16014		latest	Complete Genome	Major	Full	2020/01/15	ASM988497v1	Korea Centers for Disease Control & Prevention (KCDC)	GCA_009884975.1	identical	ftp://ftp.ncbi.nlm.nih.gov/genomes/all/GCF/009/884/975/GCF_009884975.1_ASM988497v1
4F	Acinetobacter larvae BRTC-1	GCF_001704115.1	PRJNA224116	SAMN05520995		representative genome	1789224	1789224	Acinetobacter larvae	strain=BRTC-1		latest	Complete Genome	Major	Full	2016/08/12	ASM170411v1	Biogas Institute of Ministry of Agriculture	GCA_001704115.1	identical	ftp://ftp.ncbi.nlm.nih.gov/genomes/all/GCF/001/704/115/GCF_001704115.1_ASM170411v1		assembly from type material
4F	Acinetobacter shaoyimingii 323-1	GCF_011578045.1	PRJNA224116	SAMN14278074		representative genome	2715164	2715164	Acinetobacter shaoyimingii	strain=323-1		latest	Complete Genome	Major	Full	2020/03/20	ASM1157804v1	Chinese Center for Disease Control and Prevention	GCA_011578045.1	identical	ftp://ftp.ncbi.nlm.nih.gov/genomes/all/GCF/011/578/045/GCF_011578045.1_ASM1157804v1		assembly from type material
4F	Acinetobacter baylyi ADP1	GCF_000046845.1	PRJNA224116	SAMEA3138250		representative genome	62977	202950	Acinetobacter baylyi ADP1	strain=ADP1		latest	Complete Genome	Major	Full	2004/06/30	ASM4684v1	Genoscope	GCA_000046845.1	identical	ftp://ftp.ncbi.nlm.nih.gov/genomes/all/GCF/000/046/845/GCF_000046845.1_ASM4684v1
4F	Acinetobacter radioresistens SA188	GCF_001917365.1	PRJNA224116	SAMN04520137	LWGP00000000.1	na	40216	40216	Acinetobacter radioresistens	strain=SA188		latest	Contig	Major	Full	2016/12/23	ASM191736v1	King Abdullah University of Science and Technology (KAUST)	GCA_001917365.1	identical	ftp://ftp.ncbi.nlm.nih.gov/genomes/all/GCF/001/917/365/GCF_001917365.1_ASM191736v1
4F	Acinetobacter defluvii WCHA30	GCF_001704615.3	PRJNA224116	SAMN05356262		representative genome	1871111	1871111	Acinetobacter defluvii	strain=WCHA30		latest	Complete Genome	Major	Full	2019/08/16	ASM170461v3	West China Hospital, Sichuan University	GCA_001704615.3	identical	ftp://ftp.ncbi.nlm.nih.gov/genomes/all/GCF/001/704/615/GCF_001704615.3_ASM170461v3		assembly from type material
4F	Acinetobacter ursingii CIP 107286	GCF_000368825.1	PRJNA224116	SAMN01087837	APQA00000000.1	na	981336	108980	Acinetobacter ursingii DSM 16037 = CIP 107286	strain=CIP 107286		latest	Scaffold	Major	Full	2013/04/19	Acin_ursi_CIP_107286_V1	Broad Institute	GCA_000368825.1	identical	ftp://ftp.ncbi.nlm.nih.gov/genomes/all/GCF/000/368/825/GCF_000368825.1_Acin_ursi_CIP_107286_V1		assembly from type material
4F	Acinetobacter radioresistens NBRC 102413	GCF_006757745.1	PRJNA224116	SAMD00041796		na	981334	40216	Acinetobacter radioresistens DSM 6976 = NBRC 102413 = CIP 103788	strain=NBRC 102413		latest	Complete Genome	Major	Full	2019/06/14	ASM675774v1	National Institute of Technology and Evaluation	GCA_006757745.1	identical	ftp://ftp.ncbi.nlm.nih.gov/genomes/all/GCF/006/757/745/GCF_006757745.1_ASM675774v1		assembly from type material
4F	Acinetobacter bouvetii CIP 107468	GCF_000368865.1	PRJNA224116	SAMN01087847	APQD00000000.1	representative genome	1120925	202951	Acinetobacter bouvetii DSM 14964 = CIP 107468	strain=CIP 107468		latest	Scaffold	Major	Full	2013/04/19	Acin_bouv_CIP_107468_V1	Broad Institute	GCA_000368865.1	identical	ftp://ftp.ncbi.nlm.nih.gov/genomes/all/GCF/000/368/865/GCF_000368865.1_Acin_bouv_CIP_107468_V1		assembly from type material
4F	Acinetobacter indicus UBT1	GCF_013116605.1	PRJNA224116	SAMN14860160	JABFOI000000000.1	representative genome	756892	756892	Acinetobacter indicus	strain=UBT1		latest	Scaffold	Major	Full	2020/05/18	ASM1311660v1	Sardar Patel University	GCA_013116605.1	identical	ftp://ftp.ncbi.nlm.nih.gov/genomes/all/GCF/013/116/605/GCF_013116605.1_ASM1311660v1
4F	Acinetobacter sp. MN12	GCF_000764915.1	PRJNA224116	SAMN03020262	JROB00000000.1	na	1513354	1513354	Acinetobacter sp. MN12	strain=MN12		latest	Contig	Major	Full	2014/10/08	Acinetobater Genome Assembly	CSIR-Institute of Himalayan Bioresource Technology, Palampur and Central Arid Zone Research Institute, Jodhpur	GCA_000764915.1	identical	ftp://ftp.ncbi.nlm.nih.gov/genomes/all/GCF/000/764/915/GCF_000764915.1_Acinetobater_Genome_Assembly
4F	Acinetobacter gerneri CIP 107464	GCF_000368565.1	PRJNA224116	SAMN01087849	APPN00000000.1	representative genome	1120926	202952	Acinetobacter gerneri DSM 14967 = CIP 107464	strain=CIP 107464		latest	Scaffold	Major	Full	2013/04/19	Acin_gern_CIP_107464_V1	Broad Institute	GCA_000368565.1	identical	ftp://ftp.ncbi.nlm.nih.gov/genomes/all/GCF/000/368/565/GCF_000368565.1_Acin_gern_CIP_107464_V1		assembly from type material
4F	Acinetobacter lanii 158	GCF_011578285.1	PRJNA224116	SAMN14278072		representative genome	2715163	2715163	Acinetobacter lanii	strain=185		latest	Complete Genome	Major	Full	2020/03/20	ASM1157828v1	Chinese Center for Disease Control and Prevention	GCA_011578285.1	identical	ftp://ftp.ncbi.nlm.nih.gov/genomes/all/GCF/011/578/285/GCF_011578285.1_ASM1157828v1		assembly from type material
4F	Acinetobacter tandoii CIP 107469	GCF_000400735.1	PRJNA224116	SAMN01087852	AQFM00000000.1	representative genome	1120927	202954	Acinetobacter tandoii DSM 14970 = CIP 107469	strain=CIP 107469		latest	Scaffold	Major	Full	2013/05/30	Acin_tand_CIP_107469_V1	Broad Institute	GCA_000400735.1	identical	ftp://ftp.ncbi.nlm.nih.gov/genomes/all/GCF/000/400/735/GCF_000400735.1_Acin_tand_CIP_107469_V1		assembly from type material
4F	Acinetobacter oleivorans DR1	GCF_000196795.1	PRJNA224116	SAMN02603211		representative genome	436717	1148157	Acinetobacter oleivorans DR1	strain=DR1		latest	Complete Genome	Major	Full	2010/06/21	ASM19679v1	Division of Environmental Science and Ecological Engineering, Korea University	GCA_000196795.1	identical	ftp://ftp.ncbi.nlm.nih.gov/genomes/all/GCF/000/196/795/GCF_000196795.1_ASM19679v1		assembly from type material
4F	Alkanindiges illinoisensis DSM 15370	GCF_000619845.1	PRJNA224116	SAMN02769641	JHUX00000000.1	representative genome	1120977	197183	Alkanindiges illinoisensis DSM 15370	strain=DSM 15370		latest	Scaffold	Major	Full	2014/04/08	ASM61984v1	DOE Joint Genome Institute	GCA_000619845.1	identical	ftp://ftp.ncbi.nlm.nih.gov/genomes/all/GCF/000/619/845/GCF_000619845.1_ASM61984v1		assembly from type material
4G	Ochrobactrum sp. EGD-AQ16	GCF_000465835.2	PRJNA224116	SAMN02469689	AWEU00000000.1	na	1390361	1390361	Ochrobactrum sp. EGD-AQ16	strain=EGD-AQ16		latest	Contig	Minor	Full	2013/09/11	GS De Novo Assembly	National Environmental Engineering Research Institute-CSIR	GCA_000465835.2	identical	ftp://ftp.ncbi.nlm.nih.gov/genomes/all/GCF/000/465/835/GCF_000465835.2_GS_De_Novo_Assembly
4G	Ochrobactrum anthropi ALM4	GCF_008932905.1	PRJNA224116	SAMN12821270	WBXC00000000.1	na	529	529	Ochrobactrum anthropi	strain=ALM4		latest	Contig	Major	Full	2019/10/09	ASM893290v1	INRA - Institut National de la Recherche Agronomique	GCA_008932905.1	identical	ftp://ftp.ncbi.nlm.nih.gov/genomes/all/GCF/008/932/905/GCF_008932905.1_ASM893290v1
4G	Ochrobactrum anthropi T16R-87	GCF_009017375.1	PRJNA224116	SAMN12541229		na	529	529	Ochrobactrum anthropi	strain=T16R-87		latest	Complete Genome	Major	Full	2019/10/13	ASM901737v1	National Institute of Agricultural Sciences	GCA_009017375.1	identical	ftp://ftp.ncbi.nlm.nih.gov/genomes/all/GCF/009/017/375/GCF_009017375.1_ASM901737v1
4G	Ochrobactrum anthropi PBO	GCF_015326295.1	PRJNA224116	SAMN16619790		representative genome	529	529	Ochrobactrum anthropi	strain=PBO		latest	Complete Genome	Major	Full	2020/11/10	ASM1532629v1	The Institute of Oceanology, Chinese Academy of Sciences	GCA_015326295.1	identical	ftp://ftp.ncbi.nlm.nih.gov/genomes/all/GCF/015/326/295/GCF_015326295.1_ASM1532629v1
4G	Ochrobactrum sp. CNPMS2088	GCF_015354585.1	PRJNA224116	SAMN15310460	JACAFR000000000.1	na	2745937	2745937	Ochrobactrum sp. CNPMS2088	strain=CNPMS2088		latest	Contig	Major	Full	2020/11/11	ASM1535458v1	Federal University of Minas Gerais	GCA_015354585.1	identical	ftp://ftp.ncbi.nlm.nih.gov/genomes/all/GCF/015/354/585/GCF_015354585.1_ASM1535458v1
4G	Brucella intermedia SA148	GCF_001917355.1	PRJNA224116	SAMN04520138	LWEA00000000.1	na	94625	94625	Brucella intermedia	strain=SA148		latest	Contig	Major	Full	2016/12/23	ASM191735v1	King Abdullah University of Science and Technology (KAUST)	GCA_001917355.1	identical	ftp://ftp.ncbi.nlm.nih.gov/genomes/all/GCF/001/917/355/GCF_001917355.1_ASM191735v1
4G	Brucella intermedia OiC8-6	GCF_008932485.1	PRJNA224116	SAMN12821290	WBWI00000000.1	na	94625	94625	Brucella intermedia	strain=OiC8-6		latest	Contig	Major	Full	2019/10/09	ASM893248v1	INRA - Institut National de la Recherche Agronomique	GCA_008932485.1	identical	ftp://ftp.ncbi.nlm.nih.gov/genomes/all/GCF/008/932/485/GCF_008932485.1_ASM893248v1
4G	Ochrobactrum cytisi IPA7.2	GCF_001876955.1	PRJNA224116	SAMN05941866	MOEC00000000.1	representative genome	407152	407152	Ochrobactrum cytisi	strain=IPA7.2		latest	Scaffold	Major	Full	2016/11/14	ASM187695v1	Kazan Institute of Biochemistry and Biophysics RAS	GCA_001876955.1	identical	ftp://ftp.ncbi.nlm.nih.gov/genomes/all/GCF/001/876/955/GCF_001876955.1_ASM187695v1
4G	Brucella intermedia Tara1	GCF_009361155.1	PRJNA224116	SAMN10148457	RBZA00000000.1	na	94625	94625	Brucella intermedia	strain=Tara1		latest	Contig	Major	Full	2019/10/25	ASM936115v1	Texas A&M - Corpus Christi	GCA_009361155.1	identical	ftp://ftp.ncbi.nlm.nih.gov/genomes/all/GCF/009/361/155/GCF_009361155.1_ASM936115v1
4G	Brucella intermedia RH1CCR112	GCF_013409355.1	PRJNA224116	SAMN14515434	JACCBO000000000.1	na	94625	94625	Brucella intermedia	strain=RH1CCR112		latest	Scaffold	Major	Full	2020/07/13	ASM1340935v1	DOE Joint Genome Institute	GCA_013409355.1	identical	ftp://ftp.ncbi.nlm.nih.gov/genomes/all/GCF/013/409/355/GCF_013409355.1_ASM1340935v1
4G	Brucella intermedia NCTC12171	GCF_900454225.1	PRJNA224116	SAMEA3146534	UGSH00000000.1	representative genome	94625	94625	Brucella intermedia	strain=NCTC12171		latest	Contig	Major	Full	2018/08/01	34576_H01	SC	GCA_900454225.1	identical	ftp://ftp.ncbi.nlm.nih.gov/genomes/all/GCF/900/454/225/GCF_900454225.1_34576_H01		assembly from type material
4G	Ochrobactrum tritici TA93	GCF_008932285.1	PRJNA224116	SAMN12821300	WBVY00000000.1	representative genome	94626	94626	Ochrobactrum tritici	strain=TA93		latest	Contig	Major	Full	2019/10/09	ASM893228v1	INRA - Institut National de la Recherche Agronomique	GCA_008932285.1	identical	ftp://ftp.ncbi.nlm.nih.gov/genomes/all/GCF/008/932/285/GCF_008932285.1_ASM893228v1
4G	Ochrobactrum grignonense OgA9a	GCF_002252505.1	PRJNA224116	SAMN07258023	NNRL00000000.1	representative genome	94627	94627	Ochrobactrum grignonense	strain=OgA9a		latest	Contig	Major	Full	2017/08/15	ASM225250v1	Intercollegiate Faculty of Biotechnology UG&MUG	GCA_002252505.1	identical	ftp://ftp.ncbi.nlm.nih.gov/genomes/all/GCF/002/252/505/GCF_002252505.1_ASM225250v1		assembly from type material
4G	Ochrobactrum anthropi ATCC 49188	GCF_000017405.1	PRJNA224116	SAMN02598421		na	439375	529	Ochrobactrum anthropi ATCC 49188	strain=ATCC 49188		latest	Complete Genome	Major	Full	2007/07/12	ASM1740v1	US DOE Joint Genome Institute	GCA_000017405.1	identical	ftp://ftp.ncbi.nlm.nih.gov/genomes/all/GCF/000/017/405/GCF_000017405.1_ASM1740v1		assembly from type material
4G	Brucella ovis ATCC 25840	GCF_000016845.1	PRJNA224116	SAMN02604024		representative genome	444178	236	Brucella ovis ATCC 25840	strain=ATCC 25840		latest	Complete Genome	Major	Full	2007/05/30	ASM1684v1	TIGR	GCA_000016845.1	identical	ftp://ftp.ncbi.nlm.nih.gov/genomes/all/GCF/000/016/845/GCF_000016845.1_ASM1684v1		assembly from type material
4G	Brucella melitensis 16M	GCF_000007125.1	PRJNA224116	SAMN02603416		representative genome	224914	29459	Brucella melitensis bv. 1 str. 16M	strain=16M		latest	Complete Genome	Major	Full	2001/12/28	ASM712v1	Integrated Genomics	GCA_000007125.1	identical	ftp://ftp.ncbi.nlm.nih.gov/genomes/all/GCF/000/007/125/GCF_000007125.1_ASM712v1		assembly from type material
4G	Brucella ceti TE10759-12	GCF_000590795.1	PRJNA224116	SAMN02402452		representative genome	1423891	120577	Brucella ceti TE10759-12	strain=TE10759-12		latest	Complete Genome	Major	Full	2013/11/25	ASM59079v1	CRS4	GCA_000590795.1	identical	ftp://ftp.ncbi.nlm.nih.gov/genomes/all/GCF/000/590/795/GCF_000590795.1_ASM59079v1
4G	Ochrobactrum lupini LUP21	GCF_002252535.1	PRJNA224116	SAMN07259926	NNRN00000000.1	representative genome	255457	255457	Ochrobactrum lupini	strain=LUP21		latest	Contig	Major	Full	2017/08/15	ASM225253v1	Intercollegiate Faculty of Biotechnology UG&MUG	GCA_002252535.1	identical	ftp://ftp.ncbi.nlm.nih.gov/genomes/all/GCF/002/252/535/GCF_002252535.1_ASM225253v1		assembly from type material
4G	Ochrobactrum pseudintermedium CCUG 34735	GCF_008932435.1	PRJNA224116	SAMN12821294	WBWE00000000.1	representative genome	370111	370111	Ochrobactrum pseudintermedium	strain=CCUG 34735		latest	Contig	Major	Full	2019/10/09	ASM893243v1	INRA - Institut National de la Recherche Agronomique	GCA_008932435.1	identical	ftp://ftp.ncbi.nlm.nih.gov/genomes/all/GCF/008/932/435/GCF_008932435.1_ASM893243v1
4G	Ochrobactrum lupini LUP23	GCF_008932385.1	PRJNA224116	SAMN12821293	WBWF00000000.1	na	255457	255457	Ochrobactrum lupini	strain=LUP23		latest	Contig	Major	Full	2019/10/09	ASM893238v1	INRA - Institut National de la Recherche Agronomique	GCA_008932385.1	identical	ftp://ftp.ncbi.nlm.nih.gov/genomes/all/GCF/008/932/385/GCF_008932385.1_ASM893238v1
4G	Ochrobactrum sp. DDT2	GCF_003702725.1	PRJNA224116	SAMN04099172	LKAD00000000.1	na	1720558	1720558	Ochrobactrum sp. DDT2	strain=DDT2		latest	Scaffold	Major	Full	2018/10/30	ASM370272v1	Zhejiang Univesity	GCA_003702725.1	identical	ftp://ftp.ncbi.nlm.nih.gov/genomes/all/GCF/003/702/725/GCF_003702725.1_ASM370272v1
4G	Ochrobactrum quorumnocens A44	GCF_002278035.1	PRJNA224116	SAMN07259827		representative genome	271865	271865	Ochrobactrum quorumnocens	strain=A44		latest	Complete Genome	Major	Full	2017/08/30	ASM227803v1	Intercollegiate Faculty of Biotechnology UG&MUG	GCA_002278035.1	identical	ftp://ftp.ncbi.nlm.nih.gov/genomes/all/GCF/002/278/035/GCF_002278035.1_ASM227803v1		assembly from type material
4G	Ochrobactrum pecoris 08RB2639	GCF_006376675.1	PRJNA224116	SAMN11998268	VEWK00000000.1	representative genome	867683	867683	Ochrobactrum pecoris	strain=08RB2639		latest	Contig	Major	Full	2019/06/16	ASM637667v1	Sichuan University	GCA_006376675.1	identical	ftp://ftp.ncbi.nlm.nih.gov/genomes/all/GCF/006/376/675/GCF_006376675.1_ASM637667v1		assembly from type material
4G	Brucella canis ATCC 23365	GCF_000018525.1	PRJNA224116	SAMN02604295		representative genome	483179	36855	Brucella canis ATCC 23365	strain=ATCC 23365		latest	Complete Genome	Major	Full	2007/11/29	ASM1852v1	Virginia Bioinformatics Institute	GCA_000018525.1	identical	ftp://ftp.ncbi.nlm.nih.gov/genomes/all/GCF/000/018/525/GCF_000018525.1_ASM1852v1		assembly from type material
4G	Brucella abortus 2308	GCF_000054005.1	PRJNA224116	SAMEA3138256		representative genome	359391	235	Brucella abortus 2308	strain=2308		latest	Complete Genome	Major	Full	2005/12/01	ASM5400v1	Oak Ridge National Laboratory	GCA_000054005.1	identical	ftp://ftp.ncbi.nlm.nih.gov/genomes/all/GCF/000/054/005/GCF_000054005.1_ASM5400v1
4G	Brucella microti CCM 4915	GCF_000022745.1	PRJNA224116	SAMN02603148		representative genome	568815	444163	Brucella microti CCM 4915	strain=CCM 4915		latest	Complete Genome	Major	Full	2009/08/18	ASM2274v1	CNRS	GCA_000022745.1	identical	ftp://ftp.ncbi.nlm.nih.gov/genomes/all/GCF/000/022/745/GCF_000022745.1_ASM2274v1		assembly from type material
4G	Ochrobactrum sp. 3-3	GCF_003332115.1	PRJNA224116	SAMN04620766	LWHH00000000.1	na	1830124	1830124	Ochrobactrum sp. 3-3	strain=3-3		latest	Contig	Major	Full	2018/07/20	ASM333211v1	Nanjing Agricultural University	GCA_003332115.1	identical	ftp://ftp.ncbi.nlm.nih.gov/genomes/all/GCF/003/332/115/GCF_003332115.1_ASM333211v1
4G	Ochrobactrum rhizosphaerae PR17	GCF_002252475.1	PRJNA224116	SAMN07258022	NNRK00000000.1	representative genome	571254	571254	Ochrobactrum rhizosphaerae	strain=PR17		latest	Contig	Major	Full	2017/08/15	ASM225247v1	Intercollegiate Faculty of Biotechnology UG&MUG	GCA_002252475.1	identical	ftp://ftp.ncbi.nlm.nih.gov/genomes/all/GCF/002/252/475/GCF_002252475.1_ASM225247v1		assembly from type material
4G	Ochrobactrum pituitosum AA2	GCF_002025625.1	PRJNA224116	SAMN06130960		na	571256	571256	Ochrobactrum pituitosum	strain=AA2		latest	Complete Genome	Major	Full	2017/03/13	ASM202562v1	Harvard University	GCA_002025625.1	identical	ftp://ftp.ncbi.nlm.nih.gov/genomes/all/GCF/002/025/625/GCF_002025625.1_ASM202562v1
4G	Ochrobactrum pituitosum BU72	GCF_002803535.1	PRJNA224116	SAMN08100214	PHRE00000000.1	representative genome	571256	571256	Ochrobactrum pituitosum	strain=BU72		latest	Scaffold	Major	Full	2017/12/03	ASM280353v1	Laboratory of Biotechnology and Bio-Geo resources Valorization	GCA_002803535.1	identical	ftp://ftp.ncbi.nlm.nih.gov/genomes/all/GCF/002/803/535/GCF_002803535.1_ASM280353v1
4G	Ochrobactrum anthropi CTS-325	GCF_000251205.1	PRJNA224116	SAMN02469799	AIII00000000.1	na	1151114	529	Ochrobactrum anthropi CTS-325	strain=CTS-325		latest	Scaffold	Major	Full	2012/03/19	ASM25120v1	Fujian Institute of Research on the Structure of Matter, CAS	GCA_000251205.1	identical	ftp://ftp.ncbi.nlm.nih.gov/genomes/all/GCF/000/251/205/GCF_000251205.1_ASM25120v1
4G	Ochrobactrum anthropi W13P3	GCF_000585655.1	PRJNA224116	SAMN02644454	JENZ00000000.1	na	529	529	Ochrobactrum anthropi	strain=W13P3		latest	Scaffold	Major	Full	2014/03/05	Ochant_v5	Tianjin University	GCA_000585655.1	identical	ftp://ftp.ncbi.nlm.nih.gov/genomes/all/GCF/000/585/655/GCF_000585655.1_Ochant_v5
4G	Ochrobactrum pseudogrignonense W13P3	GCF_002975235.1	PRJNA224116	SAMN07581407	PCOG00000000.1	representative genome	419475	419475	Ochrobactrum pseudogrignonense	strain=MYb58		latest	Contig	Major	Full	2018/03/07	ASM297523v1	Zoological Institute, Kiel University	GCA_002975235.1	identical	ftp://ftp.ncbi.nlm.nih.gov/genomes/all/GCF/002/975/235/GCF_002975235.1_ASM297523v1
4G	Ochrobactrum pseudogrignonense K8	GCF_001652485.1	PRJNA224116	SAMN04994838		na	419475	419475	Ochrobactrum pseudogrignonense	strain=K8		latest	Complete Genome	Major	Full	2016/05/26	ASM165248v1	University of Malaya	GCA_001652485.1	identical	ftp://ftp.ncbi.nlm.nih.gov/genomes/all/GCF/001/652/485/GCF_001652485.1_ASM165248v1
4G	Ochrobactrum anthropi ML7	GCF_000878465.1	PRJNA224116	SAMN03328791	JYFX00000000.1	na	529	529	Ochrobactrum anthropi	strain=ML7		latest	Scaffold	Major	Full	2015/02/20	ASM87846v1	Goethe University	GCA_000878465.1	identical	ftp://ftp.ncbi.nlm.nih.gov/genomes/all/GCF/000/878/465/GCF_000878465.1_ASM87846v1
4G	Ochrobactrum oryzae OA447	GCF_002943495.1	PRJNA224116	SAMN08457661	PTRC00000000.1	representative genome	335286	335286	Ochrobactrum oryzae	strain=OA447		latest	Contig	Major	Full	2018/02/25	ASM294349v1	University of Sao Paulo	GCA_002943495.1	identical	ftp://ftp.ncbi.nlm.nih.gov/genomes/all/GCF/002/943/495/GCF_002943495.1_ASM294349v1
4G	Ochrobactrum anthropi FRAF13	GCF_001575075.1	PRJNA224116	SAMN04495806	LSVB00000000.1	na	529	529	Ochrobactrum anthropi	strain=FRAF13		latest	Contig	Major	Full	2016/02/26	ASM157507v1	University of Houston	GCA_001575075.1	identical	ftp://ftp.ncbi.nlm.nih.gov/genomes/all/GCF/001/575/075/GCF_001575075.1_ASM157507v1
4G	Ochrobactrum anthropi DE2010	GCF_003325675.1	PRJNA224116	SAMN09379566	QMFN00000000.1	na	529	529	Ochrobactrum anthropi	strain=DE2010		latest	Contig	Major	Full	2018/07/17	ASM332567v1	Universitat Autonoma de Barcelona	GCA_003325675.1	identical	ftp://ftp.ncbi.nlm.nih.gov/genomes/all/GCF/003/325/675/GCF_003325675.1_ASM332567v1
4G	Brucella neotomae NCTC10084	GCF_900446125.1	PRJNA224116	SAMEA104210778	UIGH00000000.1	representative genome	29460	29460	Brucella neotomae	strain=NCTC10084		latest	Contig	Major	Full	2018/08/07	57572_C01	SC	GCA_900446125.1	identical	ftp://ftp.ncbi.nlm.nih.gov/genomes/all/GCF/900/446/125/GCF_900446125.1_57572_C01		assembly from type material
4G	Brucella suis 1330	GCF_000007505.1	PRJNA224116	SAMN02603682		representative genome	204722	29461	Brucella suis 1330	strain=1330		latest	Complete Genome	Major	Full	2004/10/13	ASM750v1	NITE/TIGR	GCA_000007505.1	identical	ftp://ftp.ncbi.nlm.nih.gov/genomes/all/GCF/000/007/505/GCF_000007505.1_ASM750v1		assembly from type material
4G	Brucella abortus A19	GCF_003290345.1	PRJNA224116	SAMN09499628		na	235	235	Brucella abortus	strain=A19		latest	Complete Genome	Major	Full	2018/07/08	ASM329034v1	Inner Mongolia Agricultural University	GCA_003290345.1	identical	ftp://ftp.ncbi.nlm.nih.gov/genomes/all/GCF/003/290/345/GCF_003290345.1_ASM329034v1
4G	Ochrobactrum anthropi LMG 2136	GCF_008932765.1	PRJNA224116	SAMN12821277	WBWV00000000.1	na	529	529	Ochrobactrum anthropi	strain=LMG 2136		latest	Contig	Major	Full	2019/10/09	ASM893276v1	INRA - Institut National de la Recherche Agronomique	GCA_008932765.1	identical	ftp://ftp.ncbi.nlm.nih.gov/genomes/all/GCF/008/932/765/GCF_008932765.1_ASM893276v1
4G	Ochrobactrum anthropi DSM 14396	GCF_008932785.1	PRJNA224116	SAMN12821276	WBWW00000000.1	na	529	529	Ochrobactrum anthropi	strain=DSM 14396		latest	Contig	Major	Full	2019/10/09	ASM893278v1	INRA - Institut National de la Recherche Agronomique	GCA_008932785.1	identical	ftp://ftp.ncbi.nlm.nih.gov/genomes/all/GCF/008/932/785/GCF_008932785.1_ASM893278v1
4G	Mesorhizobium australicum WSM2073	GCF_000230995.2	PRJNA224116	SAMN02232035		representative genome	754035	536018	Mesorhizobium australicum WSM2073	strain=WSM2073		latest	Complete Genome	Major	Full	2012/12/28	ASM23099v3	DOE Joint Genome Institute	GCA_000230995.3	identical	ftp://ftp.ncbi.nlm.nih.gov/genomes/all/GCF/000/230/995/GCF_000230995.2_ASM23099v3		assembly from type material
4H	Pseudomonas humi CCA1	GCF_001748265.1	PRJNA224116	SAMD00057624	BDGS00000000.1	representative genome	1826671	1826671	Pseudomonas humi	strain=CCA1		latest	Contig	Major	Full	2016/08/18	ASM174826v1	Bioconversion Group, Research Institute for Sustainable Chemistry, Materials and Chemistry, National Institute of Advanced Industrial Science and Technology	GCA_001748265.1	identical	ftp://ftp.ncbi.nlm.nih.gov/genomes/all/GCF/001/748/265/GCF_001748265.1_ASM174826v1		assembly from type material
4H	Pseudomonas savastanoi ICMP 19499	GCF_001467115.1	PRJNA224116	SAMN04092560	LKCI00000000.1	representative genome	29438	29438	Pseudomonas savastanoi	strain=ICMP 19499		latest	Scaffold	Major	Full	2015/12/15	ASM146711v1	New Zealand Institute for Plant & Food research	GCA_001467115.1	identical	ftp://ftp.ncbi.nlm.nih.gov/genomes/all/GCF/001/467/115/GCF_001467115.1_ASM146711v1
4H	Pseudomonas brassicacearum 3Re2-7	GCF_008370715.1	PRJNA224116	SAMN10654118		representative genome	930166	930166	Pseudomonas brassicacearum	strain=3Re2-7		latest	Complete Genome	Major	Full	2019/09/12	ASM837071v1	Bielefeld University	GCA_008370715.1	identical	ftp://ftp.ncbi.nlm.nih.gov/genomes/all/GCF/008/370/715/GCF_008370715.1_ASM837071v1
4H	Pseudomonas vranovensis DSM 16006	GCF_000425805.1	PRJNA224116	SAMN02441181	AUED00000000.1	representative genome	1292031	321661	Pseudomonas vranovensis DSM 16006	strain=DSM 16006		latest	Scaffold	Major	Full	2013/07/11	ASM42580v1	DOE Joint Genome Institute	GCA_000425805.1	identical	ftp://ftp.ncbi.nlm.nih.gov/genomes/all/GCF/000/425/805/GCF_000425805.1_ASM42580v1		assembly from type material
4H	Pseudomonas furukawaii KF707	GCF_002355475.1	PRJNA224116	SAMD00023458		representative genome	1149133	1149133	Pseudomonas furukawaii	strain=KF707		latest	Complete Genome	Major	Full	2016/04/05	ASM235547v1	National Institute of Advanced Industrial Science and Technology (AIST)	GCA_002355475.1	identical	ftp://ftp.ncbi.nlm.nih.gov/genomes/all/GCF/002/355/475/GCF_002355475.1_ASM235547v1		assembly from type material
4H	Pseudomonas hydrolytica DWY01	GCF_004123735.1	PRJNA224116	SAMN10575098	RWYR00000000.1	representative genome	2493633	2493633	Pseudomonas hydrolytica	strain=DSWY01		latest	Contig	Major	Full	2019/01/31	ASM412373v1	Northeast Normal University	GCA_004123735.1	identical	ftp://ftp.ncbi.nlm.nih.gov/genomes/all/GCF/004/123/735/GCF_004123735.1_ASM412373v1		assembly from type material
4H	Pseudomonas putida KT2440	GCF_000007565.2	PRJNA224116	SAMN02603999		na	160488	303	Pseudomonas putida KT2440	strain=KT2440		latest	Complete Genome	Major	Full	2016/02/26	ASM756v2	TIGR	GCA_000007565.2	identical	ftp://ftp.ncbi.nlm.nih.gov/genomes/all/GCF/000/007/565/GCF_000007565.2_ASM756v2
4H	Pseudomonas lalkuanensis PE08	GCF_008807375.1	PRJNA224116	SAMN12607303		representative genome	2604832	2604832	Pseudomonas lalkuanensis	strain=PE08		latest	Complete Genome	Major	Full	2019/10/03	ASM880737v1	National Centre for Cell Science	GCA_008807375.1	identical	ftp://ftp.ncbi.nlm.nih.gov/genomes/all/GCF/008/807/375/GCF_008807375.1_ASM880737v1		assembly from type material
4H	Pseudomonas simiae PCL1751	GCF_000934565.1	PRJNA224116	SAMN03372067		representative genome	321846	321846	Pseudomonas simiae	strain=PCL1751		latest	Complete Genome	Major	Full	2015/02/25	ASM93456v1	Academia Sinica	GCA_000934565.1	identical	ftp://ftp.ncbi.nlm.nih.gov/genomes/all/GCF/000/934/565/GCF_000934565.1_ASM93456v1
4H	Pseudomonas aeruginosa HIAE PA01	GCF_003071265.1	PRJNA224116	SAMN08913629	QBET00000000.1	na	287	287	Pseudomonas aeruginosa	strain=HIAE_PA01		latest	Contig	Major	Full	2018/04/25	ASM307126v1	Aarhus University	GCA_003071265.1	identical	ftp://ftp.ncbi.nlm.nih.gov/genomes/all/GCF/003/071/265/GCF_003071265.1_ASM307126v1
4H	Pseudomonas monteilii B5	GCF_003671975.1	PRJNA224116	SAMN07411806		representative genome	76759	76759	Pseudomonas monteilii	strain=B5		latest	Complete Genome	Major	Full	2018/10/22	ASM367197v1	Southwest University	GCA_003671975.1	identical	ftp://ftp.ncbi.nlm.nih.gov/genomes/all/GCF/003/671/975/GCF_003671975.1_ASM367197v1
4H	Pseudomonas capeferrum WCS358	GCF_000731675.1	PRJNA224116	SAMN02739926	JMIT00000000.1	representative genome	1495066	1495066	Pseudomonas capeferrum	strain=WCS358		latest	Scaffold	Major	Full	2014/07/18	ASM73167v1	Utrecht University, Utrecht, NETHERLANDS	GCA_000731675.1	identical	ftp://ftp.ncbi.nlm.nih.gov/genomes/all/GCF/000/731/675/GCF_000731675.1_ASM73167v1		assembly from type material
4H	Pseudomonas multiresinivorans populi	GCF_012971725.1	PRJNA224116	SAMN14091588		representative genome	95301	95301	Pseudomonas multiresinivorans	strain=populi		latest	Complete Genome	Major	Full	2020/05/04	ASM1297172v1	Oak Ridge National Laboratory	GCA_012971725.1	identical	ftp://ftp.ncbi.nlm.nih.gov/genomes/all/GCF/012/971/725/GCF_012971725.1_ASM1297172v1
4H	Pseudomonas trivialis IHBB745	GCF_001186335.1	PRJNA224116	SAMN03699826		na	200450	200450	Pseudomonas trivialis	strain=IHBB745		latest	Complete Genome	Major	Full	2015/07/23	ASM118633v1	CSIR-Institute of Himalayan Bioresource Technology	GCA_001186335.1	identical	ftp://ftp.ncbi.nlm.nih.gov/genomes/all/GCF/001/186/335/GCF_001186335.1_ASM118633v1
4H	Pseudomonas argentinensis SA190	GCF_001839655.1	PRJNA224116	SAMN04505866	LWDZ00000000.1	na	289370	289370	Pseudomonas argentinensis	strain=SA190		latest	Contig	Major	Full	2016/10/25	ASM183965v1	King Abdullah University of Science and Technology (KAUST)	GCA_001839655.1	identical	ftp://ftp.ncbi.nlm.nih.gov/genomes/all/GCF/001/839/655/GCF_001839655.1_ASM183965v1
4H	Pseudomonas resinovorans DSM 21078	GCF_000423545.1	PRJNA224116	SAMN02441499	AUIE00000000.1	representative genome	1123020	53412	Pseudomonas resinovorans DSM 21078	strain=DSM 21078		latest	Scaffold	Major	Full	2013/07/11	ASM42354v1	DOE Joint Genome Institute	GCA_000423545.1	identical	ftp://ftp.ncbi.nlm.nih.gov/genomes/all/GCF/000/423/545/GCF_000423545.1_ASM42354v1		assembly from type material
4H	Pseudomonas syringae B728a	GCF_000012245.1	PRJNA224116	SAMN02604347		na	205918	317	Pseudomonas syringae pv. syringae B728a	strain=B728a		latest	Complete Genome	Major	Full	2005/05/12	ASM1224v1	DOE Joint Genome Institute	GCA_000012245.1	identical	ftp://ftp.ncbi.nlm.nih.gov/genomes/all/GCF/000/012/245/GCF_000012245.1_ASM1224v1
4H	Pseudomonas luteola FDAARGOS 637	GCF_008693965.1	PRJNA224116	SAMN11056352		na	47886	47886	Pseudomonas luteola	strain=FDAARGOS_637		latest	Complete Genome	Major	Full	2019/09/25	ASM869396v1	US Food and Drug Administration	GCA_008693965.1	identical	ftp://ftp.ncbi.nlm.nih.gov/genomes/all/GCF/008/693/965/GCF_008693965.1_ASM869396v1
4H	Pseudomonas rhodesiae NL2019	GCF_013285305.1	PRJNA224116	SAMN15052423		representative genome	76760	76760	Pseudomonas rhodesiae	strain=NL2019		latest	Complete Genome	Major	Full	2020/06/08	ASM1328530v1	Nanjing Forestry University	GCA_013285305.1	identical	ftp://ftp.ncbi.nlm.nih.gov/genomes/all/GCF/013/285/305/GCF_013285305.1_ASM1328530v1
4H	Pseudomonas glycinae MS586	GCF_001594225.2	PRJNA224116	SAMN04435621		representative genome	1785145	1785145	Pseudomonas glycinae	strain=MS586		latest	Complete Genome	Major	Full	2017/12/21	ASM159422v2	Mississippi state university	GCA_001594225.2	identical	ftp://ftp.ncbi.nlm.nih.gov/genomes/all/GCF/001/594/225/GCF_001594225.2_ASM159422v2		assembly from type material
4H	Pseudomonas veronii R02	GCF_002028325.1	PRJNA224116	SAMN06076152		representative genome	76761	76761	Pseudomonas veronii	strain=R02		latest	Complete Genome	Major	Full	2017/03/15	ASM202832v1	University of Applied Sciences and Arts Western Switzerland	GCA_002028325.1	identical	ftp://ftp.ncbi.nlm.nih.gov/genomes/all/GCF/002/028/325/GCF_002028325.1_ASM202832v1
4H	Pseudomonas canadensis 2-92	GCF_000503215.1	PRJNA224116	SAMN02469303	AYTD00000000.1	representative genome	915099	915099	Pseudomonas canadensis	strain=2-92		latest	Scaffold	Major	Full	2013/12/03	Pseudomonas_sp_2-92_R01	Agriculture and Agri-Food Canada	GCA_000503215.1	identical	ftp://ftp.ncbi.nlm.nih.gov/genomes/all/GCF/000/503/215/GCF_000503215.1_Pseudomonas_sp_2-92_R01		assembly from type material
4H	Pseudomonas lutea DSM 17257	GCF_000759445.1	PRJNA224116	SAMN03077637	JRMB00000000.1	representative genome	243924	243924	Pseudomonas lutea	strain=DSM 17257		latest	Contig	Major	Full	2014/09/29	ASM75944v1	Kyungpook National University	GCA_000759445.1	identical	ftp://ftp.ncbi.nlm.nih.gov/genomes/all/GCF/000/759/445/GCF_000759445.1_ASM75944v1		assembly from type material
4H	Pseudomonas versuta L10.10	GCF_001294575.1	PRJNA224116	SAMN04076495		representative genome	1788301	1788301	Pseudomonas versuta	strain=L10.10		latest	Complete Genome	Major	Full	2015/09/18	ASM129457v1	University of Malaya	GCA_001294575.1	identical	ftp://ftp.ncbi.nlm.nih.gov/genomes/all/GCF/001/294/575/GCF_001294575.1_ASM129457v1		assembly from type material
4H	Pseudomonas nitritireducens WZBFD3-5A2	GCF_010994165.1	PRJNA224116	SAMN13268851	WMBX00000000.1	representative genome	915472	915472	Pseudomonas nitritireducens	strain=WZBFD3-5A2		latest	Contig	Major	Full	2020/02/24	ASM1099416v1	Chinese Academy of Agricultural Sciences	GCA_010994165.1	identical	ftp://ftp.ncbi.nlm.nih.gov/genomes/all/GCF/010/994/165/GCF_010994165.1_ASM1099416v1		assembly from type material
4H	Pseudomonas seleniipraecipitans D1-6	GCF_001839645.1	PRJNA224116	SAMN04520144	LWHA00000000.1	na	640205	640205	Pseudomonas seleniipraecipitans	strain=D1-6		latest	Contig	Major	Full	2016/10/25	ASM183964v1	King Abdullah University of Science and Technology (KAUST)	GCA_001839645.1	identical	ftp://ftp.ncbi.nlm.nih.gov/genomes/all/GCF/001/839/645/GCF_001839645.1_ASM183964v1
4H	Pseudomonas donghuensis P482	GCF_000696345.1	PRJNA224116	SAMN02615698	JHTS00000000.1	representative genome	1163398	1163398	Pseudomonas donghuensis	strain=P482		latest	Contig	Major	Full	2014/05/29	ASM69634v1	Intercollegiate Faculty of Biotechnology UG&MUG	GCA_000696345.1	identical	ftp://ftp.ncbi.nlm.nih.gov/genomes/all/GCF/000/696/345/GCF_000696345.1_ASM69634v1
4H	Pseudomonas lactis SS101	GCF_000263675.1	PRJNA224116	SAMN02436383	AHPN00000000.1	representative genome	1615674	1615674	Pseudomonas lactis	strain=SS101		latest	Chromosome	Major	Full	2012/06/13	ASM26367v2	USDA - Agricultural Research Service, USA	GCA_000263675.2	identical	ftp://ftp.ncbi.nlm.nih.gov/genomes/all/GCF/000/263/675/GCF_000263675.1_ASM26367v2
4H	Pseudomonas citronellolis P3B5	GCF_001586155.1	PRJNA224116	SAMN04432139		representative genome	53408	53408	Pseudomonas citronellolis	strain=P3B5		latest	Complete Genome	Major	Full	2016/03/10	ASM158615v1	Agroscope	GCA_001586155.1	identical	ftp://ftp.ncbi.nlm.nih.gov/genomes/all/GCF/001/586/155/GCF_001586155.1_ASM158615v1
4H	Pseudomonas taiwanensis DSM 21245	GCF_000425785.1	PRJNA224116	SAMN02440864	AUEC00000000.1	representative genome	1292030	470150	Pseudomonas taiwanensis DSM 21245	strain=DSM 21245		latest	Scaffold	Major	Full	2013/07/11	ASM42578v1	DOE Joint Genome Institute	GCA_000425785.1	identical	ftp://ftp.ncbi.nlm.nih.gov/genomes/all/GCF/000/425/785/GCF_000425785.1_ASM42578v1		assembly from type material
4H	Pseudomonas stutzeri 28a24	GCF_000590475.1	PRJNA224116	SAMN02673421		na	316	316	Pseudomonas stutzeri	strain=28a24		latest	Complete Genome	Major	Full	2014/03/12	ASM59047v1	University of Arizona	GCA_000590475.1	identical	ftp://ftp.ncbi.nlm.nih.gov/genomes/all/GCF/000/590/475/GCF_000590475.1_ASM59047v1
4H	Pseudomonas yamanorum LBUM636	GCF_001612705.2	PRJNA224116	SAMN03981702		representative genome	515393	515393	Pseudomonas yamanorum	strain=LBUM636		latest	Complete Genome	Minor	Full	2018/04/05	ASM161270v2	Universite de Moncton	GCA_001612705.2	identical	ftp://ftp.ncbi.nlm.nih.gov/genomes/all/GCF/001/612/705/GCF_001612705.2_ASM161270v2
4H	Pseudomonas fildesensis KG01	GCF_001050345.1	PRJNA224116	SAMN03785348	LFMW00000000.1	representative genome	1674920	1674920	Pseudomonas fildesensis	strain=KG01		latest	Contig	Major	Full	2015/07/08	ASM105034v1	Pontificia Universidad Catolica de Valparaiso	GCA_001050345.1	identical	ftp://ftp.ncbi.nlm.nih.gov/genomes/all/GCF/001/050/345/GCF_001050345.1_ASM105034v1		assembly from type material
4H	Pseudomonas marginalis H21	GCF_000967935.1	PRJNA224116	SAMN03381180	LACF00000000.1	representative genome	298	298	Pseudomonas marginalis	strain=H21		latest	Scaffold	Major	Full	2015/04/01	ASM96793v1	University of Copenhagen	GCA_000967935.1	identical	ftp://ftp.ncbi.nlm.nih.gov/genomes/all/GCF/000/967/935/GCF_000967935.1_ASM96793v1
4H	Pseudomonas alkylphenolica Neo	GCF_009755645.1	PRJNA224116	SAMN13494299		representative genome	237609	237609	Pseudomonas alkylphenolica	strain=Neo		latest	Complete Genome	Major	Full	2019/12/16	ASM975564v1	Cal State San Bernardino	GCA_009755645.1	identical	ftp://ftp.ncbi.nlm.nih.gov/genomes/all/GCF/009/755/645/GCF_009755645.1_ASM975564v1
4H	Pseudomonas syringae DC3000	GCF_000007805.1	PRJNA224116	SAMN02604017		representative genome	223283	251701	Pseudomonas syringae pv. tomato str. DC3000	strain=DC3000		latest	Complete Genome	Major	Full	2003/03/05	ASM780v1	TIGR	GCA_000007805.1	identical	ftp://ftp.ncbi.nlm.nih.gov/genomes/all/GCF/000/007/805/GCF_000007805.1_ASM780v1		assembly from type material
4H	Pseudomonas argentinensis CCUG 50743	GCF_008801645.1	PRJNA224116	SAMN12697583	VZPI00000000.1	na	289370	289370	Pseudomonas argentinensis	strain=CCUG 50743		latest	Contig	Major	Full	2019/10/01	ASM880164v1	University of Gothenburg - CCUG	GCA_008801645.1	identical	ftp://ftp.ncbi.nlm.nih.gov/genomes/all/GCF/008/801/645/GCF_008801645.1_ASM880164v1		assembly from type material
4H	Pseudomonas frederiksbergensis SI8	GCF_000802155.2	PRJNA224116	SAMN03001946	JQGJ00000000.2	na	104087	104087	Pseudomonas frederiksbergensis	strain=SI8		latest	Contig	Major	Full	2015/04/30	ASM80215v2	UDRI	GCA_000802155.2	identical	ftp://ftp.ncbi.nlm.nih.gov/genomes/all/GCF/000/802/155/GCF_000802155.2_ASM80215v2
4H	Pseudomonas umsongensis CY-1	GCF_012647205.1	PRJNA224116	SAMN14599528		representative genome	198618	198618	Pseudomonas umsongensis	strain=CY-1		latest	Complete Genome	Major	Full	2020/04/22	ASM1264720v1	Central South University	GCA_012647205.1	identical	ftp://ftp.ncbi.nlm.nih.gov/genomes/all/GCF/012/647/205/GCF_012647205.1_ASM1264720v1
4H	Pseudomonas corrugata RM1-1-4	GCF_001708425.1	PRJNA224116	SAMN04453325		representative genome	47879	47879	Pseudomonas corrugata	strain=RM1-1-4		latest	Complete Genome	Major	Full	2016/08/23	ASM170842v1	Graz University of Technology	GCA_001708425.1	identical	ftp://ftp.ncbi.nlm.nih.gov/genomes/all/GCF/001/708/425/GCF_001708425.1_ASM170842v1
4H	Pseudomonas caspiana FBF102	GCF_002158995.1	PRJNA224116	SAMN04317010	LOHF00000000.1	representative genome	1451454	1451454	Pseudomonas caspiana	strain=FBF102		latest	Scaffold	Major	Full	2017/05/30	ASM215899v1	University of Balearic Islands	GCA_002158995.1	identical	ftp://ftp.ncbi.nlm.nih.gov/genomes/all/GCF/002/158/995/GCF_002158995.1_ASM215899v1		assembly from type material
4H	Acinetobacter haemolyticus HW-2A	GCF_003323815.1	PRJNA224116	SAMN09630388		representative genome	29430	29430	Acinetobacter haemolyticus	strain=HW-2A		latest	Complete Genome	Major	Full	2018/07/16	ASM332381v1	Nankai University	GCA_003323815.1	identical	ftp://ftp.ncbi.nlm.nih.gov/genomes/all/GCF/003/323/815/GCF_003323815.1_ASM332381v1
4H	Pseudomonas sp. SA244	SA244
4H	Pseudomonas sp. SA613	SA613
4I	Caballeronia choica LMG22940	GCF_001544535.1	PRJNA224116	SAMEA3731255	FCON00000000.2	representative genome	326476	326476	Caballeronia choica		LMG 22940	latest	Contig	Major	Full	2016/04/20	ASM1544535v2	LM-UGent	GCA_001544535.2	identical	ftp://ftp.ncbi.nlm.nih.gov/genomes/all/GCF/001/544/535/GCF_001544535.1_ASM1544535v2		assembly from type material
4I	Ralstonia sp. NFACC01	GCF_900115545.1	PRJNA224116	SAMN03159417	FOWV00000000.1	na	1566294	1566294	Ralstonia sp. NFACC01	strain=NFACC01		latest	Scaffold	Major	Full	2016/11/02	IMG-taxon 2599185178 annotated assembly	DOE - JOINT GENOME INSTITUTE	GCA_900115545.1	identical	ftp://ftp.ncbi.nlm.nih.gov/genomes/all/GCF/900/115/545/GCF_900115545.1_IMG-taxon_2599185178_annotated_assembly
4I	Ralstonia sp. UNCCL144	GCF_900099845.1	PRJNA224116	SAMN02799637	FMTI00000000.1	na	1502763	1502763	Ralstonia sp. UNCCL144	strain=UNCCL144		latest	Scaffold	Major	Full	2016/10/13	IMG-taxon 2596583598 annotated assembly	DOE - JOINT GENOME INSTITUTE	GCA_900099845.1	identical	ftp://ftp.ncbi.nlm.nih.gov/genomes/all/GCF/900/099/845/GCF_900099845.1_IMG-taxon_2596583598_annotated_assembly
4I	Ralstonia solanacearum UNCCL144	GCF_013359535.1	PRJNA224116	SAMN15102643	JABVMB000000000.1	na	305	305	Ralstonia solanacearum	strain=UW848		latest	Contig	Major	Full	2020/06/18	ASM1335953v1	The Ohio State University	GCA_013359535.1	identical	ftp://ftp.ncbi.nlm.nih.gov/genomes/all/GCF/013/359/535/GCF_013359535.1_ASM1335953v1
4I	Ralstonia sp. MD27	GCF_001078575.1	PRJNA224116	SAMN03795681	LFZM00000000.1	na	1676617	1676617	Ralstonia sp. MD27	strain=MD27		latest	Scaffold	Major	Full	2015/07/16	ASM107857v1	University of Massachusetts Dartmouth	GCA_001078575.1	identical	ftp://ftp.ncbi.nlm.nih.gov/genomes/all/GCF/001/078/575/GCF_001078575.1_ASM107857v1
4I	Ralstonia solanacearum YQ	GCF_014041975.1	PRJNA224116	SAMN15623711		na	305	305	Ralstonia solanacearum	strain=YQ		latest	Complete Genome	Major	Full	2020/08/02	ASM1404197v1	Zhejiang Agriculture and Forestry University	GCA_014041975.1	identical	ftp://ftp.ncbi.nlm.nih.gov/genomes/all/GCF/014/041/975/GCF_014041975.1_ASM1404197v1
4I	Ralstonia solanacearum CCRMRsB7	GCF_014210345.1	PRJNA224116	SAMN15371201	JABZEH000000000.1	na	305	305	Ralstonia solanacearum	strain=CCRMRsB7		latest	Scaffold	Major	Full	2020/08/14	ASM1421034v1	CNPq/UFRPE process n¬¨‚à´ 143017/2016-0	GCA_014210345.1	identical	ftp://ftp.ncbi.nlm.nih.gov/genomes/all/GCF/014/210/345/GCF_014210345.1_ASM1421034v1
4I	Ralstonia solanacearum CCRMRs287	GCF_014210375.1	PRJNA224116	SAMN15371199	JABZEJ000000000.1	na	305	305	Ralstonia solanacearum	strain=CCRMRs287		latest	Scaffold	Major	Full	2020/08/14	ASM1421037v1	CNPq/UFRPE process n¬¨‚à´ 143017/2016-0	GCA_014210375.1	identical	ftp://ftp.ncbi.nlm.nih.gov/genomes/all/GCF/014/210/375/GCF_014210375.1_ASM1421037v1
4I	Ralstonia solanacearum CCRMRs277	GCF_014210395.1	PRJNA224116	SAMN15371198	JABZEK000000000.1	na	305	305	Ralstonia solanacearum	strain=CCRMRs277		latest	Scaffold	Major	Full	2020/08/14	ASM1421039v1	CNPq/UFRPE process n¬¨‚à´ 143017/2016-0	GCA_014210395.1	identical	ftp://ftp.ncbi.nlm.nih.gov/genomes/all/GCF/014/210/395/GCF_014210395.1_ASM1421039v1
4I	Ralstonia sp. GX3-BWBA	GCF_003290055.1	PRJNA224116	SAMN09397157	QMKS00000000.1	na	2219865	2219865	Ralstonia sp. GX3-BWBA	strain=GX3-BWBA		latest	Contig	Major	Full	2018/07/06	ASM329005v1	Institute of Urban Environment, Chinese Academy of Sciences, Xiamen, 361021, P. R. China	GCA_003290055.1	identical	ftp://ftp.ncbi.nlm.nih.gov/genomes/all/GCF/003/290/055/GCF_003290055.1_ASM329005v1
4I	Ralstonia mannitolilytica Guangzhou-RMAB10	GCF_011044515.1	PRJNA224116	SAMN14131005		na	105219	105219	Ralstonia mannitolilytica	strain=Guangzhou-RMAB10		latest	Complete Genome	Major	Full	2020/03/01	ASM1104451v1	South China University of Technology	GCA_011044515.1	identical	ftp://ftp.ncbi.nlm.nih.gov/genomes/all/GCF/011/044/515/GCF_011044515.1_ASM1104451v1
4I	Ralstonia sp. 5_2_56FAA	GCF_000227255.2	PRJNA224116	SAMN02463777	ACTT00000000.2	na	658080	658080	Ralstonia sp. 5_2_56FAA	strain=5_2_56FAA		latest	Scaffold	Major	Full	2012/09/18	Ralstonia_sp_5_2_56FAA_V2	Broad Institute	GCA_000227255.2	identical	ftp://ftp.ncbi.nlm.nih.gov/genomes/all/GCF/000/227/255/GCF_000227255.2_Ralstonia_sp_5_2_56FAA_V2
4I	Ralstonia mannitolilytica SN82F48	GCF_000954135.1	PRJNA224116	SAMN03295199		na	105219	105219	Ralstonia mannitolilytica	strain=SN82F48		latest	Complete Genome	Major	Full	2015/03/19	ASM95413v2	UCSF	GCA_000954135.2	identical	ftp://ftp.ncbi.nlm.nih.gov/genomes/all/GCF/000/954/135/GCF_000954135.1_ASM95413v2
4I	Ralstonia mannitolilytica SN83A39	GCF_001628775.1	PRJNA224116	SAMN03434877		representative genome	105219	105219	Ralstonia mannitolilytica	strain=SN83A39		latest	Complete Genome	Major	Full	2016/04/22	ASM162877v1	UCSF	GCA_001628775.1	identical	ftp://ftp.ncbi.nlm.nih.gov/genomes/all/GCF/001/628/775/GCF_001628775.1_ASM162877v1
4I	Ralstonia solanacearum GMI1000	GCF_000009125.1	PRJNA224116	SAMEA3138192		na	267608	305	Ralstonia solanacearum GMI1000	strain=GMI1000		latest	Complete Genome	Major	Full	2003/05/06	ASM912v1	Genoscope	GCA_000009125.1	identical	ftp://ftp.ncbi.nlm.nih.gov/genomes/all/GCF/000/009/125/GCF_000009125.1_ASM912v1
4I	Ralstonia solanacearum Po82	GCF_000215325.1	PRJNA224116	SAMN02603411		na	1031711	305	Ralstonia solanacearum Po82	strain=Po82		latest	Complete Genome	Major	Full	2011/05/27	ASM21532v1	Institute of Plant Protection, Chinese Academy of Agricultural Sciences	GCA_000215325.1	identical	ftp://ftp.ncbi.nlm.nih.gov/genomes/all/GCF/000/215/325/GCF_000215325.1_ASM21532v1
4I	Ralstonia solanacearum PSI07	GCF_000283475.1	PRJNA224116	SAMEA2272112		na	859657	305	Ralstonia solanacearum PSI07	strain=PSI07		latest	Complete Genome	Major	Full	2010/06/22	ASM28347v1	CEA-Genoscope	GCA_000283475.1	identical	ftp://ftp.ncbi.nlm.nih.gov/genomes/all/GCF/000/283/475/GCF_000283475.1_ASM28347v1
4I	Ralstonia solanacearum 362200	GCF_015999365.1	PRJNA224116	SAMN16396878		na	305	305	Ralstonia solanacearum	strain=362200		latest	Complete Genome	Major	Full	2020/12/13	ASM1599936v1	Fujian Agriculture and Forestry University; ICRISAT	GCA_015999365.1	identical	ftp://ftp.ncbi.nlm.nih.gov/genomes/all/GCF/015/999/365/GCF_015999365.1_ASM1599936v1
4I	Ralstonia pickettii 12J	GCF_000020205.1	PRJNA224116	SAMN02598396		na	402626	329	Ralstonia pickettii 12J	strain=12J		latest	Complete Genome	Major	Full	2008/05/07	ASM2020v1	US DOE Joint Genome Institute (JGI-PGF)	GCA_000020205.1	identical	ftp://ftp.ncbi.nlm.nih.gov/genomes/all/GCF/000/020/205/GCF_000020205.1_ASM2020v1
4I	Ralstonia solanacearum UY031	GCF_001299555.1	PRJNA224116	SAMN03402637		na	305	305	Ralstonia solanacearum	strain=UY031		latest	Complete Genome	Major	Full	2015/09/25	ASM129955v1	University of Sao Paulo	GCA_001299555.1	identical	ftp://ftp.ncbi.nlm.nih.gov/genomes/all/GCF/001/299/555/GCF_001299555.1_ASM129955v1
4I	Ralstonia sp. AU12-08	GCF_000442475.1	PRJNA224116	SAMN02469851	ASZV00000000.1	na	1235457	1235457	Ralstonia sp. AU12-08	strain=AU12-08		latest	Contig	Major	Full	2013/07/31	ASM44247v1	Griffith University	GCA_000442475.1	identical	ftp://ftp.ncbi.nlm.nih.gov/genomes/all/GCF/000/442/475/GCF_000442475.1_ASM44247v1
4I	Ralstonia solanacearum KACC 10722	GCF_001586135.1	PRJNA224116	SAMN04538211		na	305	305	Ralstonia solanacearum	strain=KACC 10722		latest	Complete Genome	Major	Full	2016/03/10	ASM158613v1	Seoul National University	GCA_001586135.1	identical	ftp://ftp.ncbi.nlm.nih.gov/genomes/all/GCF/001/586/135/GCF_001586135.1_ASM158613v1
4I	Ralstonia pickettii FDAARGOS 410	GCF_002393485.1	PRJNA224116	SAMN07312454		na	329	329	Ralstonia pickettii	strain=FDAARGOS_410		latest	Complete Genome	Major	Full	2017/09/28	ASM239348v1	University of Maryland School of Medicine Institute for Genome Sciences (IGS) - sequencing center	GCA_002393485.1	identical	ftp://ftp.ncbi.nlm.nih.gov/genomes/all/GCF/002/393/485/GCF_002393485.1_ASM239348v1
4I	Ralstonia solanacearum IBSBF1503	GCF_001587155.1	PRJNA224116	SAMN04123299		representative genome	305	305	Ralstonia solanacearum	strain=IBSBF1503		latest	Complete Genome	Major	Full	2016/03/11	ASM158715v1	CIRAD	GCA_001587155.1	identical	ftp://ftp.ncbi.nlm.nih.gov/genomes/all/GCF/001/587/155/GCF_001587155.1_ASM158715v1
4I	Ralstonia solanacearum YC40-M	GCF_001663415.1	PRJNA224116	SAMN04537371		na	305	305	Ralstonia solanacearum	strain=YC40-M		latest	Complete Genome	Major	Full	2016/06/16	ASM166341v1	Guangdong Academy of Agricultural Sciences,Plant Protection Research Institute	GCA_001663415.1	identical	ftp://ftp.ncbi.nlm.nih.gov/genomes/all/GCF/001/663/415/GCF_001663415.1_ASM166341v1
4I	Ralstonia solanacearum OE1-1	GCF_001879565.1	PRJNA224116	SAMD00034391		na	1429399	305	Ralstonia solanacearum OE1-1	strain=OE1-1		latest	Complete Genome	Major	Full	2016/11/16	ASM187956v1	Kochi University	GCA_001879565.1	identical	ftp://ftp.ncbi.nlm.nih.gov/genomes/all/GCF/001/879/565/GCF_001879565.1_ASM187956v1
4I	Ralstonia pickettii MGYG-HGUT-01384	GCF_902374465.1	PRJNA224116	SAMEA5850887	CABKQE000000000.1	representative genome	329	329	Ralstonia pickettii		MGYG-HGUT-01384	latest	Scaffold	Major	Full	2019/08/22	MGYG-HGUT-01384	EMG	GCA_902374465.1	identical	ftp://ftp.ncbi.nlm.nih.gov/genomes/all/GCF/902/374/465/GCF_902374465.1_MGYG-HGUT-01384
4I	Ralstonia sp. A12	GCF_000801955.1	PRJNA224116	SAMN03174118	JSZO00000000.1	na	1217052	1217052	Ralstonia sp. A12	strain=A12		latest	Contig	Major	Full	2014/12/16	ASM80195v1	University of Malaya	GCA_000801955.1	identical	ftp://ftp.ncbi.nlm.nih.gov/genomes/all/GCF/000/801/955/GCF_000801955.1_ASM80195v1
4I	Ralstonia sp. 3PA37C10	GCF_005503495.1	PRJNA224116	SAMN08712284	SCNP00000000.1	na	2502217	2502217	Ralstonia sp. 3PA37C10	strain=3PA37C10		latest	Contig	Major	Full	2019/05/17	ASM550349v1	University of Trento	GCA_005503495.1	identical	ftp://ftp.ncbi.nlm.nih.gov/genomes/all/GCF/005/503/495/GCF_005503495.1_ASM550349v1
4I	Ralstonia pseudosolanacearum Fm03	GCF_003256405.1	PRJNA224116	SAMN09425312	QKYQ00000000.1	na	1310165	1310165	Ralstonia pseudosolanacearum	strain=Fm03		latest	Contig	Major	Full	2018/06/19	ASM325640v1	College of Agriculture, Guangxi University	GCA_003256405.1	identical	ftp://ftp.ncbi.nlm.nih.gov/genomes/all/GCF/003/256/405/GCF_003256405.1_ASM325640v1
4I	Ralstonia pseudosolanacearum RS 476	GCF_003595305.1	PRJNA224116	SAMN07187861		representative genome	1310165	1310165	Ralstonia pseudosolanacearum	strain=RS 476		latest	Complete Genome	Major	Full	2017/08/11	ASM359530v1	Consortium EMBRAPA Vegetable Crops/UFRPE	GCA_003595305.1	identical	ftp://ftp.ncbi.nlm.nih.gov/genomes/all/GCF/003/595/305/GCF_003595305.1_ASM359530v1
4I	Ralstonia pseudosolanacearum CRMRs218	GCF_003612975.1	PRJNA224116	SAMN07187863		na	1310165	1310165	Ralstonia pseudosolanacearum	strain=CRMRs218		latest	Complete Genome	Major	Full	2017/08/11	ASM361297v1	Consortium EMBRAPA Vegetable Crops/UFRPE	GCA_003612975.1	identical	ftp://ftp.ncbi.nlm.nih.gov/genomes/all/GCF/003/612/975/GCF_003612975.1_ASM361297v1
4I	Ralstonia sp. 4NA327D5	GCF_005503115.1	PRJNA224116	SAMN08712295	SCOA00000000.1	na	2502228	2502228	Ralstonia sp. 4NA327D5	strain=4NA327D5		latest	Contig	Major	Full	2019/05/17	ASM550311v1	University of Trento	GCA_005503115.1	identical	ftp://ftp.ncbi.nlm.nih.gov/genomes/all/GCF/005/503/115/GCF_005503115.1_ASM550311v1
4I	Ralstonia syzygii NCPPB 3727	GCF_015910595.1	PRJNA224116	SAMN16125521	JACWNE000000000.1	representative genome	28097	28097	Ralstonia syzygii	strain=NCPPB 3727		latest	Contig	Major	Full	2020/12/10	ASM1591059v1	Wageningen Plant Research	GCA_015910595.1	identical	ftp://ftp.ncbi.nlm.nih.gov/genomes/all/GCF/015/910/595/GCF_015910595.1_ASM1591059v1
4I	Ralstonia sp. NT80	GCF_001485395.1	PRJNA224116	SAMD00023378	BBQS00000000.1	na	1218247	1218247	Ralstonia sp. NT80	strain=NT80		latest	Contig	Major	Full	2015/12/18	ASM148539v1	Genome Research Center, NODAI Research Institute, Tokyo University of Agriculture	GCA_001485395.1	identical	ftp://ftp.ncbi.nlm.nih.gov/genomes/all/GCF/001/485/395/GCF_001485395.1_ASM148539v1
4I	Ralstonia sp. 3N	GCF_013177745.1	PRJNA224116	SAMN13323988	WOEW00000000.1	na	2675750	2675750	Ralstonia sp. 3N	strain=3N		latest	Contig	Major	Full	2020/05/27	ASM1317774v1	Cornell University	GCA_013177745.1	identical	ftp://ftp.ncbi.nlm.nih.gov/genomes/all/GCF/013/177/745/GCF_013177745.1_ASM1317774v1
4I	Ralstonia sp. GV074	GCF_003096975.1	PRJNA224116	SAMN08775685	QEOI00000000.1	na	2135499	2135499	Ralstonia sp. GV074	strain=GV074		latest	Scaffold	Major	Full	2018/05/07	ASM309697v1	DOE Joint Genome Institute	GCA_003096975.1	identical	ftp://ftp.ncbi.nlm.nih.gov/genomes/all/GCF/003/096/975/GCF_003096975.1_ASM309697v1
4I	Ralstonia sp. 25mfcol4.1	GCF_900104095.1	PRJNA224116	SAMN04488595	FNJO00000000.1	na	1761899	1761899	Ralstonia sp. 25mfcol4.1	strain=25MFCol4.1		latest	Scaffold	Major	Full	2016/10/21	IMG-taxon 2639762659 annotated assembly	DOE - JOINT GENOME INSTITUTE	GCA_900104095.1	identical	ftp://ftp.ncbi.nlm.nih.gov/genomes/all/GCF/900/104/095/GCF_900104095.1_IMG-taxon_2639762659_annotated_assembly
4I	Ralstonia sp. SET104	GCF_003851545.1	PRJNA224116	SAMD00143297	BHVX00000000.1	na	2448774	2448774	Ralstonia sp. SET104	strain=SET104		latest	Contig	Major	Full	2018/10/19	ASM385154v1	Ryukoku University	GCA_003851545.1	identical	ftp://ftp.ncbi.nlm.nih.gov/genomes/all/GCF/003/851/545/GCF_003851545.1_ASM385154v1
4I	Ralstonia sp. ASV6	GCF_016429285.1	PRJNA224116	SAMN17004917	JAELUI000000000.1	na	2795124	2795124	Ralstonia sp. ASV6	strain=ASV6		latest	Contig	Major	Full	2020/12/28	ASM1642928v1	Massachusetts Institute of Technology	GCA_016429285.1	identical	ftp://ftp.ncbi.nlm.nih.gov/genomes/all/GCF/016/429/285/GCF_016429285.1_ASM1642928v1
4I	Ralstonia insidiosa FC1138	GCF_001653935.1	PRJNA224116	SAMN03795175		na	190721	190721	Ralstonia insidiosa	strain=FC1138		latest	Complete Genome	Major	Full	2016/06/01	ASM165393v1	Environmental microbiology and food safety lab	GCA_001653935.1	identical	ftp://ftp.ncbi.nlm.nih.gov/genomes/all/GCF/001/653/935/GCF_001653935.1_ASM165393v1
4I	Ralstonia insidiosa 49129	GCF_001663855.1	PRJNA224116	SAMN05212263		representative genome	190721	190721	Ralstonia insidiosa	strain=ATCC 49129		latest	Complete Genome	Major	Full	2016/06/14	ASM166385v1	USDA-ARS	GCA_001663855.1	identical	ftp://ftp.ncbi.nlm.nih.gov/genomes/all/GCF/001/663/855/GCF_001663855.1_ASM166385v1
4I	Ralstonia sp. UNC404CL21Col	GCF_000620465.1	PRJNA224116	SAMN02743945	JIBE00000000.1	na	1380362	1380362	Ralstonia sp. UNC404CL21Col	strain=UNC404CL21Col		latest	Scaffold	Major	Full	2014/04/08	ASM62046v1	DOE Joint Genome Institute	GCA_000620465.1	identical	ftp://ftp.ncbi.nlm.nih.gov/genomes/all/GCF/000/620/465/GCF_000620465.1_ASM62046v1
4I	Ralstonia sp. SA424	SA424
