# Supplementary material for: Synthetic bacterial community derived from a desert rhizosphere confers salt stress resilience to tomato in the presence of a soil microbiome
Source: ISME J. 2022 Apr 20;16(8):1907–20. doi: 10.1038/s41396-022-01238-3 (PMC9296610; doi:10.1038/s41396-022-01238-3)
Supplement: Supplementary file 9 — Dataset S3 [file 41396_2022_1238_MOESM9_ESM.xlsx]

## Sheet: Sheet1
display_name	assembly_accession	bioproject	biosample	wgs_master	refseq_category	taxid	species_taxid	organism_name	infraspecific_name	isolate	version_status	assembly_level	release_type	genome_rep	seq_rel_date	asm_name	submitter	gbrs_paired_asm	paired_asm_comp	ftp_path	excluded_from_refseq	relation_to_type_material	genus
Bacillus amyloliquefaciens JRS28	GCF_001286965.1	PRJNA224116	SAMEA3484407	CYHP00000000.1	na	1390	1390	Bacillus amyloliquefaciens	JRS8	JRS8	latest	Contig	Major	Full	2015/08/31	Bacillus JRS8	University of Liverpool	GCA_001286965.1	identical	ftp://ftp.ncbi.nlm.nih.gov/genomes/all/GCF/001/286/965/GCF_001286965.1_Bacillus_JRS8			bacillus
Bacillus cereus JRS4	GCF_001286825.1	PRJNA224116	SAMEA3484403	CYHM00000000.1	na	1396	1396	Bacillus cereus	JRS4	JRS4	latest	Contig	Major	Full	2015/08/31	Bacillus JRS4	University of Liverpool	GCA_001286825.1	identical	ftp://ftp.ncbi.nlm.nih.gov/genomes/all/GCF/001/286/825/GCF_001286825.1_Bacillus_JRS4			bacillus
Bacillus pumilus JRS3	GCF_001286985.1	PRJNA224116	SAMEA3484402	CYHK00000000.1	na	1408	1408	Bacillus pumilus	JRS3	JRS3	latest	Contig	Major	Full	2015/08/31	Bacillus JRS3	University of Liverpool	GCA_001286985.1	identical	ftp://ftp.ncbi.nlm.nih.gov/genomes/all/GCF/001/286/985/GCF_001286985.1_Bacillus_JRS3			bacillus
Bacillus subtilis JRS2	GCF_001286845.1	PRJNA224116	SAMEA3484401	CYHJ00000000.1	na	1423	1423	Bacillus subtilis	JRS2	JRS2	latest	Contig	Major	Full	2015/08/31	Bacillus JRS2	University of Liverpool	GCA_001286845.1	identical	ftp://ftp.ncbi.nlm.nih.gov/genomes/all/GCF/001/286/845/GCF_001286845.1_Bacillus_JRS2			bacillus
Bacillus subtilis JRS6	GCF_001286865.1	PRJNA224116	SAMEA3484405	CYHN00000000.1	na	1423	1423	Bacillus subtilis	JRS6	JRS6	latest	Contig	Major	Full	2015/08/31	Bacillus JRS6	University of Liverpool	GCA_001286865.1	identical	ftp://ftp.ncbi.nlm.nih.gov/genomes/all/GCF/001/286/865/GCF_001286865.1_Bacillus_JRS6			bacillus
Bacillus subtilis NBRC 101239	GCF_007989785.1	PRJNA224116	SAMD00166007	BJUC00000000.1	na	96241	1423	Bacillus subtilis subsp. spizizenii	strain=NBRC 101239		latest	Contig	Major	Full	2019/08/01	ASM798978v1	National Institute of Technology and Evaluation	GCA_007989785.1	identical	ftp://ftp.ncbi.nlm.nih.gov/genomes/all/GCF/007/989/785/GCF_007989785.1_ASM798978v1		assembly from type material	bacillus
Acinetobacter radioresistens SA188	GCF_001917365.1	PRJNA224116	SAMN04520137	LWGP00000000.1	na	40216	40216	Acinetobacter radioresistens	strain=SA188		latest	Contig	Major	Full	2016/12/23	ASM191736v1	King Abdullah University of Science and Technology (KAUST)	GCA_001917365.1	identical	ftp://ftp.ncbi.nlm.nih.gov/genomes/all/GCF/001/917/365/GCF_001917365.1_ASM191736v1			acinetobacter
Ochrobactrum intermedium SA148	GCF_001917355.1	PRJNA224116	SAMN04520138	LWEA00000000.1	na	94625	94625	Ochrobactrum intermedium	strain=SA148		latest	Contig	Major	Full	2016/12/23	ASM191735v1	King Abdullah University of Science and Technology (KAUST)	GCA_001917355.1	identical	ftp://ftp.ncbi.nlm.nih.gov/genomes/all/GCF/001/917/355/GCF_001917355.1_ASM191735v1			ochrobactrum
Pseudomonas frederiksbergensis SI8	GCF_000802155.2	PRJNA224116	SAMN03001946	JQGJ00000000.2	na	104087	104087	Pseudomonas frederiksbergensis	strain=SI8		latest	Contig	Major	Full	2015/04/30	ASM80215v2	UDRI	GCA_000802155.2	identical	ftp://ftp.ncbi.nlm.nih.gov/genomes/all/GCF/000/802/155/GCF_000802155.2_ASM80215v2			pseudomonas
Pseudomonas trivialis IHBB745	GCF_001186335.1	PRJNA224116	SAMN03699826		na	200450	200450	Pseudomonas trivialis	strain=IHBB745		latest	Complete Genome	Major	Full	2015/07/23	ASM118633v1	CSIR-Institute of Himalayan Bioresource Technology	GCA_001186335.1	identical	ftp://ftp.ncbi.nlm.nih.gov/genomes/all/GCF/001/186/335/GCF_001186335.1_ASM118633v1			pseudomonas
Bacillus halotolerans ATCC 25096	GCF_001517105.1	PRJNA224116	SAMN04358094	LPVF00000000.1	na	260554	260554	Bacillus halotolerans	strain=ATCC 25096		latest	Contig	Major	Full	2016/01/19	ASM151710v1	NCAUR-ARS-USDA	GCA_001517105.1	identical	ftp://ftp.ncbi.nlm.nih.gov/genomes/all/GCF/001/517/105/GCF_001517105.1_ASM151710v1		assembly from type material	bacillus
Pseudomonas argentinensis SA190	GCF_001839655.1	PRJNA224116	SAMN04505866	LWDZ00000000.1	na	289370	289370	Pseudomonas argentinensis	strain=SA190		latest	Contig	Major	Full	2016/10/25	ASM183965v1	King Abdullah University of Science and Technology (KAUST)	GCA_001839655.1	identical	ftp://ftp.ncbi.nlm.nih.gov/genomes/all/GCF/001/839/655/GCF_001839655.1_ASM183965v1			pseudomonas
Bacillus aryabhattai SQU-R12	GCF_002208605.1	PRJNA224116	SAMN07177539	NHZZ00000000.1	na	412384	412384	Bacillus aryabhattai	strain=SQU-R12		latest	Contig	Major	Full	2017/06/07	ASM220860v1	TRC-Oman	GCA_002208605.1	identical	ftp://ftp.ncbi.nlm.nih.gov/genomes/all/GCF/002/208/605/GCF_002208605.1_ASM220860v1			bacillus
Pseudomonas seleniipraecipitans D1-6	GCF_001839645.1	PRJNA224116	SAMN04520144	LWHA00000000.1	na	640205	640205	Pseudomonas seleniipraecipitans	strain=D1-6		latest	Contig	Major	Full	2016/10/25	ASM183964v1	King Abdullah University of Science and Technology (KAUST)	GCA_001839645.1	identical	ftp://ftp.ncbi.nlm.nih.gov/genomes/all/GCF/001/839/645/GCF_001839645.1_ASM183964v1			pseudomonas
Ochrobactrum sp. EGD-AQ16	GCF_000465835.2	PRJNA224116	SAMN02469689	AWEU00000000.1	na	1390361	1390361	Ochrobactrum sp. EGD-AQ16	strain=EGD-AQ16		latest	Contig	Minor	Full	2013/09/11	GS De Novo Assembly	National Environmental Engineering Research Institute-CSIR	GCA_000465835.2	identical	ftp://ftp.ncbi.nlm.nih.gov/genomes/all/GCF/000/465/835/GCF_000465835.2_GS_De_Novo_Assembly			ochrobactrum
Streptomyces leeuwenhoekii C58	GCF_001047315.1	PRJNA224116	SAMN03769433	LFEH00000000.1	na	1437453	1437453	Streptomyces leeuwenhoekii	strain=C58		latest	Contig	Major	Full	2015/07/07	ASM104731v1	Wuhan University	GCA_001047315.1	identical	ftp://ftp.ncbi.nlm.nih.gov/genomes/all/GCF/001/047/315/GCF_001047315.1_ASM104731v1			streptomyces
Acinetobacter sp. MN12	GCF_000764915.1	PRJNA224116	SAMN03020262	JROB00000000.1	na	1513354	1513354	Acinetobacter sp. MN12	strain=MN12		latest	Contig	Major	Full	2014/10/08	Acinetobater Genome Assembly	CSIR-Institute of Himalayan Bioresource Technology, Palampur and Central Arid Zone Research Institute, Jodhpur	GCA_000764915.1	identical	ftp://ftp.ncbi.nlm.nih.gov/genomes/all/GCF/000/764/915/GCF_000764915.1_Acinetobater_Genome_Assembly			acinetobacter
Ensifer aridi LMR001	GCF_002078505.1	PRJNA224116	SAMN04455909	LUAV00000000.1	na	1708715	1708715	Ensifer aridi	strain=LMR001		latest	Scaffold	Major	Full	2017/04/04	ASM207850v1	Dr. Antoine Le Quere	GCA_002078505.1	identical	ftp://ftp.ncbi.nlm.nih.gov/genomes/all/GCF/002/078/505/GCF_002078505.1_ASM207850v1			ensifer
Ensifer aridi LEM451	GCF_002093415.1	PRJNA224116	SAMN04492863	LUFV00000000.1	na	1708715	1708715	Ensifer aridi	strain=LEM451		latest	Scaffold	Major	Full	2017/04/14	ASM209341v1	Dr. Antoine Le Quere	GCA_002093415.1	identical	ftp://ftp.ncbi.nlm.nih.gov/genomes/all/GCF/002/093/415/GCF_002093415.1_ASM209341v1			ensifer
Ensifer aridi LMR013	GCF_002093435.1	PRJNA224116	SAMN04457464	LUFU00000000.1	na	1708715	1708715	Ensifer aridi	strain=LMR013		latest	Scaffold	Major	Full	2017/04/14	ASM209343v1	Dr. Antoine Le Quere	GCA_002093435.1	identical	ftp://ftp.ncbi.nlm.nih.gov/genomes/all/GCF/002/093/435/GCF_002093435.1_ASM209343v1			ensifer
Ensifer aridi JNVU TP6	GCF_002093525.1	PRJNA224116	SAMN04493264	LUFX00000000.1	na	1708715	1708715	Ensifer aridi	strain=JNVU TP6		latest	Scaffold	Major	Full	2017/04/14	ASM209352v1	Dr. Antoine Le Quere	GCA_002093525.1	identical	ftp://ftp.ncbi.nlm.nih.gov/genomes/all/GCF/002/093/525/GCF_002093525.1_ASM209352v1			ensifer
Streptomyces jeddahensis G25	GCF_001642995.1	PRJNA224116	SAMN04325095	LOHS00000000.1	representative genome	1716141	1716141	Streptomyces jeddahensis	strain=G25(2015)		latest	Contig	Major	Full	2016/05/12	ASM164299v1	Goettingen Genomics Laboratory	GCA_001642995.1	identical	ftp://ftp.ncbi.nlm.nih.gov/genomes/all/GCF/001/642/995/GCF_001642995.1_ASM164299v1		assembly from type material	streptomyces
Streptomyces sp. 46	GCF_002940705.1	PRJNA224116	SAMN06211538	MTHG00000000.1	na	1777322	1777322	Streptomyces sp. 46	strain=46		latest	Scaffold	Major	Full	2018/02/23	ASM294070v1	University of Jinan	GCA_002940705.1	identical	ftp://ftp.ncbi.nlm.nih.gov/genomes/all/GCF/002/940/705/GCF_002940705.1_ASM294070v1			streptomyces
Enterobacter sp. SA187	GCF_001888805.2	PRJNA224116	SAMN05967246		na	1914861	1914861	Enterobacter sp. SA187	strain=Sa187		latest	Complete Genome	Major	Full	2018/03/05	ASM188880v2	King Abdullah University of Science and Technology (KAUST)	GCA_001888805.2	identical	ftp://ftp.ncbi.nlm.nih.gov/genomes/all/GCF/001/888/805/GCF_001888805.2_ASM188880v2			enterobacter
Bacillus swezeyi NRRL B-41294	GCF_001969815.1	PRJNA224116	SAMN06102001	MRBK00000000.1	na	1925020	1925020	Bacillus swezeyi	strain=NRRL B-41294		latest	Scaffold	Major	Full	2017/01/23	ASM196981v1	NCAUR-ARS-USDA	GCA_001969815.1	identical	ftp://ftp.ncbi.nlm.nih.gov/genomes/all/GCF/001/969/815/GCF_001969815.1_ASM196981v1		assembly from type material	bacillus
Streptomyces sp. DH-12	GCF_002899455.1	PRJNA224116	SAMN08365448	PPFB00000000.1	na	2072509	2072509	Streptomyces sp. DH-12	strain=DH-12		latest	Contig	Major	Full	2018/01/24	ASM289945v1	University of Tuebingen	GCA_002899455.1	identical	ftp://ftp.ncbi.nlm.nih.gov/genomes/all/GCF/002/899/455/GCF_002899455.1_ASM289945v1			streptomyces
Pseudomonas sp. M7D1	GCF_004801935.1	PRJNA224116	SAMN11356701	SSBS00000000.1	na	2565368	2565368	Pseudomonas sp. M7D1	strain=M7D1		latest	Contig	Major	Full	2019/04/19	ASM480193v1	Universidad Autonoma de Chile	GCA_004801935.1	identical	ftp://ftp.ncbi.nlm.nih.gov/genomes/all/GCF/004/801/935/GCF_004801935.1_ASM480193v1			pseudomonas
Streptomyces coelicolor A3	GCF_000203835.1	PRJNA57801	SAMEA1705940		reference genome	100226	1902	Streptomyces coelicolor A3(2)			latest	Complete Genome	Major	Full	2003/05/06	ASM20383v1	Sanger Institute	GCA_000203835.1	identical	ftp://ftp.ncbi.nlm.nih.gov/genomes/all/GCF/000/203/835/GCF_000203835.1_ASM20383v1			streptomyces
Bacillus anthracis Ames	GCF_000007845.1	PRJNA57909	SAMN02603432		reference genome	198094	1392	Bacillus anthracis str. Ames	strain=Ames		latest	Complete Genome	Major	Full	2003/04/30	ASM784v1	J. Craig Venter Institute	GCA_000007845.1	identical	ftp://ftp.ncbi.nlm.nih.gov/genomes/all/GCF/000/007/845/GCF_000007845.1_ASM784v1			bacillus
Bacillus anthracis Sterne	GCF_000008165.1	PRJNA58091	SAMN02598266		reference genome	260799	1392	Bacillus anthracis str. Sterne	strain=Sterne		latest	Complete Genome	Major	Full	2004/06/24	ASM816v1	DOE Joint Genome Institute	GCA_000008165.1	identical	ftp://ftp.ncbi.nlm.nih.gov/genomes/all/GCF/000/008/165/GCF_000008165.1_ASM816v1			bacillus
Bacillus subtilis 168	GCF_000009045.1	PRJNA57675	SAMEA3138188		reference genome	224308	1423	Bacillus subtilis subsp. subtilis str. 168	strain=168		latest	Complete Genome	Major	Full	2009/03/17	ASM904v1	BSNR	GCA_000009045.1	identical	ftp://ftp.ncbi.nlm.nih.gov/genomes/all/GCF/000/009/045/GCF_000009045.1_ASM904v1		assembly from type material	bacillus
Bacillus thuringiensis 97-27	GCF_000008505.1	PRJNA58089	SAMN02598265		reference genome	281309	1428	[Bacillus thuringiensis] serovar konkukian str. 97-27	strain=97-27		latest	Complete Genome	Major	Full	2004/12/27	ASM850v1	DOE Joint Genome Institute	GCA_000008505.1	identical	ftp://ftp.ncbi.nlm.nih.gov/genomes/all/GCF/000/008/505/GCF_000008505.1_ASM850v1			bacillus
Pseudomonas aeruginosa PAO1	GCF_000006765.1	PRJNA57945	SAMN02603714		reference genome	208964	287	Pseudomonas aeruginosa PAO1	strain=PAO1		latest	Complete Genome	Major	Full	2006/07/07	ASM676v1	PathoGenesis Corporation	GCA_000006765.1	identical	ftp://ftp.ncbi.nlm.nih.gov/genomes/all/GCF/000/006/765/GCF_000006765.1_ASM676v1			pseudomonas
Pseudomonas putida KT2440	GCF_000007565.2	PRJNA57843	SAMN02603999		reference genome	160488	303	Pseudomonas putida KT2440	strain=KT2440		latest	Complete Genome	Major	Full	2016/02/26	ASM756v2	TIGR	GCA_000007565.2	identical	ftp://ftp.ncbi.nlm.nih.gov/genomes/all/GCF/000/007/565/GCF_000007565.2_ASM756v2			pseudomonas
Pseudomonas syringae B728a	GCF_000012245.1	PRJNA57931	SAMN02604347		reference genome	205918	317	Pseudomonas syringae pv. syringae B728a	strain=B728a		latest	Complete Genome	Major	Full	2005/05/12	ASM1224v1	DOE Joint Genome Institute	GCA_000012245.1	identical	ftp://ftp.ncbi.nlm.nih.gov/genomes/all/GCF/000/012/245/GCF_000012245.1_ASM1224v1			pseudomonas
Pseudomonas syringae DC3000	GCF_000007805.1	PRJNA57967	SAMN02604017		reference genome	223283	251701	Pseudomonas syringae pv. tomato str. DC3000	strain=DC3000		latest	Complete Genome	Major	Full	2003/03/05	ASM780v1	TIGR	GCA_000007805.1	identical	ftp://ftp.ncbi.nlm.nih.gov/genomes/all/GCF/000/007/805/GCF_000007805.1_ASM780v1		assembly from type material	pseudomonas
Enterobacter cloacae ATCC 13047	GCF_000025565.1	PRJNA48363	SAMN02603901		reference genome	716541	550	Enterobacter cloacae subsp. cloacae ATCC 13047	strain=ATCC 13047		latest	Complete Genome	Major	Full	2010/04/23	ASM2556v1	TEDA School of Biological Sciences and Biotechnology, Nankai University	GCA_000025565.1	identical	ftp://ftp.ncbi.nlm.nih.gov/genomes/all/GCF/000/025/565/GCF_000025565.1_ASM2556v1		assembly from type material	enterobacter
Acinetobacter pittii PHEA-2	GCF_000191145.1	PRJNA83123	SAMN02603040		reference genome	871585	48296	Acinetobacter pittii PHEA-2	strain=PHEA-2		latest	Complete Genome	Major	Full	2011/03/03	ASM19114v1	Biotechnology Research Institute, Chinese Academy of Agricultural Sciences	GCA_000191145.1	identical	ftp://ftp.ncbi.nlm.nih.gov/genomes/all/GCF/000/191/145/GCF_000191145.1_ASM19114v1			acinetobacter
Acinetobacter baumannii s. AB030	GCF_000746645.1	PRJNA224116	SAMN02940899		representative genome	470	470	Acinetobacter baumannii	strain=AB030		latest	Complete Genome	Major	Full	2014/08/29	ASM74664v1	University of Manitoba	GCA_000746645.1	identical	ftp://ftp.ncbi.nlm.nih.gov/genomes/all/GCF/000/746/645/GCF_000746645.1_ASM74664v1			acinetobacter
Acinetobacter junii 65	GCF_001941805.1	PRJNA224116	SAMN06198736		representative genome	40215	40215	Acinetobacter junii	strain=65		latest	Complete Genome	Major	Full	2017/01/10	ASM194180v1	NEB	GCA_001941805.1	identical	ftp://ftp.ncbi.nlm.nih.gov/genomes/all/GCF/001/941/805/GCF_001941805.1_ASM194180v1			acinetobacter
Acinetobacter radioresistens CIP 103788	GCF_000368905.1	PRJNA224116	SAMN01087835	APQF00000000.1	representative genome	981334	40216	Acinetobacter radioresistens DSM 6976 = NBRC 102413 = CIP 103788	strain=CIP 103788		latest	Scaffold	Major	Full	2013/04/19	Acin_radi_CIP_103788_V1	Broad Institute	GCA_000368905.1	identical	ftp://ftp.ncbi.nlm.nih.gov/genomes/all/GCF/000/368/905/GCF_000368905.1_Acin_radi_CIP_103788_V1		assembly from type material	acinetobacter
Acinetobacter ursingii CIP 107286	GCF_000368825.1	PRJNA224116	SAMN01087837	APQA00000000.1	representative genome	981336	108980	Acinetobacter ursingii DSM 16037 = CIP 107286	strain=CIP 107286		latest	Scaffold	Major	Full	2013/04/19	Acin_ursi_CIP_107286_V1	Broad Institute	GCA_000368825.1	identical	ftp://ftp.ncbi.nlm.nih.gov/genomes/all/GCF/000/368/825/GCF_000368825.1_Acin_ursi_CIP_107286_V1		assembly from type material	acinetobacter
Acinetobacter parvus CIP 108168	GCF_000368025.1	PRJNA224116	SAMN01828186	APOM00000000.1	representative genome	981333	134533	Acinetobacter parvus DSM 16617 = CIP 108168	strain=CIP 108168		latest	Scaffold	Major	Full	2013/04/19	Acin_parv_CIP108168_V1	Broad Institute	GCA_000368025.1	identical	ftp://ftp.ncbi.nlm.nih.gov/genomes/all/GCF/000/368/025/GCF_000368025.1_Acin_parv_CIP108168_V1		assembly from type material	acinetobacter
Acinetobacter gyllenbergii NIPH 230	GCF_000488195.1	PRJNA224116	SAMN01828185	AYEQ00000000.1	representative genome	1217658	134534	Acinetobacter gyllenbergii NIPH 230	strain=NIPH 230		latest	Scaffold	Major	Full	2013/10/29	Acin_gyll_NIPH_230_V1	Broad Institute	GCA_000488195.1	identical	ftp://ftp.ncbi.nlm.nih.gov/genomes/all/GCF/000/488/195/GCF_000488195.1_Acin_gyll_NIPH_230_V1			acinetobacter
Acinetobacter beijerinckii CIP 110307	GCF_000369005.1	PRJNA224116	SAMN01087842	APQL00000000.1	representative genome	1217648	262668	Acinetobacter beijerinckii CIP 110307	strain=CIP 110307		latest	Scaffold	Major	Full	2013/04/19	Acin_beij_CIP_110307_V1	Broad Institute	GCA_000369005.1	identical	ftp://ftp.ncbi.nlm.nih.gov/genomes/all/GCF/000/369/005/GCF_000369005.1_Acin_beij_CIP_110307_V1		assembly from proxytype material	acinetobacter
Massilia timonae NEU	GCF_001866515.1	PRJNA224116	SAMN03072705	JRYB00000000.1	representative genome	47229	47229	Massilia timonae	strain=NEU		latest	Contig	Major	Full	2016/11/04	GFC_26	Los Alamos National Laboratory	GCA_001866515.1	identical	ftp://ftp.ncbi.nlm.nih.gov/genomes/all/GCF/001/866/515/GCF_001866515.1_GFC_26			massilia
Massilia alkalitolerans DSM 17462	GCF_000427785.1	PRJNA224116	SAMN02440881	ATYR00000000.1	representative genome	1111733	286638	Massilia alkalitolerans DSM 17462	strain=DSM 17462		latest	Scaffold	Major	Full	2013/07/15	ASM42778v1	DOE Joint Genome Institute	GCA_000427785.1	identical	ftp://ftp.ncbi.nlm.nih.gov/genomes/all/GCF/000/427/785/GCF_000427785.1_ASM42778v1		assembly from type material	massilia
Massilia niastensis DSM 21313	GCF_000382345.1	PRJNA224116	SAMN02441321	ARNP00000000.1	representative genome	1122215	544911	Massilia niastensis DSM 21313	strain=DSM 21313		latest	Scaffold	Major	Full	2013/04/24	ASM38234v1	DOE Joint Genome Institute	GCA_000382345.1	identical	ftp://ftp.ncbi.nlm.nih.gov/genomes/all/GCF/000/382/345/GCF_000382345.1_ASM38234v1		assembly from type material	massilia
Massilia putida 6NM-7	GCF_001941825.1	PRJNA224116	SAMN06191485		representative genome	1141883	1141883	Massilia putida	strain=6NM-7		latest	Complete Genome	Major	Full	2017/01/10	ASM194182v1	Jiangnan UniversityGuangdong Institute of Microbiology	GCA_001941825.1	identical	ftp://ftp.ncbi.nlm.nih.gov/genomes/all/GCF/001/941/825/GCF_001941825.1_ASM194182v1		assembly from type material	massilia
Massilia yuzhufengensis CGMCC 1.12041	GCF_900112225.1	PRJNA224116	SAMN05216204	FOLD00000000.1	representative genome	1164594	1164594	Massilia yuzhufengensis	strain=CGMCC 1.12041		latest	Scaffold	Major	Full	2016/11/02	IMG-taxon 2667527446 annotated assembly	DOE - JOINT GENOME INSTITUTE	GCA_900112225.1	identical	ftp://ftp.ncbi.nlm.nih.gov/genomes/all/GCF/900/112/225/GCF_900112225.1_IMG-taxon_2667527446_annotated_assembly		assembly from type material	massilia
Ralstonia solanacearum GMI1000	GCF_000009125.1	PRJNA224116	SAMEA3138192		representative genome	267608	305	Ralstonia solanacearum GMI1000	strain=GMI1000		latest	Complete Genome	Major	Full	2003/05/06	ASM912v1	Genoscope	GCA_000009125.1	identical	ftp://ftp.ncbi.nlm.nih.gov/genomes/all/GCF/000/009/125/GCF_000009125.1_ASM912v1			ralstonia
Ralstonia pickettii 12J	GCF_000020205.1	PRJNA224116	SAMN02598396		representative genome	402626	329	Ralstonia pickettii 12J	strain=12J		latest	Complete Genome	Major	Full	2008/05/07	ASM2020v1	US DOE Joint Genome Institute (JGI-PGF)	GCA_000020205.1	identical	ftp://ftp.ncbi.nlm.nih.gov/genomes/all/GCF/000/020/205/GCF_000020205.1_ASM2020v1			ralstonia
Ralstonia mannitolilytica SN82F48	GCF_000954135.1	PRJNA224116	SAMN03295199		representative genome	105219	105219	Ralstonia mannitolilytica	strain=SN82F48		latest	Complete Genome	Major	Full	2015/03/19	ASM95413v2	UCSF	GCA_000954135.2	identical	ftp://ftp.ncbi.nlm.nih.gov/genomes/all/GCF/000/954/135/GCF_000954135.1_ASM95413v2			ralstonia
Ensifer adhaerens Casida A	GCF_000697965.2	PRJNA224116	SAMN02781308		representative genome	106592	106592	Ensifer adhaerens	strain=Casida A		latest	Complete Genome	Major	Full	2016/06/16	ASM69796v2	University of Arizona	GCA_000697965.2	identical	ftp://ftp.ncbi.nlm.nih.gov/genomes/all/GCF/000/697/965/GCF_000697965.2_ASM69796v2		assembly from type material	ensifer
Ensifer sojae CCBAU 05684	GCF_000261485.1	PRJNA224116	SAMN02469481	AJQT00000000.1	representative genome	716928	716925	Ensifer sojae CCBAU 05684	strain=CCBAU 05684		latest	Contig	Major	Full	2012/05/03	5684	China Agricultural University	GCA_000261485.1	identical	ftp://ftp.ncbi.nlm.nih.gov/genomes/all/GCF/000/261/485/GCF_000261485.1_05684		assembly from type material	ensifer
Ensifer aridi TW10	GCF_000510685.1	PRJNA224116	SAMN02597177	AZNX00000000.1	representative genome	1708715	1708715	Ensifer aridi	strain=TW10		latest	Scaffold	Major	Full	2013/12/18	ASM51068v1	DOE Joint Genome Institute	GCA_000510685.1	identical	ftp://ftp.ncbi.nlm.nih.gov/genomes/all/GCF/000/510/685/GCF_000510685.1_ASM51068v1			ensifer
Ochrobactrum anthropi ATCC 49188	GCF_000017405.1	PRJNA224116	SAMN02598421		representative genome	439375	529	Ochrobactrum anthropi ATCC 49188	strain=ATCC 49188		latest	Complete Genome	Major	Full	2007/07/12	ASM1740v1	US DOE Joint Genome Institute	GCA_000017405.1	identical	ftp://ftp.ncbi.nlm.nih.gov/genomes/all/GCF/000/017/405/GCF_000017405.1_ASM1740v1		assembly from type material	ochrobactrum
Ochrobactrum pseudogrignonense K8	GCF_001652485.1	PRJNA224116	SAMN04994838		representative genome	419475	419475	Ochrobactrum pseudogrignonense	strain=K8		latest	Complete Genome	Major	Full	2016/05/26	ASM165248v1	University of Malaya	GCA_001652485.1	identical	ftp://ftp.ncbi.nlm.nih.gov/genomes/all/GCF/001/652/485/GCF_001652485.1_ASM165248v1			ochrobactrum
Enterobacter hormaechei DSM 16691	GCF_001729725.1	PRJNA224116	SAMN05581751		representative genome	299766	158836	Enterobacter hormaechei subsp. steigerwaltii	strain=DSM 16691		latest	Complete Genome	Major	Full	2016/09/16	ASM172972v1	JCVI	GCA_001729725.1	identical	ftp://ftp.ncbi.nlm.nih.gov/genomes/all/GCF/001/729/725/GCF_001729725.1_ASM172972v1		assembly from type material	enterobacter
Enterobacter kobei DSM27110T	GCF_900185885.1	PRJNA224116	SAMEA104113917	FYBC00000000.1	representative genome	208224	208224	Enterobacter kobei	Enterobacter kobei DSM27110T	Enterobacter kobei DSM27110T	latest	Contig	Major	Full	2017/06/15	Enterobacter_kobei_DSM27110T_ERS788665	JUSTUS LIEBIG UNIVERSITY	GCA_900185885.1	identical	ftp://ftp.ncbi.nlm.nih.gov/genomes/all/GCF/900/185/885/GCF_900185885.1_Enterobacter_kobei_DSM27110T_ERS788665			enterobacter
Enterobacter lignolyticus SCF1	GCF_000164865.1	PRJNA224116	SAMN00116754		representative genome	701347	1334193	[Enterobacter] lignolyticus SCF1	strain=SCF1		latest	Complete Genome	Major	Full	2010/10/15	ASM16486v1	US DOE Joint Genome Institute	GCA_000164865.1	identical	ftp://ftp.ncbi.nlm.nih.gov/genomes/all/GCF/000/164/865/GCF_000164865.1_ASM16486v1		assembly from type material	enterobacter
Massilia armeniaca ZMN-3	GCF_003028855.1	PRJNA224116	SAMN08793633		na	2072590	2072590	Massilia armeniaca	strain=ZMN-3		latest	Complete Genome	Major	Full	2018/04/02	ASM302885v1	Tianjin Agricultural University	GCA_003028855.1	identical	ftp://ftp.ncbi.nlm.nih.gov/genomes/all/GCF/003/028/855/GCF_003028855.1_ASM302885v1		assembly from type material	massilia
Streptomyces sp. SA670	SA670								x														streptomyces
Massilia sp. SA087	SA087								x														massilia
Ralstonia sp. SA424	SA424								x														ralstonia
Streptomyces sp. SA444	SA444								x														streptomyces
Ensifer sp. SA403	SA403								x														ensifer
Bacillus sp. SA436	SA436								x														bacillus
Pseudomonas sp. SA613	SA613								x														pseudomonas
Pseudomonas sp. SA244	SA244								x														pseudomonas
Streptomyces sp. SA619	SA619								x														streptomyces
Streptomyces sp. SA681	SA681								x														streptomyces
Streptomyces sp. SA113	SA113								x														streptomyces
Pseudomonas luteola FDAARGOS 637	GCF_008693965.1	PRJNA224116	SAMN11056352		na	47886	47886	Pseudomonas luteola	strain=FDAARGOS_637		latest	Complete Genome	Major	Full	2019/09/25	ASM869396v1	US Food and Drug Administration	GCA_008693965.1	identical	ftp://ftp.ncbi.nlm.nih.gov/genomes/all/GCF/008/693/965/GCF_008693965.1_ASM869396v1			pseudomonas
Pseudomonas argentinensis CCUG 50743	GCF_008801645.1	PRJNA224116	SAMN12697583	VZPI00000000.1	na	289370	289370	Pseudomonas argentinensis	strain=CCUG 50743		latest	Contig	Major	Full	2019/10/01	ASM880164v1	University of Gothenburg - CCUG	GCA_008801645.1	identical	ftp://ftp.ncbi.nlm.nih.gov/genomes/all/GCF/008/801/645/GCF_008801645.1_ASM880164v1			pseudomonas
Pseudomonas stutzeri 28a24	GCF_000590475.1	PRJNA224116	SAMN02673421		representative genome	316	316	Pseudomonas stutzeri	strain=28a24		latest	Complete Genome	Major	Full	2014/03/12	ASM59047v1	University of Arizona	GCA_000590475.1	identical	ftp://ftp.ncbi.nlm.nih.gov/genomes/all/GCF/000/590/475/GCF_000590475.1_ASM59047v1			pseudomonas
