# Supplementary material for: Synthetic bacterial community derived from a desert rhizosphere confers salt stress resilience to tomato in the presence of a soil microbiome
Source: ISME J. 2022 Apr 20;16(8):1907–20. doi: 10.1038/s41396-022-01238-3 (PMC9296610; doi:10.1038/s41396-022-01238-3)
Supplement: Supplementary file 10 — Dataset S4 [file 41396_2022_1238_MOESM10_ESM.xlsx]

## Sheet: Raw OTUs
#OTU ID	EXP0LIARHIZOr3	EXP0LIARHIZOr2	EXP0LIARHIZOr1	EXP0LIARHIZOr4	EXP0LIAECr2	EXP0LIAECr3	EXP0LIAECr1	EXP0LIAECr4	EXP0LIASOILr1	EXP0LIASOILr3	EXP0LIASOILr2	Kingdom	Phylum	Class	Order	Family	Genus
OTU_3	0	0	2	0	1	15	0	0	6	0	18	Bacteria	Proteobacteria	Gammaproteobacteria	Oceanospirillales	Halomonadaceae	Halomonas
OTU_41	0	3	0	0	0	2	1	2	9	2	18	Bacteria	Proteobacteria	Gammaproteobacteria	Pseudomonadales	Pseudomonadaceae	Pseudomonas
OTU_253	0	0	0	0	0	0	1	0	0	0	0	Bacteria	Deinococcus-Thermus	Deinococci	Deinococcales	unclassified_Deinococcales	unclassified_Deinococcales
OTU_19	2	5	5	4	1	0	0	1	36	13	67	Bacteria	Proteobacteria	Alphaproteobacteria	unclassified_Alphaproteobacteria	unclassified_Alphaproteobacteria	unclassified_Alphaproteobacteria
OTU_13	0	1	0	0	1	2	0	0	1	1	0	Bacteria	Proteobacteria	Gammaproteobacteria	Oceanospirillales	Halomonadaceae	Halomonas
OTU_39	0	2	1	0	1	1	0	0	5	0	4	Bacteria	Proteobacteria	Alphaproteobacteria	Sphingomonadales	Sphingomonadaceae	Sphingomonas
OTU_270	0	0	2	0	0	0	0	0	0	0	1	Bacteria	Bacteroidetes	Cytophagia	Cytophagales	Flammeovirgaceae	unclassified_Flammeovirgaceae
OTU_53	0	2	1	0	0	1	0	0	0	1	1	Bacteria	Proteobacteria	Alphaproteobacteria	Rhizobiales	Phyllobacteriaceae	unclassified_Phyllobacteriaceae
OTU_188	0	0	0	0	0	1	1	0	0	0	0	Bacteria	Actinobacteriota	Actinobacteria	Nitriliruptorales	Nitriliruptoraceae	Nitriliruptor
OTU_304	0	0	0	0	0	0	0	0	0	4	4	Bacteria	unclassified_Bacteria	unclassified_Bacteria	unclassified_Bacteria	unclassified_Bacteria	unclassified_Bacteria
OTU_124	0	0	0	0	0	0	0	0	1	0	0	Bacteria	Actinobacteriota	Actinobacteria	Nitriliruptorales	Nitriliruptoraceae	Nitriliruptor
OTU_260	0	1	0	0	0	0	0	0	0	0	0	Bacteria	Firmicutes	Bacilli	Bacillales	Bacillaceae_2	Halobacillus
OTU_31	0	3	0	0	0	1	1	0	0	3	0	Bacteria	unclassified_Bacteria	unclassified_Bacteria	unclassified_Bacteria	unclassified_Bacteria	unclassified_Bacteria
OTU_189	1	3	1	1	0	0	1	0	3	13	24	Bacteria	Firmicutes	Bacilli	Bacillales	unclassified_Bacillales	unclassified_Bacillales
OTU_148	3	0	1	0	0	0	0	0	0	1	5	Bacteria	Proteobacteria	Alphaproteobacteria	Rhodobacterales	Rhodobacteraceae	Paracoccus
OTU_1428	2	2	1	2	0	0	0	0	48	20	34	Bacteria	Proteobacteria	Alphaproteobacteria	Sphingomonadales	Sphingomonadaceae	Sphingomonas
OTU_47	0	1	0	0	0	0	0	0	0	1	0	Bacteria	Proteobacteria	Alphaproteobacteria	Rhizobiales	Hyphomicrobiaceae	unclassified_Hyphomicrobiaceae
OTU_294	0	17	0	5	0	0	0	0	2	0	3	Bacteria	Bacteroidetes	unclassified_Bacteroidetes	unclassified_Bacteroidetes	unclassified_Bacteroidetes	unclassified_Bacteroidetes
OTU_12	27	54	46	31	3	7	3	4	89	1140	446	Bacteria	Firmicutes	Bacilli	Bacillales	Planococcaceae	Planomicrobium
OTU_221	0	0	1	0	0	0	0	0	0	0	0	Bacteria	Firmicutes	Bacilli	Bacillales	unclassified_Bacillales	unclassified_Bacillales
OTU_319	0	0	0	0	0	0	1	0	0	0	0	Archaea	Euryarchaeota	Halobacteria	unclassified_Halobacteria	unclassified_Halobacteria	unclassified_Halobacteria
OTU_37	0	1	2	0	0	1	1	0	1	0	1	Archaea	Euryarchaeota	Halobacteria	Halobacteriales	Halobacteriaceae	Halalkalicoccus
OTU_42	0	2	0	0	0	0	0	0	3	0	1	Archaea	Euryarchaeota	Halobacteria	Natrialbales	Natrialbaceae	unclassified_Natrialbaceae
OTU_499	0	0	0	0	0	0	0	0	0	0	1	Bacteria	Verrucomicrobia	Opitutae	unclassified_Opitutae	unclassified_Opitutae	unclassified_Opitutae
OTU_204	0	0	0	0	0	1	0	0	0	0	0	Bacteria	Bacteroidetes	Sphingobacteriia	Sphingobacteriales	Rhodothermaceae	unclassified_Rhodothermaceae
OTU_48	8	6	5	4	0	2	0	0	29	416	163	Bacteria	Firmicutes	Bacilli	Bacillales	unclassified_Bacillales	unclassified_Bacillales
OTU_1673	40	1	79	13	0	0	1	0	19	314	72	Bacteria	Firmicutes	Bacilli	Bacillales	unclassified_Bacillales	unclassified_Bacillales
OTU_201	0	1	0	0	0	0	0	0	0	0	0	Bacteria	Firmicutes	Bacilli	Bacillales	Bacillaceae_1	Bacillus
OTU_215	0	0	0	0	0	1	0	0	10	2	5	Bacteria	Firmicutes	Bacilli	Bacillales	Sporolactobacillaceae	Sporolactobacillaceae_incertae_sedis
OTU_389	0	0	0	0	0	0	0	0	5	0	6	Bacteria	Actinobacteriota	Actinobacteria	Actinomycetales	Nocardioidaceae	Nocardioides
OTU_90	0	1	1	0	0	0	0	0	0	0	0	Bacteria	Proteobacteria	Gammaproteobacteria	unclassified_Gammaproteobacteria	unclassified_Gammaproteobacteria	unclassified_Gammaproteobacteria
OTU_741	0	0	0	0	1	0	0	0	1	0	0	Bacteria	Proteobacteria	Alphaproteobacteria	Rhizobiales	Hyphomicrobiaceae	Devosia
OTU_35	1734	1463	524	1318	644	248	128	109	100	1869	40	Bacteria	Proteobacteria	Alphaproteobacteria	Rhizobiales	Rhizobiaceae	Ensifer
OTU_34	1	1	3	0	0	4	0	0	10	0	7	Bacteria	unclassified_Bacteria	unclassified_Bacteria	unclassified_Bacteria	unclassified_Bacteria	unclassified_Bacteria
OTU_284	0	0	0	0	0	1	0	0	0	0	1	Bacteria	Actinobacteriota	Actinobacteria	Actinomycetales	unclassified_Actinomycetales	unclassified_Actinomycetales
OTU_275	0	0	1	0	0	0	0	0	0	0	0	Bacteria	Proteobacteria	Alphaproteobacteria	unclassified_Alphaproteobacteria	unclassified_Alphaproteobacteria	unclassified_Alphaproteobacteria
OTU_200	0	1	0	0	0	0	0	0	6	5	6	Bacteria	Acidobacteria	Acidobacteria_Gp6	unclassified_Acidobacteria_Gp6	unclassified_Acidobacteria_Gp6	Gp6
OTU_258	0	0	0	0	0	0	0	0	4	1	2	Bacteria	Actinobacteriota	Actinobacteria	Actinomycetales	Microbacteriaceae	unclassified_Microbacteriaceae
OTU_160	0	1	0	0	0	0	0	0	0	0	0	Bacteria	Bacteroidetes	Cytophagia	Cytophagales	Flammeovirgaceae	unclassified_Flammeovirgaceae
OTU_130	0	1	0	0	0	0	0	0	0	0	0	Bacteria	unclassified_Bacteria	unclassified_Bacteria	unclassified_Bacteria	unclassified_Bacteria	unclassified_Bacteria
OTU_64	1	0	0	1	1	0	1	0	6	5	2	Bacteria	Firmicutes	Bacilli	Bacillales	unclassified_Bacillales	unclassified_Bacillales
OTU_95	2	0	1	1	0	1	0	0	294	26	13	Bacteria	Actinobacteriota	Actinobacteria	unclassified_Actinobacteria	unclassified_Actinobacteria	unclassified_Actinobacteria
OTU_1313	3	11	4	2	0	2	0	3	17	102	66	Bacteria	Firmicutes	Bacilli	Bacillales	unclassified_Bacillales	unclassified_Bacillales
OTU_177	0	1	2	0	0	2	0	0	0	0	0	Bacteria	Proteobacteria	Gammaproteobacteria	unclassified_Gammaproteobacteria	unclassified_Gammaproteobacteria	unclassified_Gammaproteobacteria
OTU_290	0	1	0	0	0	1	0	0	0	0	0	Bacteria	Proteobacteria	Alphaproteobacteria	Rhizobiales	unclassified_Rhizobiales	unclassified_Rhizobiales
OTU_163	0	1	0	1	0	0	0	0	0	0	0	Bacteria	Actinobacteriota	Actinobacteria	unclassified_Actinobacteria	unclassified_Actinobacteria	unclassified_Actinobacteria
OTU_396	3	0	0	2	0	0	0	0	31	7	30	Bacteria	Planctomycetes	Planctomycetia	Planctomycetales	Planctomycetaceae	Pirellula
OTU_180	0	0	0	0	0	0	1	0	0	0	0	Bacteria	Proteobacteria	Gammaproteobacteria	Pseudomonadales	Pseudomonadaceae	Pseudomonas
OTU_21	0	3	7	0	1	4	2	0	3	0	1	Bacteria	Bacteroidetes	Flavobacteriia	Flavobacteriales	Flavobacteriaceae	Salinimicrobium
OTU_209	0	3	1	0	0	0	0	0	24	23	26	Bacteria	unclassified_Bacteria	unclassified_Bacteria	unclassified_Bacteria	unclassified_Bacteria	unclassified_Bacteria
OTU_4042	0	0	0	0	1	0	0	0	1	0	0	Bacteria	Proteobacteria	Alphaproteobacteria	Rhizobiales	Phyllobacteriaceae	unclassified_Phyllobacteriaceae
OTU_297	0	0	1	1	0	0	0	0	0	0	0	Bacteria	unclassified_Bacteria	unclassified_Bacteria	unclassified_Bacteria	unclassified_Bacteria	unclassified_Bacteria
OTU_512	0	0	0	0	0	0	0	0	0	0	6	Bacteria	Proteobacteria	Gammaproteobacteria	Gammaproteobacteria_incertae_sedis	unclassified_Gammaproteobacteria_incertae_sedis	unclassified_Gammaproteobacteria_incertae_sedis
OTU_1617	0	0	0	0	0	0	1	0	0	0	0	Bacteria	Actinobacteriota	Actinobacteria	Actinomycetales	Pseudonocardiaceae	Haloechinothrix
OTU_109	5	20	0	4	0	0	0	2	0	0	1	Bacteria	Actinobacteriota	Actinobacteria	Acidimicrobiales	unclassified_Acidimicrobiales	unclassified_Acidimicrobiales
OTU_132	0	0	0	0	0	0	0	0	1	0	0	Bacteria	unclassified_Bacteria	unclassified_Bacteria	unclassified_Bacteria	unclassified_Bacteria	unclassified_Bacteria
OTU_2958	0	1	0	0	0	0	0	0	0	0	0	Bacteria	Proteobacteria	Alphaproteobacteria	Rhizobiales	Hyphomicrobiaceae	Devosia
OTU_405	0	0	0	1	0	0	0	0	0	0	0	Bacteria	Planctomycetes	Planctomycetia	Planctomycetales	Planctomycetaceae	unclassified_Planctomycetaceae
OTU_2285	0	0	0	0	3	0	0	0	8	0	5	Bacteria	Firmicutes	Bacilli	Bacillales	unclassified_Bacillales	unclassified_Bacillales
OTU_125	5	2	2	6	0	0	0	0	47	34	125	Bacteria	Actinobacteriota	Actinobacteria	Solirubrobacterales	unclassified_Solirubrobacterales	unclassified_Solirubrobacterales
OTU_61	80	44	20	38	2	4	2	6	150	204	42	Bacteria	Proteobacteria	Alphaproteobacteria	Sphingomonadales	Sphingomonadaceae	unclassified_Sphingomonadaceae
OTU_697	1	0	0	0	0	0	0	0	1	22	0	Bacteria	Firmicutes	Bacilli	Bacillales	Paenibacillaceae_1	Paenibacillus
OTU_281	0	0	0	0	0	0	0	0	1	0	0	Archaea	Euryarchaeota	Halobacteria	unclassified_Halobacteria	unclassified_Halobacteria	unclassified_Halobacteria
OTU_365	0	1	0	0	0	0	0	0	0	0	0	Archaea	Euryarchaeota	Halobacteria	Natrialbales	Natrialbaceae	Natrialba
OTU_36	0	0	1	0	1	1	0	0	1	0	0	Archaea	Euryarchaeota	Halobacteria	Natrialbales	Natrialbaceae	Natronococcus
OTU_1127	0	0	1	0	0	0	0	0	0	0	3	Bacteria	Actinobacteriota	Actinobacteria	Actinomycetales	Promicromonosporaceae	Isoptericola
OTU_521	0	0	1	0	0	0	0	0	0	0	0	Bacteria	Verrucomicrobia	Opitutae	Opitutales	Opitutaceae	Opitutus
OTU_494	0	1	0	0	1	0	0	0	0	0	0	Bacteria	Planctomycetes	Planctomycetia	Planctomycetales	Planctomycetaceae	Planctomyces
OTU_587	0	0	0	0	0	1	0	0	0	0	0	Bacteria	unclassified_Bacteria	unclassified_Bacteria	unclassified_Bacteria	unclassified_Bacteria	unclassified_Bacteria
OTU_250	0	0	0	0	0	0	0	0	1	0	0	Bacteria	Bacteroidetes	unclassified_Bacteroidetes	unclassified_Bacteroidetes	unclassified_Bacteroidetes	unclassified_Bacteroidetes
OTU_958	0	0	0	0	0	1	0	0	0	0	0	Bacteria	Proteobacteria	Gammaproteobacteria	unclassified_Gammaproteobacteria	unclassified_Gammaproteobacteria	unclassified_Gammaproteobacteria
OTU_1560	0	0	0	0	1	0	0	0	1	0	0	Bacteria	Planctomycetes	Planctomycetia	Planctomycetales	Planctomycetaceae	unclassified_Planctomycetaceae
OTU_1012	0	0	1	0	0	0	0	0	0	0	0	Bacteria	Planctomycetes	Planctomycetia	Planctomycetales	Planctomycetaceae	unclassified_Planctomycetaceae
OTU_139	1	0	0	0	0	2	0	0	0	0	4	Bacteria	Proteobacteria	Alphaproteobacteria	Rhizobiales	Hyphomicrobiaceae	Devosia
OTU_74	11	14	7	14	1	1	0	1	176	187	184	Bacteria	Acidobacteria	Acidobacteria_Gp6	unclassified_Acidobacteria_Gp6	unclassified_Acidobacteria_Gp6	Gp6
OTU_579	1	2	0	1	0	0	0	0	4	6	6	Bacteria	Proteobacteria	Alphaproteobacteria	unclassified_Alphaproteobacteria	unclassified_Alphaproteobacteria	unclassified_Alphaproteobacteria
OTU_340	0	1	0	0	0	0	0	0	0	0	0	Bacteria	Proteobacteria	Alphaproteobacteria	unclassified_Alphaproteobacteria	unclassified_Alphaproteobacteria	unclassified_Alphaproteobacteria
OTU_650	51	2	0	18	0	3	0	3	45	18	47	Bacteria	Actinobacteriota	Actinobacteria	Actinomycetales	Micromonosporaceae	unclassified_Micromonosporaceae
OTU_286	3	1	1	3	1	0	0	0	32	13	87	Bacteria	Actinobacteriota	Actinobacteria	Actinomycetales	Micrococcaceae	Kocuria
OTU_539	0	0	0	0	0	0	0	0	0	0	1	Bacteria	Planctomycetes	Planctomycetia	Planctomycetales	Planctomycetaceae	Planctomyces
OTU_122	0	0	2	0	0	1	0	0	0	0	0	Bacteria	Proteobacteria	Alphaproteobacteria	Rhodospirillales	Rhodospirillaceae	Pelagibius
OTU_303	0	0	0	0	0	0	0	0	0	0	3	Bacteria	Chloroflexi	Caldilineae	Caldilineales	Caldilineaceae	Litorilinea
OTU_679	0	0	0	0	1	0	0	0	0	0	0	Bacteria	unclassified_Bacteria	unclassified_Bacteria	unclassified_Bacteria	unclassified_Bacteria	unclassified_Bacteria
OTU_5487	0	0	0	0	0	0	0	0	4	0	0	Bacteria	Actinobacteriota	Actinobacteria	Acidimicrobiales	unclassified_Acidimicrobiales	unclassified_Acidimicrobiales
OTU_376	0	0	0	0	0	0	1	0	1	0	0	Bacteria	Planctomycetes	Planctomycetia	Planctomycetales	Planctomycetaceae	Planctomyces
OTU_3039	0	0	0	0	0	0	0	0	8	0	0	Bacteria	Proteobacteria	Alphaproteobacteria	Sphingomonadales	Erythrobacteraceae	unclassified_Erythrobacteraceae
OTU_289	0	1	0	0	0	0	0	0	0	0	0	Bacteria	Firmicutes	Bacilli	Bacillales	Bacillaceae_1	unclassified_Bacillaceae_1
OTU_8	7	0	0	8	1	1	14	6	11	1	9	Bacteria	Proteobacteria	Gammaproteobacteria	Pseudomonadales	Pseudomonadaceae	Pseudomonas
OTU_351	0	0	0	0	0	0	1	0	0	0	0	Bacteria	unclassified_Bacteria	unclassified_Bacteria	unclassified_Bacteria	unclassified_Bacteria	unclassified_Bacteria
OTU_1275	0	0	0	0	0	0	0	0	0	0	3	Bacteria	Verrucomicrobia	Subdivision3	unclassified_Subdivision3	unclassified_Subdivision3	Subdivision3_genera_incertae_sedis
OTU_1035	0	0	0	0	0	0	1	0	0	0	0	Bacteria	Actinobacteriota	Actinobacteria	Acidimicrobiales	Acidimicrobiaceae	Ilumatobacter
OTU_326	957	444	617	1039	521	834	857	878	5	11	14	Bacteria	Actinobacteriota	Actinobacteria	Actinomycetales	Streptomycetaceae	unclassified_Streptomycetaceae
OTU_769	2	1	1	2	0	0	0	0	38	28	17	Bacteria	Acidobacteria	Acidobacteria_Gp1	unclassified_Acidobacteria_Gp1	unclassified_Acidobacteria_Gp1	Gp1
OTU_1829	1	0	0	0	0	0	0	0	0	0	0	Bacteria	Proteobacteria	Alphaproteobacteria	Rhodobacterales	Rhodobacteraceae	unclassified_Rhodobacteraceae
OTU_847	0	0	0	0	0	1	0	0	0	0	0	Bacteria	unclassified_Bacteria	unclassified_Bacteria	unclassified_Bacteria	unclassified_Bacteria	unclassified_Bacteria
OTU_532	0	0	1	0	0	0	0	0	0	0	0	Bacteria	Actinobacteriota	Actinobacteria	Actinomycetales	unclassified_Actinomycetales	unclassified_Actinomycetales
OTU_438	25	7	0	16	0	0	0	0	3	31	8	Bacteria	Actinobacteriota	Actinobacteria	Actinomycetales	Mycobacteriaceae	Mycobacterium
OTU_1763	0	0	0	0	0	0	0	0	0	0	1	Bacteria	Proteobacteria	Gammaproteobacteria	Salinisphaerales	Salinisphaeraceae	Salinisphaera
OTU_256	265	208	167	237	1	0	3	0	81	52	181	Bacteria	Actinobacteriota	Actinobacteria	Actinomycetales	Micromonosporaceae	Asanoa
OTU_469	0	1	0	0	0	0	0	0	1	0	0	Bacteria	Bacteroidetes	Flavobacteriia	Flavobacteriales	Flavobacteriaceae	unclassified_Flavobacteriaceae
OTU_649	0	0	1	0	0	0	0	0	1	0	0	Bacteria	Bacteroidetes	Sphingobacteriia	Sphingobacteriales	Rhodothermaceae	unclassified_Rhodothermaceae
OTU_813	215	40	110	159	1	3	108	0	46	166	332	Bacteria	Actinobacteriota	Actinobacteria	Actinomycetales	Micromonosporaceae	unclassified_Micromonosporaceae
OTU_184	3	1	2	3	1	1	1	0	274	117	147	Bacteria	Actinobacteriota	Actinobacteria	Actinomycetales	Geodermatophilaceae	Blastococcus
OTU_1802	2	0	0	0	0	0	0	0	19	43	26	Bacteria	Proteobacteria	Deltaproteobacteria	Myxococcales	Myxococcaceae	unclassified_Myxococcaceae
OTU_72	3	0	1	8	0	0	0	1	14	14	14	Archaea	Thaumarchaeota	unclassified_Thaumarchaeota	Nitrososphaerales	Nitrososphaeraceae	Nitrososphaera
OTU_233	153	17	123	91	2	7	3	2	728	736	663	Bacteria	Actinobacteriota	Actinobacteria	Actinomycetales	Micrococcaceae	unclassified_Micrococcaceae
OTU_133	0	1	0	0	0	0	0	0	1	0	0	Bacteria	Acidobacteria	Acidobacteria_Gp16	unclassified_Acidobacteria_Gp16	unclassified_Acidobacteria_Gp16	Gp16
OTU_633	0	0	0	0	0	0	0	0	0	0	1	Bacteria	Actinobacteriota	Actinobacteria	Actinomycetales	unclassified_Actinomycetales	unclassified_Actinomycetales
OTU_105	0	1	0	1	0	0	0	0	0	0	0	Bacteria	Bacteroidetes	Cytophagia	Cytophagales	Flammeovirgaceae	unclassified_Flammeovirgaceae
OTU_187	0	1	0	0	0	0	1	0	0	0	0	Bacteria	unclassified_Bacteria	unclassified_Bacteria	unclassified_Bacteria	unclassified_Bacteria	unclassified_Bacteria
OTU_199	0	2	0	0	0	0	0	0	5	2	12	Bacteria	Actinobacteriota	Actinobacteria	unclassified_Actinobacteria	unclassified_Actinobacteria	unclassified_Actinobacteria
OTU_59	3	8	5	8	2	0	0	0	190	2	2	Bacteria	Proteobacteria	Alphaproteobacteria	Rhizobiales	unclassified_Rhizobiales	unclassified_Rhizobiales
OTU_739	0	0	0	0	0	0	1	0	0	0	0	Bacteria	Bacteroidetes	Flavobacteriia	Flavobacteriales	Flavobacteriaceae	unclassified_Flavobacteriaceae
OTU_372	0	2	0	0	0	0	0	0	0	0	0	Archaea	Euryarchaeota	Halobacteria	unclassified_Halobacteria	unclassified_Halobacteria	unclassified_Halobacteria
OTU_4331	0	2	0	0	0	0	0	0	0	0	0	Bacteria	Planctomycetes	Planctomycetia	Planctomycetales	Planctomycetaceae	unclassified_Planctomycetaceae
OTU_1970	0	0	0	0	0	0	0	0	0	5	0	Bacteria	Chloroflexi	Caldilineae	Caldilineales	Caldilineaceae	Litorilinea
OTU_179	0	0	0	1	0	0	1	0	0	0	0	Bacteria	Proteobacteria	Alphaproteobacteria	Rhizobiales	unclassified_Rhizobiales	unclassified_Rhizobiales
OTU_356	0	1	0	0	0	0	0	0	0	0	0	Bacteria	Chloroflexi	Caldilineae	Caldilineales	Caldilineaceae	unclassified_Caldilineaceae
OTU_62	20	13	14	19	7	3	1	9	7110	87	57	Bacteria	Proteobacteria	Betaproteobacteria	Burkholderiales	Comamonadaceae	Acidovorax
OTU_208	5	3	1	4	0	0	0	0	39	12	70	Bacteria	Planctomycetes	Planctomycetia	Planctomycetales	Planctomycetaceae	unclassified_Planctomycetaceae
OTU_4420	3	0	2	0	0	0	0	0	3	0	0	Bacteria	Firmicutes	Bacilli	Bacillales	Planococcaceae	unclassified_Planococcaceae
OTU_2553	0	0	0	0	0	0	1	0	5	0	40	Bacteria	Proteobacteria	Alphaproteobacteria	Rhizobiales	Rhizobiaceae	Ensifer
OTU_162	0	0	0	0	0	0	0	0	0	0	2	Bacteria	Proteobacteria	Alphaproteobacteria	unclassified_Alphaproteobacteria	unclassified_Alphaproteobacteria	unclassified_Alphaproteobacteria
OTU_569	3	0	7	5	0	0	0	0	1	0	1	Bacteria	Actinobacteriota	Actinobacteria	Actinomycetales	Nocardioidaceae	Aeromicrobium
OTU_24	734	4581	3932	1917	522	105	361	72	765	4331	743	Bacteria	Proteobacteria	Betaproteobacteria	Burkholderiales	Oxalobacteraceae	unclassified_Oxalobacteraceae
OTU_4426	0	0	0	0	0	0	0	0	1	0	0	Bacteria	Proteobacteria	Alphaproteobacteria	Sphingomonadales	Sphingomonadaceae	Novosphingobium
OTU_2688	0	0	0	0	0	0	0	0	0	4	0	Bacteria	Proteobacteria	unclassified_Proteobacteria	unclassified_Proteobacteria	unclassified_Proteobacteria	unclassified_Proteobacteria
OTU_6	30	29	16	33	7	5	32	8	112	128	836	Bacteria	Proteobacteria	Gammaproteobacteria	Pseudomonadales	Moraxellaceae	Acinetobacter
OTU_5243	0	0	0	0	0	0	0	0	2	0	0	Bacteria	Proteobacteria	Alphaproteobacteria	unclassified_Alphaproteobacteria	unclassified_Alphaproteobacteria	unclassified_Alphaproteobacteria
OTU_4731	0	2	0	0	0	0	0	0	0	0	0	Bacteria	Planctomycetes	Planctomycetia	Planctomycetales	Planctomycetaceae	Planctomyces
OTU_2025	1	0	0	0	0	0	0	0	0	0	0	Bacteria	Actinobacteriota	Actinobacteria	Actinomycetales	unclassified_Actinomycetales	unclassified_Actinomycetales
OTU_3550	2	0	1	0	0	0	0	0	104	23	15	Bacteria	Actinobacteriota	Actinobacteria	Actinomycetales	Geodermatophilaceae	Blastococcus
OTU_778	12	183	11	29	4	2	0	0	106	118	72	Bacteria	Proteobacteria	Alphaproteobacteria	Sphingomonadales	Sphingomonadaceae	Sphingomonas
OTU_583	3	0	0	0	0	0	0	0	11	3	12	Bacteria	Proteobacteria	Alphaproteobacteria	Rhodobacterales	Rhodobacteraceae	Paracoccus
OTU_707	0	3	0	0	0	0	0	0	0	0	0	Bacteria	Planctomycetes	Planctomycetia	Planctomycetales	Planctomycetaceae	Blastopirellula
OTU_77	80	86	59	58	1	5	0	3	1032	4152	1096	Bacteria	Firmicutes	Bacilli	Bacillales	Paenibacillaceae_2	unclassified_Paenibacillaceae_2
OTU_169	0	0	0	0	0	0	0	0	1	0	0	Bacteria	Planctomycetes	Planctomycetia	Planctomycetales	Planctomycetaceae	unclassified_Planctomycetaceae
OTU_3590	8	4	1	1	0	0	1	0	74	35	46	Archaea	Thaumarchaeota	unclassified_Thaumarchaeota	Nitrososphaerales	Nitrososphaeraceae	Nitrososphaera
OTU_232	67	135	44	77	22	5	4	2	144	466	40	Bacteria	Proteobacteria	Alphaproteobacteria	Sphingomonadales	Sphingomonadaceae	Sphingomonas
OTU_4425	0	4	3	13	1	1	0	2	0	2	3	Bacteria	Proteobacteria	Alphaproteobacteria	unclassified_Alphaproteobacteria	unclassified_Alphaproteobacteria	unclassified_Alphaproteobacteria
OTU_264	0	0	0	0	1	0	0	0	1	0	0	Bacteria	Planctomycetes	Planctomycetia	Planctomycetales	Planctomycetaceae	Planctomyces
OTU_2470	3	0	0	2	0	0	0	0	0	0	0	Bacteria	Proteobacteria	Alphaproteobacteria	unclassified_Alphaproteobacteria	unclassified_Alphaproteobacteria	unclassified_Alphaproteobacteria
OTU_1283	0	0	1	0	0	0	0	0	0	0	0	Bacteria	Planctomycetes	Planctomycetia	Planctomycetales	Planctomycetaceae	Planctomyces
OTU_2084	5	8	10	16	0	0	0	2	324	273	422	Bacteria	Actinobacteriota	Actinobacteria	Actinomycetales	unclassified_Actinomycetales	unclassified_Actinomycetales
OTU_295	0	0	0	0	0	0	0	0	3	0	0	Bacteria	Proteobacteria	unclassified_Proteobacteria	unclassified_Proteobacteria	unclassified_Proteobacteria	unclassified_Proteobacteria
OTU_118	26	21	9	20	0	1	1	0	122	1375	1355	Bacteria	Firmicutes	Bacilli	Bacillales	Bacillaceae_1	Bacillus
OTU_472	0	0	0	0	0	0	0	0	0	5	0	Bacteria	Proteobacteria	Alphaproteobacteria	unclassified_Alphaproteobacteria	unclassified_Alphaproteobacteria	unclassified_Alphaproteobacteria
OTU_8306	0	0	0	0	0	0	0	0	1	0	0	Bacteria	Firmicutes	Bacilli	Bacillales	unclassified_Bacillales	unclassified_Bacillales
OTU_561	0	0	0	0	0	0	0	0	1	0	1	Bacteria	Proteobacteria	Gammaproteobacteria	unclassified_Gammaproteobacteria	unclassified_Gammaproteobacteria	unclassified_Gammaproteobacteria
OTU_7922	0	1	0	0	0	0	0	0	0	0	0	Bacteria	Proteobacteria	Alphaproteobacteria	unclassified_Alphaproteobacteria	unclassified_Alphaproteobacteria	unclassified_Alphaproteobacteria
OTU_454	1	0	0	0	0	0	0	0	0	0	0	Bacteria	Actinobacteriota	unclassified_Actinobacteria	unclassified_Actinobacteria	unclassified_Actinobacteria	unclassified_Actinobacteria
OTU_787	0	0	1	0	0	0	0	0	56	8	61	Bacteria	Actinobacteriota	Actinobacteria	unclassified_Actinobacteria	unclassified_Actinobacteria	unclassified_Actinobacteria
OTU_2867	2	0	0	0	0	0	0	0	0	0	0	Bacteria	Actinobacteriota	Actinobacteria	Actinomycetales	unclassified_Actinomycetales	unclassified_Actinomycetales
OTU_129	7	5	5	10	0	0	0	0	88	112	64	Bacteria	Acidobacteria	Acidobacteria_Gp6	unclassified_Acidobacteria_Gp6	unclassified_Acidobacteria_Gp6	Gp6
OTU_4106	1	0	1	0	0	0	0	0	0	0	0	Bacteria	Proteobacteria	Alphaproteobacteria	Sphingomonadales	Erythrobacteraceae	unclassified_Erythrobacteraceae
OTU_1735	3	0	2	0	0	0	0	0	7	26	25	Bacteria	Firmicutes	Bacilli	Bacillales	Planococcaceae	unclassified_Planococcaceae
OTU_767	0	0	1	0	0	0	0	0	0	0	0	Bacteria	unclassified_Bacteria	unclassified_Bacteria	unclassified_Bacteria	unclassified_Bacteria	unclassified_Bacteria
OTU_1212	0	0	0	0	0	0	1	0	0	0	0	Bacteria	Firmicutes	Bacilli	Bacillales	Paenibacillaceae_1	unclassified_Paenibacillaceae_1
OTU_776	0	0	0	2	0	0	0	0	2	4	4	Bacteria	Actinobacteriota	Actinobacteria	Acidimicrobiales	unclassified_Acidimicrobiales	unclassified_Acidimicrobiales
OTU_713	1	1	0	0	1	0	3	4	0	1	3	Bacteria	Proteobacteria	Gammaproteobacteria	Pseudomonadales	Pseudomonadaceae	Pseudomonas
OTU_1064	0	0	1	0	0	0	0	0	0	0	0	Bacteria	Planctomycetes	Planctomycetia	Planctomycetales	Planctomycetaceae	unclassified_Planctomycetaceae
OTU_670	0	0	0	0	1	0	0	0	0	0	0	Bacteria	Planctomycetes	Planctomycetia	Planctomycetales	Planctomycetaceae	unclassified_Planctomycetaceae
OTU_413	17	17	9	8	0	0	0	0	62	68	20	Bacteria	Acidobacteria	Acidobacteria_Gp6	unclassified_Acidobacteria_Gp6	unclassified_Acidobacteria_Gp6	Gp6
OTU_1725	2	0	2	0	1	1	0	0	35	23	40	Bacteria	Proteobacteria	Alphaproteobacteria	Rhizobiales	unclassified_Rhizobiales	unclassified_Rhizobiales
OTU_243	83	23	31	32	16	29	138	38	4	17	14	Bacteria	Actinobacteriota	Actinobacteria	Actinomycetales	Pseudonocardiaceae	Pseudonocardia
OTU_963	0	0	0	2	0	0	0	0	4	1	0	Bacteria	Actinobacteriota	Actinobacteria	unclassified_Actinobacteria	unclassified_Actinobacteria	unclassified_Actinobacteria
OTU_46	46	37	9	43	34	23	2	31	147	92	168	Bacteria	Proteobacteria	Alphaproteobacteria	Sphingomonadales	Sphingomonadaceae	Sphingomonas
OTU_3036	0	0	0	0	0	0	0	0	3	3	15	Bacteria	Bacteroidetes	Cytophagia	Cytophagales	Cytophagaceae	Pontibacter
OTU_147	1	0	0	0	0	0	2	0	5	2	10	Bacteria	Firmicutes	Bacilli	Bacillales	Planococcaceae	Lysinibacillus
OTU_1681	0	0	0	0	0	1	0	0	0	0	0	Bacteria	unclassified_Bacteria	unclassified_Bacteria	unclassified_Bacteria	unclassified_Bacteria	unclassified_Bacteria
OTU_104	14	4	14	9	0	0	2	3	1413	1912	122	Bacteria	Proteobacteria	Deltaproteobacteria	Myxococcales	Myxococcaceae	Corallococcus
OTU_431	0	0	0	0	0	0	0	3	0	0	0	Bacteria	Planctomycetes	Planctomycetia	Planctomycetales	Planctomycetaceae	unclassified_Planctomycetaceae
OTU_415	0	1	0	0	0	1	0	0	0	0	1	Bacteria	Planctomycetes	Planctomycetia	Planctomycetales	Planctomycetaceae	unclassified_Planctomycetaceae
OTU_149	0	0	0	0	0	1	1	0	0	0	0	Bacteria	Proteobacteria	Gammaproteobacteria	unclassified_Gammaproteobacteria	unclassified_Gammaproteobacteria	unclassified_Gammaproteobacteria
OTU_1210	1	1	0	0	0	0	0	0	1	2	1	Bacteria	Firmicutes	Bacilli	Bacillales	unclassified_Bacillales	unclassified_Bacillales
OTU_6060	0	0	0	0	0	0	0	0	4	2	0	Bacteria	unclassified_Bacteria	unclassified_Bacteria	unclassified_Bacteria	unclassified_Bacteria	unclassified_Bacteria
OTU_2957	4	0	0	1	0	1	0	0	20	17	41	Bacteria	Actinobacteriota	Actinobacteria	Actinomycetales	Micrococcaceae	unclassified_Micrococcaceae
OTU_659	0	1	0	0	0	0	0	0	0	0	0	Bacteria	unclassified_Bacteria	unclassified_Bacteria	unclassified_Bacteria	unclassified_Bacteria	unclassified_Bacteria
OTU_2312	0	0	0	0	0	0	0	0	0	1	0	Bacteria	Actinobacteriota	Actinobacteria	Actinomycetales	Micrococcaceae	unclassified_Micrococcaceae
OTU_5771	0	1	1	0	0	0	0	0	0	1	0	Bacteria	Actinobacteriota	Actinobacteria	Actinomycetales	unclassified_Actinomycetales	unclassified_Actinomycetales
OTU_1038	3	7	3	2	0	0	0	0	16	38	27	Bacteria	Firmicutes	Bacilli	Bacillales	Paenibacillaceae_1	Brevibacillus
OTU_721	6	11	23	5	0	0	0	0	54	154	210	Bacteria	Firmicutes	Bacilli	Bacillales	unclassified_Bacillales	unclassified_Bacillales
OTU_790	2	0	0	0	0	0	0	1	12	27	9	Bacteria	Acidobacteria	Acidobacteria_Gp6	unclassified_Acidobacteria_Gp6	unclassified_Acidobacteria_Gp6	Gp6
OTU_1833	0	0	0	0	0	0	0	0	0	0	1	Bacteria	Proteobacteria	Alphaproteobacteria	Rhizobiales	unclassified_Rhizobiales	unclassified_Rhizobiales
OTU_5360	0	0	0	0	0	0	5	0	1	0	1	Bacteria	Acidobacteria	Acidobacteria_Gp16	unclassified_Acidobacteria_Gp16	unclassified_Acidobacteria_Gp16	Gp16
OTU_9358	0	0	0	0	0	0	0	0	0	0	2	Bacteria	unclassified_Bacteria	unclassified_Bacteria	unclassified_Bacteria	unclassified_Bacteria	unclassified_Bacteria
OTU_502	0	0	0	0	0	0	0	0	15	12	0	Bacteria	Proteobacteria	Betaproteobacteria	unclassified_Betaproteobacteria	unclassified_Betaproteobacteria	unclassified_Betaproteobacteria
OTU_254	24	8	11	22	52	4	5	0	19	3	42	Bacteria	Actinobacteriota	Actinobacteria	Actinomycetales	Micromonosporaceae	unclassified_Micromonosporaceae
OTU_2120	0	1	2	0	0	0	0	0	5	2	9	Bacteria	Firmicutes	Bacilli	Bacillales	Paenibacillaceae_1	Paenibacillus
OTU_4038	0	0	0	0	0	0	0	0	10	9	8	Bacteria	unclassified_Bacteria	unclassified_Bacteria	unclassified_Bacteria	unclassified_Bacteria	unclassified_Bacteria
OTU_2354	1	0	6	2	0	3	0	0	85	52	83	Bacteria	Actinobacteriota	Actinobacteria	Actinomycetales	Geodermatophilaceae	Blastococcus
OTU_70	95	10	9	56	2	73	7	14	2059	1247	453	Bacteria	Proteobacteria	Betaproteobacteria	Burkholderiales	Oxalobacteraceae	unclassified_Oxalobacteraceae
OTU_1140	0	1	0	0	0	0	0	0	0	0	0	Bacteria	Proteobacteria	Gammaproteobacteria	unclassified_Gammaproteobacteria	unclassified_Gammaproteobacteria	unclassified_Gammaproteobacteria
OTU_907	6	1	8	4	0	3	0	0	14	121	52	Bacteria	Firmicutes	Bacilli	Bacillales	unclassified_Bacillales	unclassified_Bacillales
OTU_826	2	0	0	2	0	0	0	0	19	18	0	Bacteria	Proteobacteria	Alphaproteobacteria	unclassified_Alphaproteobacteria	unclassified_Alphaproteobacteria	unclassified_Alphaproteobacteria
OTU_137	0	0	1	0	0	0	2	0	3	5	2	Bacteria	Proteobacteria	Alphaproteobacteria	Rhizobiales	Hyphomicrobiaceae	unclassified_Hyphomicrobiaceae
OTU_1314	0	1	0	0	0	0	0	0	0	0	0	Bacteria	unclassified_Bacteria	unclassified_Bacteria	unclassified_Bacteria	unclassified_Bacteria	unclassified_Bacteria
OTU_7592	0	0	0	3	0	0	1	0	0	0	0	Bacteria	Proteobacteria	Alphaproteobacteria	Rhizobiales	unclassified_Rhizobiales	unclassified_Rhizobiales
OTU_2122	0	0	0	0	0	0	0	0	221	14	81	Bacteria	Actinobacteriota	Actinobacteria	Actinomycetales	Nocardioidaceae	Nocardioides
OTU_101	1	1	0	0	0	0	2	1	3	1	6	Bacteria	Proteobacteria	Alphaproteobacteria	Sphingomonadales	Sphingomonadaceae	Sphingomonas
OTU_792	17	48	25	24	0	1	0	5	204	367	268	Bacteria	Acidobacteria	Acidobacteria_Gp6	unclassified_Acidobacteria_Gp6	unclassified_Acidobacteria_Gp6	Gp6
OTU_246	0	1	0	0	0	0	0	0	0	0	2	Bacteria	Proteobacteria	Alphaproteobacteria	Rhizobiales	unclassified_Rhizobiales	unclassified_Rhizobiales
OTU_7802	0	0	0	0	0	0	0	0	2	1	0	Bacteria	Planctomycetes	Planctomycetia	Planctomycetales	Planctomycetaceae	unclassified_Planctomycetaceae
OTU_637	0	0	0	0	0	0	0	0	1	0	3	Bacteria	Planctomycetes	Planctomycetia	Planctomycetales	Planctomycetaceae	Planctomyces
OTU_4738	3	0	0	0	1	1	0	0	1	0	0	Bacteria	Actinobacteriota	Actinobacteria	Actinomycetales	Pseudonocardiaceae	Pseudonocardia
OTU_818	0	0	0	1	0	0	0	0	14	4	4	Bacteria	BRC1	unclassified_BRC1	unclassified_BRC1	unclassified_BRC1	BRC1_genera_incertae_sedis
OTU_3350	0	0	0	0	0	0	0	1	4	0	1	Bacteria	Proteobacteria	Alphaproteobacteria	Sphingomonadales	Sphingomonadaceae	Sphingomonas
OTU_921	2	25	1	12	0	0	0	0	147	166	21	Bacteria	unclassified_Bacteria	unclassified_Bacteria	unclassified_Bacteria	unclassified_Bacteria	unclassified_Bacteria
OTU_85	9	40	19	15	1	0	0	6	380	120	109	Bacteria	Acidobacteria	Acidobacteria_Gp16	unclassified_Acidobacteria_Gp16	unclassified_Acidobacteria_Gp16	Gp16
OTU_102	50	1	0	31	0	0	3	0	393	23	16	Bacteria	Proteobacteria	Alphaproteobacteria	Sphingomonadales	Erythrobacteraceae	unclassified_Erythrobacteraceae
OTU_1104	0	0	0	0	0	0	1	0	0	0	0	Bacteria	Firmicutes	Bacilli	Bacillales	Paenibacillaceae_1	Paenibacillus
OTU_1061	0	0	0	1	0	0	0	0	0	0	0	Bacteria	unclassified_Bacteria	unclassified_Bacteria	unclassified_Bacteria	unclassified_Bacteria	unclassified_Bacteria
OTU_13002	0	0	0	0	0	0	0	0	1	0	0	Bacteria	unclassified_Bacteria	unclassified_Bacteria	unclassified_Bacteria	unclassified_Bacteria	unclassified_Bacteria
OTU_1279	2	3	0	2	0	0	0	0	2	4	6	Bacteria	unclassified_Bacteria	unclassified_Bacteria	unclassified_Bacteria	unclassified_Bacteria	unclassified_Bacteria
OTU_150	3	1	0	1	1	0	0	1	3	3	1	Bacteria	Proteobacteria	Alphaproteobacteria	Rhizobiales	unclassified_Rhizobiales	unclassified_Rhizobiales
OTU_2299	0	0	0	0	0	0	0	0	3	0	5	Bacteria	Actinobacteriota	Actinobacteria	Acidimicrobiales	unclassified_Acidimicrobiales	unclassified_Acidimicrobiales
OTU_1675	0	1	0	0	0	0	0	0	0	0	0	Bacteria	unclassified_Bacteria	unclassified_Bacteria	unclassified_Bacteria	unclassified_Bacteria	unclassified_Bacteria
OTU_76	20	32	26	35	0	0	0	0	167	53	62	Archaea	Thaumarchaeota	unclassified_Thaumarchaeota	Nitrososphaerales	Nitrososphaeraceae	Nitrososphaera
OTU_18	0	0	0	0	1	0	0	0	1	0	3	Bacteria	unclassified_Bacteria	unclassified_Bacteria	unclassified_Bacteria	unclassified_Bacteria	unclassified_Bacteria
OTU_361	11	53	21	21	9	0	2	0	22	34	94	Bacteria	Proteobacteria	Alphaproteobacteria	Sphingomonadales	Sphingomonadaceae	unclassified_Sphingomonadaceae
OTU_409	4	0	7	3	0	0	0	0	4	13	3	Bacteria	Firmicutes	Bacilli	Bacillales	Planococcaceae	Planococcaceae_incertae_sedis
OTU_73	4	0	0	3	0	1	1	1	18	31	66	Bacteria	Actinobacteriota	Actinobacteria	Actinomycetales	unclassified_Actinomycetales	unclassified_Actinomycetales
OTU_7474	1	0	0	0	0	0	0	0	2	0	1	Bacteria	unclassified_Bacteria	unclassified_Bacteria	unclassified_Bacteria	unclassified_Bacteria	unclassified_Bacteria
OTU_904	0	0	0	0	0	1	0	0	0	0	18	Bacteria	Firmicutes	Bacilli	Bacillales	Alicyclobacillaceae	Tumebacillus
OTU_146	46	48	11	28	13	3	4	1	19	22	8	Bacteria	Proteobacteria	Alphaproteobacteria	Rhizobiales	unclassified_Rhizobiales	unclassified_Rhizobiales
OTU_359	1	0	0	1	0	0	0	0	1	8	8	Bacteria	unclassified_Bacteria	unclassified_Bacteria	unclassified_Bacteria	unclassified_Bacteria	unclassified_Bacteria
OTU_1178	0	0	0	0	0	0	0	0	1	1	0	Bacteria	unclassified_Bacteria	unclassified_Bacteria	unclassified_Bacteria	unclassified_Bacteria	unclassified_Bacteria
OTU_3009	1	0	0	0	0	0	0	0	0	0	0	Bacteria	Proteobacteria	Alphaproteobacteria	Rhizobiales	Hyphomicrobiaceae	unclassified_Hyphomicrobiaceae
OTU_1578	0	0	0	0	0	0	0	0	0	0	4	Bacteria	Bacteroidetes	unclassified_Bacteroidetes	unclassified_Bacteroidetes	unclassified_Bacteroidetes	unclassified_Bacteroidetes
OTU_2062	0	0	0	1	0	0	0	0	4	0	2	Bacteria	Proteobacteria	Deltaproteobacteria	Myxococcales	unclassified_Myxococcales	unclassified_Myxococcales
OTU_9689	0	0	0	0	0	0	0	0	0	0	1	Bacteria	Actinobacteriota	Actinobacteria	Nitriliruptorales	Nitriliruptoraceae	Nitriliruptor
OTU_22	27	73	46	32	58	8	15	3	132	265	111	Bacteria	Proteobacteria	Gammaproteobacteria	Xanthomonadales	Sinobacteraceae	Steroidobacter
OTU_321	3	4	2	4	0	0	1	0	17	8	0	Bacteria	unclassified_Bacteria	unclassified_Bacteria	unclassified_Bacteria	unclassified_Bacteria	unclassified_Bacteria
OTU_1409	0	16	0	1	4	0	0	0	0	0	0	Bacteria	Verrucomicrobia	Subdivision3	unclassified_Subdivision3	unclassified_Subdivision3	Subdivision3_genera_incertae_sedis
OTU_3633	0	0	0	2	0	0	0	1	1	3	3	Bacteria	unclassified_Bacteria	unclassified_Bacteria	unclassified_Bacteria	unclassified_Bacteria	unclassified_Bacteria
OTU_106	46	49	103	35	2	3	2	2	1376	18	1568	Bacteria	Proteobacteria	Gammaproteobacteria	Enterobacteriales	Enterobacteriaceae	Escherichia/Shigella
OTU_309	0	1	0	0	0	0	3	0	0	0	0	Bacteria	Planctomycetes	Planctomycetia	Planctomycetales	Planctomycetaceae	unclassified_Planctomycetaceae
OTU_2519	0	0	0	0	0	0	0	0	7	2	2	Bacteria	Actinobacteriota	Actinobacteria	Actinomycetales	Bogoriellaceae	Georgenia
OTU_203	3251	2702	2996	3543	982	1680	1747	1497	241	181	514	Bacteria	Actinobacteriota	Actinobacteria	Actinomycetales	Streptomycetaceae	Streptomyces
OTU_899	5	1	6	3	0	0	0	0	16	50	64	Bacteria	Firmicutes	Bacilli	Bacillales	Paenibacillaceae_1	Paenibacillus
OTU_314	0	0	0	0	1	0	0	0	0	0	0	Bacteria	Actinobacteriota	Actinobacteria	Actinomycetales	unclassified_Actinomycetales	unclassified_Actinomycetales
OTU_4211	6	4	0	3	0	0	0	0	41	33	11	Bacteria	Proteobacteria	Alphaproteobacteria	Sphingomonadales	Sphingomonadaceae	Sphingomonas
OTU_247	10	14	10	30	2	1	1	4	21	27	19	Bacteria	Verrucomicrobia	Opitutae	Opitutales	Opitutaceae	Opitutus
OTU_582	0	0	0	0	1	0	0	0	0	0	0	Bacteria	Proteobacteria	Alphaproteobacteria	Rhodobacterales	Rhodobacteraceae	unclassified_Rhodobacteraceae
OTU_55	1378	1576	711	1702	796	680	241	538	31	31	294	Bacteria	Actinobacteriota	Actinobacteria	Actinomycetales	Pseudonocardiaceae	unclassified_Pseudonocardiaceae
OTU_5263	0	1	0	0	0	0	0	0	0	0	0	Bacteria	Planctomycetes	Planctomycetia	Planctomycetales	Planctomycetaceae	unclassified_Planctomycetaceae
OTU_136	2	0	0	6	838	1079	688	1011	3	0	2	Bacteria	Proteobacteria	Gammaproteobacteria	Pseudomonadales	Pseudomonadaceae	Pseudomonas
OTU_1096	0	1	0	0	0	0	0	0	0	0	0	Bacteria	Proteobacteria	Alphaproteobacteria	Rhodospirillales	Rhodospirillaceae	unclassified_Rhodospirillaceae
OTU_255	1	0	0	1	0	0	0	2	0	0	2	Bacteria	Actinobacteriota	Actinobacteria	Solirubrobacterales	unclassified_Solirubrobacterales	unclassified_Solirubrobacterales
OTU_2762	1	0	2	4	0	0	0	0	16	10	5	Bacteria	Verrucomicrobia	Subdivision3	unclassified_Subdivision3	unclassified_Subdivision3	Subdivision3_genera_incertae_sedis
OTU_3777	0	0	0	0	0	1	0	0	0	0	0	Bacteria	Firmicutes	Bacilli	Bacillales	Planococcaceae	unclassified_Planococcaceae
OTU_1182	0	0	0	0	0	0	1	0	0	0	0	Bacteria	Proteobacteria	Gammaproteobacteria	Gammaproteobacteria_incertae_sedis	unclassified_Gammaproteobacteria_incertae_sedis	Gilvimarinus
OTU_8223	0	0	0	0	0	0	0	0	3	0	0	Bacteria	Bacteroidetes	Flavobacteriia	Flavobacteriales	Flavobacteriaceae	Flavobacterium
OTU_559	5	2	5	2	0	0	0	0	219	143	92	Bacteria	Proteobacteria	Deltaproteobacteria	Bdellovibrionales	Bacteriovoracaceae	Peredibacter
OTU_399	13	2	17	10	1	0	0	2	312	156	135	Bacteria	Actinobacteriota	Actinobacteria	Actinomycetales	Cellulomonadaceae	Cellulomonas
OTU_562	4	0	6	1	0	1	0	0	12	240	176	Bacteria	Firmicutes	Bacilli	Bacillales	Bacillaceae_1	unclassified_Bacillaceae_1
OTU_390	2	6	3	8	0	0	0	0	80	28	198	Bacteria	Actinobacteriota	Actinobacteria	Solirubrobacterales	Solirubrobacteraceae	Solirubrobacter
OTU_318	4	9	3	11	0	0	0	0	16	27	58	Bacteria	Proteobacteria	Betaproteobacteria	unclassified_Betaproteobacteria	unclassified_Betaproteobacteria	unclassified_Betaproteobacteria
OTU_1233	0	0	0	1	0	0	0	0	0	0	8	Bacteria	Proteobacteria	Gammaproteobacteria	unclassified_Gammaproteobacteria	unclassified_Gammaproteobacteria	unclassified_Gammaproteobacteria
OTU_6476	0	0	0	2	0	0	0	0	0	0	1	Bacteria	Proteobacteria	Alphaproteobacteria	Rhizobiales	unclassified_Rhizobiales	unclassified_Rhizobiales
OTU_2340	0	0	0	0	0	0	0	0	7	0	5	Bacteria	Actinobacteriota	Actinobacteria	unclassified_Actinobacteria	unclassified_Actinobacteria	unclassified_Actinobacteria
OTU_154	562	212	644	555	160	172	116	94	853	2816	554	Bacteria	Proteobacteria	Betaproteobacteria	Burkholderiales	unclassified_Burkholderiales	unclassified_Burkholderiales
OTU_1070	0	1	0	0	0	0	0	0	6	20	7	Bacteria	Verrucomicrobia	Opitutae	Opitutales	Opitutaceae	Opitutus
OTU_1837	0	0	0	0	0	0	0	0	0	0	3	Bacteria	Proteobacteria	unclassified_Proteobacteria	unclassified_Proteobacteria	unclassified_Proteobacteria	unclassified_Proteobacteria
OTU_2933	0	0	0	0	0	0	0	0	1	0	0	Bacteria	Actinobacteriota	Actinobacteria	Acidimicrobiales	Acidimicrobiaceae	Ilumatobacter
OTU_298	15	0	0	4	0	0	3	0	0	0	0	Bacteria	Proteobacteria	Alphaproteobacteria	Rhizobiales	Hyphomicrobiaceae	Pedomicrobium
OTU_1300	9	0	11	10	0	0	0	0	131	49	106	Bacteria	Actinobacteriota	Actinobacteria	Actinomycetales	Nocardioidaceae	unclassified_Nocardioidaceae
OTU_6233	4	0	0	0	0	0	0	0	2	1	0	Bacteria	Proteobacteria	Deltaproteobacteria	Myxococcales	Polyangiaceae	unclassified_Polyangiaceae
OTU_685	0	0	0	1	0	0	0	0	2	0	0	Bacteria	Proteobacteria	Betaproteobacteria	Nitrosomonadales	Nitrosomonadaceae	Nitrosospira
OTU_334	0	1	0	0	0	1	0	0	0	0	0	Bacteria	Bacteroidetes	Sphingobacteriia	Sphingobacteriales	Cyclobacteriaceae	unclassified_Cyclobacteriaceae
OTU_3007	26	9	22	17	0	0	0	0	9	72	46	Bacteria	Firmicutes	Bacilli	Bacillales	unclassified_Bacillales	unclassified_Bacillales
OTU_230	1	1	7	5	1	1	0	0	437	99	110	Bacteria	Actinobacteriota	Actinobacteria	Actinomycetales	Geodermatophilaceae	Blastococcus
OTU_1315	0	0	0	0	0	0	0	0	0	0	8	Bacteria	Actinobacteriota	Actinobacteria	Solirubrobacterales	unclassified_Solirubrobacterales	unclassified_Solirubrobacterales
OTU_86	0	0	0	0	0	0	10	0	0	0	0	Bacteria	Proteobacteria	Alphaproteobacteria	Sphingomonadales	unclassified_Sphingomonadales	unclassified_Sphingomonadales
OTU_406	0	1	1	0	0	0	0	0	0	0	0	Bacteria	Bacteroidetes	Flavobacteriia	Flavobacteriales	Flavobacteriaceae	Salinimicrobium
OTU_354	0	0	1	0	0	0	0	0	0	0	0	Bacteria	Actinobacteriota	Actinobacteria	Actinomycetales	Micromonosporaceae	unclassified_Micromonosporaceae
OTU_1534	0	0	0	0	0	0	0	0	3	0	0	Bacteria	Actinobacteriota	Actinobacteria	Acidimicrobiales	Iamiaceae	Iamia
OTU_1789	0	0	0	0	0	0	0	0	2	0	0	Bacteria	Planctomycetes	Planctomycetia	Planctomycetales	Planctomycetaceae	unclassified_Planctomycetaceae
OTU_710	0	0	0	0	0	0	0	0	0	0	2	Bacteria	unclassified_Bacteria	unclassified_Bacteria	unclassified_Bacteria	unclassified_Bacteria	unclassified_Bacteria
OTU_1029	0	0	0	0	1	0	0	0	0	0	0	Bacteria	Verrucomicrobia	Subdivision3	unclassified_Subdivision3	unclassified_Subdivision3	Subdivision3_genera_incertae_sedis
OTU_1706	0	0	0	0	0	0	1	0	0	0	0	Bacteria	Bacteroidetes	Cytophagia	Cytophagales	Cytophagaceae	Adhaeribacter
OTU_345	0	0	0	1	0	0	0	0	0	0	1	Bacteria	unclassified_Bacteria	unclassified_Bacteria	unclassified_Bacteria	unclassified_Bacteria	unclassified_Bacteria
OTU_9482	0	0	0	0	1	0	0	0	0	0	1	Bacteria	unclassified_Bacteria	unclassified_Bacteria	unclassified_Bacteria	unclassified_Bacteria	unclassified_Bacteria
OTU_2619	0	0	0	0	0	3	0	0	0	0	0	Bacteria	Actinobacteriota	Actinobacteria	Actinomycetales	unclassified_Actinomycetales	unclassified_Actinomycetales
OTU_1408	2	4	1	7	0	0	0	1	6	3	7	Bacteria	Actinobacteriota	Actinobacteria	Actinomycetales	Pseudonocardiaceae	Crossiella
OTU_3229	0	1	0	0	0	0	0	0	0	0	0	Bacteria	Actinobacteriota	unclassified_Actinobacteria	unclassified_Actinobacteria	unclassified_Actinobacteria	unclassified_Actinobacteria
OTU_1874	0	0	0	0	0	0	0	0	0	3	0	Bacteria	Proteobacteria	Deltaproteobacteria	Myxococcales	unclassified_Myxococcales	unclassified_Myxococcales
OTU_2011	11	98	10	22	6	3	1	2	37	256	8	Bacteria	Proteobacteria	Alphaproteobacteria	Sphingomonadales	Sphingomonadaceae	Sphingomonas
OTU_138	13	1	4	9	0	0	0	0	13	24	34	Bacteria	Actinobacteriota	Actinobacteria	Actinomycetales	Nocardioidaceae	Nocardioides
OTU_2282	2	0	0	2	0	0	3	0	16	6	37	Bacteria	Proteobacteria	Alphaproteobacteria	Caulobacterales	Caulobacteraceae	Brevundimonas
OTU_323	3	11	10	17	0	0	3	1	43	18	10	Bacteria	Proteobacteria	Deltaproteobacteria	Myxococcales	unclassified_Myxococcales	unclassified_Myxococcales
OTU_5009	0	0	0	0	0	0	0	0	2	4	5	Bacteria	Proteobacteria	Alphaproteobacteria	Rhodospirillales	unclassified_Rhodospirillales	unclassified_Rhodospirillales
OTU_2485	0	0	0	1	0	0	0	4	0	0	0	Bacteria	Acidobacteria	Acidobacteria_Gp4	unclassified_Acidobacteria_Gp4	unclassified_Acidobacteria_Gp4	Gp4
OTU_140	2	0	5	2	0	0	0	0	41	16	55	Bacteria	unclassified_Bacteria	unclassified_Bacteria	unclassified_Bacteria	unclassified_Bacteria	unclassified_Bacteria
OTU_9701	0	1	0	0	0	0	0	0	0	0	1	Bacteria	Actinobacteriota	Actinobacteria	Solirubrobacterales	Solirubrobacteraceae	Solirubrobacter
OTU_44	120	33	69	147	71	124	23	45	11151	393	76	Bacteria	Proteobacteria	Alphaproteobacteria	Caulobacterales	Caulobacteraceae	Phenylobacterium
OTU_182	0	1	0	0	0	0	0	0	0	0	0	Bacteria	unclassified_Bacteria	unclassified_Bacteria	unclassified_Bacteria	unclassified_Bacteria	unclassified_Bacteria
OTU_1251	0	0	0	0	0	0	0	0	0	2	1	Bacteria	Proteobacteria	Deltaproteobacteria	Myxococcales	unclassified_Myxococcales	unclassified_Myxococcales
OTU_68	0	2	2	0	0	2	1	1	43	0	20	Bacteria	Proteobacteria	Alphaproteobacteria	Sphingomonadales	Sphingomonadaceae	Novosphingobium
OTU_82	15	25	35	16	1	0	0	0	2926	237	1621	Bacteria	Actinobacteriota	Actinobacteria	Actinomycetales	unclassified_Actinomycetales	unclassified_Actinomycetales
OTU_5348	11	0	0	6	0	0	0	53	4	2	0	Bacteria	Acidobacteria	Acidobacteria_Gp4	unclassified_Acidobacteria_Gp4	unclassified_Acidobacteria_Gp4	Gp4
OTU_1101	0	3	1	0	0	1	0	0	0	0	0	Bacteria	unclassified_Bacteria	unclassified_Bacteria	unclassified_Bacteria	unclassified_Bacteria	unclassified_Bacteria
OTU_2435	0	0	0	0	0	0	0	0	0	0	1	Bacteria	unclassified_Bacteria	unclassified_Bacteria	unclassified_Bacteria	unclassified_Bacteria	unclassified_Bacteria
OTU_462	25	3	4	18	0	0	0	0	101	171	201	Bacteria	Proteobacteria	Alphaproteobacteria	Rhodobacterales	Rhodobacteraceae	unclassified_Rhodobacteraceae
OTU_495	0	1	0	0	0	0	0	0	1	1	0	Bacteria	Proteobacteria	Gammaproteobacteria	unclassified_Gammaproteobacteria	unclassified_Gammaproteobacteria	unclassified_Gammaproteobacteria
OTU_2910	1	1	1	1	0	0	0	0	1	30	3	Bacteria	Gemmatimonadetes	Gemmatimonadetes	Gemmatimonadales	Gemmatimonadaceae	Gemmatimonas
OTU_3097	0	0	0	0	0	0	0	0	1	2	0	Bacteria	unclassified_Bacteria	unclassified_Bacteria	unclassified_Bacteria	unclassified_Bacteria	unclassified_Bacteria
OTU_173	5	4	1	0	0	0	0	0	29	14	51	Bacteria	Actinobacteriota	unclassified_Actinobacteria	unclassified_Actinobacteria	unclassified_Actinobacteria	unclassified_Actinobacteria
OTU_875	1	1	0	1	0	0	0	0	10	0	0	Bacteria	unclassified_Bacteria	unclassified_Bacteria	unclassified_Bacteria	unclassified_Bacteria	unclassified_Bacteria
OTU_545	13	0	21	2	0	0	0	0	1	81	2	Bacteria	Actinobacteriota	Actinobacteria	Actinomycetales	Streptomycetaceae	Streptomyces
OTU_3888	0	0	0	0	0	1	0	0	7	0	2	Bacteria	Proteobacteria	Alphaproteobacteria	Rhizobiales	unclassified_Rhizobiales	unclassified_Rhizobiales
OTU_7902	0	0	0	0	0	0	0	0	1	0	0	Bacteria	Firmicutes	Bacilli	Bacillales	Paenibacillaceae_2	Ammoniphilus
OTU_1010	0	0	1	0	0	0	0	0	8	2	7	Bacteria	Proteobacteria	Deltaproteobacteria	Myxococcales	Polyangiaceae	unclassified_Polyangiaceae
OTU_463	0	0	2	0	0	0	0	0	4	7	6	Bacteria	Acidobacteria	Acidobacteria_Gp1	unclassified_Acidobacteria_Gp1	unclassified_Acidobacteria_Gp1	Gp1
OTU_6921	0	0	0	0	0	0	0	0	4	0	1	Bacteria	unclassified_Bacteria	unclassified_Bacteria	unclassified_Bacteria	unclassified_Bacteria	unclassified_Bacteria
OTU_5483	0	0	2	0	0	0	0	0	2	0	8	Bacteria	Actinobacteriota	Actinobacteria	Actinomycetales	Micromonosporaceae	unclassified_Micromonosporaceae
OTU_5152	0	0	0	0	0	0	0	0	0	0	4	Bacteria	Firmicutes	Bacilli	Bacillales	Bacillaceae_2	Oceanobacillus
OTU_541	11	5	0	3	0	0	0	1	58	365	203	Bacteria	Firmicutes	Bacilli	Bacillales	unclassified_Bacillales	unclassified_Bacillales
OTU_628	0	0	1	0	0	0	0	0	0	0	0	Bacteria	Bacteroidetes	unclassified_Bacteroidetes	unclassified_Bacteroidetes	unclassified_Bacteroidetes	unclassified_Bacteroidetes
OTU_3278	0	0	0	0	0	0	1	0	0	0	0	Bacteria	Proteobacteria	Alphaproteobacteria	Rhodospirillales	unclassified_Rhodospirillales	unclassified_Rhodospirillales
OTU_349	0	1	0	0	0	0	0	0	0	0	0	Bacteria	unclassified_Bacteria	unclassified_Bacteria	unclassified_Bacteria	unclassified_Bacteria	unclassified_Bacteria
OTU_387	0	1	1	0	1	1	0	0	0	0	0	Bacteria	Bacteroidetes	Flavobacteriia	Flavobacteriales	Flavobacteriaceae	unclassified_Flavobacteriaceae
OTU_1095	0	1	0	0	0	0	0	0	0	0	0	Bacteria	Actinobacteriota	Actinobacteria	Acidimicrobiales	unclassified_Acidimicrobiales	unclassified_Acidimicrobiales
OTU_768	10	4	1	6	2	1	0	0	10	6	11	Bacteria	Proteobacteria	Alphaproteobacteria	Sphingomonadales	Sphingomonadaceae	Sphingomonas
OTU_8371	0	0	0	0	0	0	0	0	4	0	0	Bacteria	Proteobacteria	Alphaproteobacteria	Sphingomonadales	Sphingomonadaceae	unclassified_Sphingomonadaceae
OTU_3010	0	0	0	0	0	3	0	0	0	0	1	Bacteria	Planctomycetes	Planctomycetia	Planctomycetales	Planctomycetaceae	Aquisphaera
OTU_11	8	153	42	54	2	4	2	2	32	49	2	Bacteria	Acidobacteria	Acidobacteria_Gp4	unclassified_Acidobacteria_Gp4	unclassified_Acidobacteria_Gp4	Gp4
OTU_60	1060	622	372	925	391	210	182	169	177	181	11	Bacteria	Proteobacteria	Alphaproteobacteria	Rhizobiales	Bradyrhizobiaceae	Bradyrhizobium
OTU_1359	0	0	0	0	0	0	0	0	0	2	0	Bacteria	Proteobacteria	Alphaproteobacteria	Rhodospirillales	Rhodospirillaceae	Skermanella
OTU_447	0	0	1	0	0	0	1	0	0	0	0	Bacteria	Proteobacteria	Alphaproteobacteria	Rhizobiales	Hyphomicrobiaceae	Filomicrobium
OTU_694	5	4	9	8	0	0	0	0	119	62	3	Bacteria	Actinobacteriota	Actinobacteria	unclassified_Actinobacteria	unclassified_Actinobacteria	unclassified_Actinobacteria
OTU_5041	2	0	0	0	0	0	0	0	0	2	0	Bacteria	Firmicutes	Bacilli	Bacillales	unclassified_Bacillales	unclassified_Bacillales
OTU_563	0	0	0	0	0	0	0	0	21	7	10	Bacteria	Gemmatimonadetes	Gemmatimonadetes	Gemmatimonadales	Gemmatimonadaceae	Gemmatimonas
OTU_1201	1	0	0	2	0	0	1	0	15	1	10	Bacteria	Firmicutes	Bacilli	Bacillales	unclassified_Bacillales	unclassified_Bacillales
OTU_3448	3	4	4	1	0	0	0	0	17	17	7	Bacteria	Actinobacteriota	Actinobacteria	unclassified_Actinobacteria	unclassified_Actinobacteria	unclassified_Actinobacteria
OTU_2936	1	0	1	2	0	0	0	0	28	0	9	Bacteria	Actinobacteriota	Actinobacteria	Actinomycetales	Nocardioidaceae	Nocardioides
OTU_898	0	0	0	0	0	0	0	0	2	9	4	Bacteria	Proteobacteria	Betaproteobacteria	unclassified_Betaproteobacteria	unclassified_Betaproteobacteria	unclassified_Betaproteobacteria
OTU_6753	0	0	1	0	0	0	0	0	0	0	0	Bacteria	unclassified_Bacteria	unclassified_Bacteria	unclassified_Bacteria	unclassified_Bacteria	unclassified_Bacteria
OTU_7837	0	0	0	0	1	0	0	0	0	0	0	Bacteria	Candidatus_Saccharibacteria	unclassified_Candidatus_Saccharibacteria	unclassified_Candidatus_Saccharibacteria	unclassified_Candidatus_Saccharibacteria	Saccharibacteria_genera_incertae_sedis
OTU_556	9	0	0	0	0	0	0	0	59	33	167	Bacteria	Actinobacteriota	unclassified_Actinobacteria	unclassified_Actinobacteria	unclassified_Actinobacteria	unclassified_Actinobacteria
OTU_1014	0	0	0	2	0	0	0	0	7	0	27	Bacteria	Firmicutes	Bacilli	Bacillales	Alicyclobacillaceae	Tumebacillus
OTU_214	7	20	17	12	2	1	0	1	410	49	87	Bacteria	Actinobacteriota	Actinobacteria	Actinomycetales	Nocardioidaceae	unclassified_Nocardioidaceae
OTU_13182	0	0	1	2	0	0	0	0	1	2	6	Bacteria	Actinobacteriota	Actinobacteria	Solirubrobacterales	unclassified_Solirubrobacterales	unclassified_Solirubrobacterales
OTU_3679	0	0	0	1	0	0	0	0	1	0	1	Bacteria	unclassified_Bacteria	unclassified_Bacteria	unclassified_Bacteria	unclassified_Bacteria	unclassified_Bacteria
OTU_1040	0	0	0	0	0	0	0	0	0	2	2	Bacteria	Bacteroidetes	Cytophagia	Cytophagales	Cytophagaceae	Pontibacter
OTU_972	1	0	1	5	0	3	1	0	32	5	5	Bacteria	Actinobacteriota	Actinobacteria	Actinomycetales	Micromonosporaceae	unclassified_Micromonosporaceae
OTU_3314	0	0	0	0	0	0	0	0	2	0	2	Bacteria	unclassified_Bacteria	unclassified_Bacteria	unclassified_Bacteria	unclassified_Bacteria	unclassified_Bacteria
OTU_796	0	0	0	0	0	0	0	0	0	0	1	Bacteria	Bacteroidetes	Cytophagia	Cytophagales	Flammeovirgaceae	Cesiribacter
OTU_8373	2	0	0	0	0	0	0	0	0	0	0	Bacteria	Actinobacteriota	Actinobacteria	unclassified_Actinobacteria	unclassified_Actinobacteria	unclassified_Actinobacteria
OTU_693	0	0	0	0	0	0	0	0	1	0	2	Bacteria	Proteobacteria	Alphaproteobacteria	unclassified_Alphaproteobacteria	unclassified_Alphaproteobacteria	unclassified_Alphaproteobacteria
OTU_601	0	0	0	0	0	0	0	0	3	2	17	Bacteria	Firmicutes	Bacilli	Bacillales	unclassified_Bacillales	unclassified_Bacillales
OTU_444	142	457	150	183	789	150	176	73	56	339	70	Bacteria	Proteobacteria	Gammaproteobacteria	Xanthomonadales	Sinobacteraceae	Steroidobacter
OTU_25	610	449	282	613	34	14	34	13	3137	3657	618	Bacteria	Proteobacteria	Betaproteobacteria	Burkholderiales	Comamonadaceae	unclassified_Comamonadaceae
OTU_841	5	1	0	8	0	1	0	0	40	36	45	Bacteria	unclassified_Bacteria	unclassified_Bacteria	unclassified_Bacteria	unclassified_Bacteria	unclassified_Bacteria
OTU_4503	0	0	1	1	0	1	0	0	0	0	0	Bacteria	Proteobacteria	Alphaproteobacteria	Rhizobiales	unclassified_Rhizobiales	unclassified_Rhizobiales
OTU_492	4	0	0	1	0	0	0	2	15	15	4	Bacteria	Acidobacteria	Acidobacteria_Gp6	unclassified_Acidobacteria_Gp6	unclassified_Acidobacteria_Gp6	Gp6
OTU_212	37	26	37	42	1	0	0	0	365	197	343	Bacteria	Actinobacteriota	Actinobacteria	Acidimicrobiales	unclassified_Acidimicrobiales	unclassified_Acidimicrobiales
OTU_408	2	2	0	1	3	0	1	0	0	0	0	Bacteria	Proteobacteria	Alphaproteobacteria	Rhizobiales	unclassified_Rhizobiales	unclassified_Rhizobiales
OTU_210	0	0	0	3	0	0	1	0	0	0	0	Bacteria	Acidobacteria	Acidobacteria_Gp6	unclassified_Acidobacteria_Gp6	unclassified_Acidobacteria_Gp6	Gp6
OTU_38	1	2	4	7	0	0	0	2	48	27	28	Bacteria	unclassified_Bacteria	unclassified_Bacteria	unclassified_Bacteria	unclassified_Bacteria	unclassified_Bacteria
OTU_40	4602	50	46	2584	0	10	2	6	1452	21	1224	Bacteria	Proteobacteria	Alphaproteobacteria	Rhizobiales	Rhizobiaceae	Rhizobium
OTU_1491	0	0	0	2	0	0	0	0	2	8	0	Bacteria	Acidobacteria	Acidobacteria_Gp6	unclassified_Acidobacteria_Gp6	unclassified_Acidobacteria_Gp6	Gp6
OTU_263	0	0	0	0	0	2	0	0	0	0	0	Bacteria	Proteobacteria	Gammaproteobacteria	Alteromonadales	Idiomarinaceae	Aliidiomarina
OTU_13197	0	0	0	0	0	0	0	4	0	0	0	Bacteria	Acidobacteria	Acidobacteria_Gp4	unclassified_Acidobacteria_Gp4	unclassified_Acidobacteria_Gp4	Gp4
OTU_2765	0	0	0	0	0	0	0	0	22	7	0	Bacteria	Proteobacteria	Alphaproteobacteria	unclassified_Alphaproteobacteria	unclassified_Alphaproteobacteria	unclassified_Alphaproteobacteria
OTU_56	2	5	1	2	2	0	8	0	1	25	16	Bacteria	Actinobacteriota	Actinobacteria	Actinomycetales	Micromonosporaceae	unclassified_Micromonosporaceae
OTU_346	8	6	6	1	0	0	0	0	229	176	34	Bacteria	Acidobacteria	Acidobacteria_Gp6	unclassified_Acidobacteria_Gp6	unclassified_Acidobacteria_Gp6	Gp6
OTU_2604	0	0	0	3	1	1	0	1	3	0	19	Bacteria	Proteobacteria	Gammaproteobacteria	Pseudomonadales	Pseudomonadaceae	Pseudomonas
OTU_6889	0	0	0	0	0	0	0	0	2	0	0	Bacteria	Actinobacteriota	Actinobacteria	Actinomycetales	unclassified_Actinomycetales	unclassified_Actinomycetales
OTU_1106	0	0	0	0	0	0	0	0	0	3	0	Bacteria	Proteobacteria	Betaproteobacteria	unclassified_Betaproteobacteria	unclassified_Betaproteobacteria	unclassified_Betaproteobacteria
OTU_7897	0	0	0	0	0	0	0	4	0	0	0	Bacteria	Verrucomicrobia	Spartobacteria	unclassified_Spartobacteria	unclassified_Spartobacteria	Spartobacteria_genera_incertae_sedis
OTU_1081	0	0	0	0	0	0	0	0	1	0	2	Bacteria	Actinobacteriota	unclassified_Actinobacteria	unclassified_Actinobacteria	unclassified_Actinobacteria	unclassified_Actinobacteria
OTU_604	0	0	0	1	0	0	0	0	18	0	4	Bacteria	Proteobacteria	Alphaproteobacteria	Sphingomonadales	unclassified_Sphingomonadales	unclassified_Sphingomonadales
OTU_3720	0	0	0	0	0	0	0	0	3	3	0	Bacteria	Proteobacteria	Alphaproteobacteria	Rhizobiales	unclassified_Rhizobiales	unclassified_Rhizobiales
OTU_12796	1	0	0	1	0	0	0	1	0	0	0	Bacteria	Proteobacteria	Alphaproteobacteria	Alphaproteobacteria_incertae_sedis	unclassified_Alphaproteobacteria_incertae_sedis	Rhizomicrobium
OTU_630	0	0	0	1	0	0	0	0	0	0	0	Bacteria	Actinobacteriota	Actinobacteria	unclassified_Actinobacteria	unclassified_Actinobacteria	unclassified_Actinobacteria
OTU_89	3	0	0	5	0	0	0	1	0	0	0	Bacteria	Bacteroidetes	Cytophagia	Cytophagales	Cytophagaceae	Adhaeribacter
OTU_6959	3	0	0	0	0	0	0	0	24	9	4	Bacteria	Actinobacteriota	Actinobacteria	Actinomycetales	Geodermatophilaceae	Geodermatophilus
OTU_234	0	0	1	0	0	0	0	0	0	0	1	Bacteria	Planctomycetes	Planctomycetia	Planctomycetales	Planctomycetaceae	Planctomyces
OTU_1065	0	0	1	0	0	0	0	0	0	0	0	Bacteria	Planctomycetes	Planctomycetia	Planctomycetales	Planctomycetaceae	unclassified_Planctomycetaceae
OTU_1669	0	14	2	5	0	0	0	0	0	0	0	Bacteria	Armatimonadetes	unclassified_Armatimonadetes	unclassified_Armatimonadetes	unclassified_Armatimonadetes	Armatimonadetes_gp5
OTU_862	0	0	0	0	0	0	0	0	2	8	0	Bacteria	Proteobacteria	Alphaproteobacteria	unclassified_Alphaproteobacteria	unclassified_Alphaproteobacteria	unclassified_Alphaproteobacteria
OTU_2563	2	7	1	1	11	0	2	4	7	15	17	Bacteria	Proteobacteria	Alphaproteobacteria	Caulobacterales	Caulobacteraceae	Brevundimonas
OTU_7596	0	0	1	0	0	0	0	0	0	0	0	Bacteria	Bacteroidetes	Flavobacteriia	Flavobacteriales	Flavobacteriaceae	Salinimicrobium
OTU_33	5	4	4	3	2	4	2	0	59	48	41	Bacteria	Proteobacteria	Gammaproteobacteria	Xanthomonadales	Xanthomonadaceae	Lysobacter
OTU_261	3	15	2	6	28	1	1	0	27	20	4	Bacteria	Proteobacteria	Alphaproteobacteria	Sphingomonadales	Erythrobacteraceae	unclassified_Erythrobacteraceae
OTU_29	4	1	0	1	0	0	2	1	34	26	11	Bacteria	Actinobacteriota	Actinobacteria	Actinomycetales	Micrococcaceae	Arthrobacter
OTU_45	1	6	3	3	0	0	1	0	33	14	38	Bacteria	Acidobacteria	Acidobacteria_Gp4	unclassified_Acidobacteria_Gp4	unclassified_Acidobacteria_Gp4	Gp4
OTU_7179	0	0	0	0	0	0	0	0	3	0	0	Bacteria	unclassified_Bacteria	unclassified_Bacteria	unclassified_Bacteria	unclassified_Bacteria	unclassified_Bacteria
OTU_1629	1	1	1	5	0	0	6	0	12	37	39	Bacteria	Firmicutes	Bacilli	Bacillales	unclassified_Bacillales	unclassified_Bacillales
OTU_6082	0	0	0	0	0	0	0	0	0	2	1	Bacteria	Actinobacteriota	Actinobacteria	Solirubrobacterales	unclassified_Solirubrobacterales	unclassified_Solirubrobacterales
OTU_20	0	3	0	1	3	19	8	0	18	4	13	Bacteria	Actinobacteriota	Actinobacteria	unclassified_Actinobacteria	unclassified_Actinobacteria	unclassified_Actinobacteria
OTU_5477	1	0	0	0	0	0	0	0	0	0	0	Bacteria	Proteobacteria	Alphaproteobacteria	Rhizobiales	unclassified_Rhizobiales	unclassified_Rhizobiales
OTU_429	0	0	0	0	0	0	0	0	0	0	1	Bacteria	Actinobacteriota	Actinobacteria	Actinomycetales	unclassified_Actinomycetales	unclassified_Actinomycetales
OTU_9614	1	2	0	0	0	0	0	0	7	23	14	Bacteria	Proteobacteria	Deltaproteobacteria	unclassified_Deltaproteobacteria	unclassified_Deltaproteobacteria	unclassified_Deltaproteobacteria
OTU_98	0	0	0	0	0	1	1	0	10	2	7	Bacteria	unclassified_Bacteria	unclassified_Bacteria	unclassified_Bacteria	unclassified_Bacteria	unclassified_Bacteria
OTU_1347	0	0	0	0	0	1	0	0	0	0	0	Bacteria	Proteobacteria	Alphaproteobacteria	Rhizobiales	unclassified_Rhizobiales	unclassified_Rhizobiales
OTU_262	0	0	0	0	0	0	1	0	1	0	0	Bacteria	Firmicutes	Bacilli	Bacillales	Bacillaceae_2	Marinococcus
OTU_3769	0	0	0	1	0	0	0	0	4	1	3	Bacteria	Proteobacteria	Deltaproteobacteria	Myxococcales	unclassified_Myxococcales	unclassified_Myxococcales
OTU_99	38	45	18	37	23	2	11	1	43	123	10	Bacteria	Proteobacteria	Alphaproteobacteria	Sphingomonadales	Sphingomonadaceae	Novosphingobium
OTU_1731	2	5	0	2	0	4	3	0	46	5	30	Bacteria	Proteobacteria	Gammaproteobacteria	Pseudomonadales	Moraxellaceae	Enhydrobacter
OTU_699	5	9	5	17	1	1	0	0	272	156	135	Bacteria	Actinobacteriota	Actinobacteria	Actinomycetales	Geodermatophilaceae	Geodermatophilus
OTU_1335	0	0	0	0	0	0	0	0	10	2	34	Bacteria	Actinobacteriota	unclassified_Actinobacteria	unclassified_Actinobacteria	unclassified_Actinobacteria	unclassified_Actinobacteria
OTU_13077	0	0	0	1	0	0	0	0	9	3	10	Bacteria	Actinobacteriota	unclassified_Actinobacteria	unclassified_Actinobacteria	unclassified_Actinobacteria	unclassified_Actinobacteria
OTU_391	1	0	0	0	1	0	0	1	6	18	10	Bacteria	Proteobacteria	Alphaproteobacteria	Sphingomonadales	Sphingomonadaceae	unclassified_Sphingomonadaceae
OTU_2255	0	0	0	0	0	0	0	0	3	0	0	Bacteria	Actinobacteriota	Actinobacteria	Actinomycetales	Micromonosporaceae	unclassified_Micromonosporaceae
OTU_5	12378	4369	3812	11695	2806	2375	3434	6119	170	105	122	Bacteria	Actinobacteriota	Actinobacteria	Actinomycetales	Streptomycetaceae	unclassified_Streptomycetaceae
OTU_1868	0	1	0	0	0	0	0	0	0	0	0	Bacteria	Proteobacteria	Gammaproteobacteria	unclassified_Gammaproteobacteria	unclassified_Gammaproteobacteria	unclassified_Gammaproteobacteria
OTU_5006	0	0	0	0	0	0	0	0	2	2	0	Bacteria	unclassified_Bacteria	unclassified_Bacteria	unclassified_Bacteria	unclassified_Bacteria	unclassified_Bacteria
OTU_2982	0	0	0	0	0	0	0	0	0	0	1	Bacteria	Proteobacteria	Alphaproteobacteria	Rhizobiales	unclassified_Rhizobiales	unclassified_Rhizobiales
OTU_806	0	0	0	5	0	0	0	0	11	5	7	Bacteria	Firmicutes	Bacilli	Bacillales	unclassified_Bacillales	unclassified_Bacillales
OTU_7231	0	0	0	0	0	0	0	0	2	0	0	Bacteria	unclassified_Bacteria	unclassified_Bacteria	unclassified_Bacteria	unclassified_Bacteria	unclassified_Bacteria
OTU_3453	2	0	0	0	0	0	0	0	0	11	0	Bacteria	Proteobacteria	Alphaproteobacteria	Sphingomonadales	Sphingomonadaceae	Novosphingobium
OTU_8332	0	0	0	0	0	0	0	0	0	0	3	Bacteria	Proteobacteria	Deltaproteobacteria	unclassified_Deltaproteobacteria	unclassified_Deltaproteobacteria	unclassified_Deltaproteobacteria
OTU_851	3	0	0	7	0	0	0	0	104	50	225	Bacteria	unclassified_Bacteria	unclassified_Bacteria	unclassified_Bacteria	unclassified_Bacteria	unclassified_Bacteria
OTU_107	56	857	75	234	466	25	15	19	34	157	33	Bacteria	Acidobacteria	Acidobacteria_Gp6	unclassified_Acidobacteria_Gp6	unclassified_Acidobacteria_Gp6	Gp6
OTU_423	16	4	4	10	4	9	1	10	113	104	219	Bacteria	Proteobacteria	Alphaproteobacteria	Rhizobiales	Methylobacteriaceae	Microvirga
OTU_548	0	0	0	1	0	0	0	0	0	0	0	Bacteria	Proteobacteria	Alphaproteobacteria	Rhodobacterales	Rhodobacteraceae	Amaricoccus
OTU_4708	0	0	1	1	0	0	0	0	10	4	0	Bacteria	unclassified_Bacteria	unclassified_Bacteria	unclassified_Bacteria	unclassified_Bacteria	unclassified_Bacteria
OTU_3929	1	0	0	0	0	0	0	0	20	23	8	Bacteria	Proteobacteria	Gammaproteobacteria	Xanthomonadales	Xanthomonadaceae	Lysobacter
OTU_1948	0	0	0	0	0	0	0	0	4	2	3	Bacteria	Proteobacteria	Gammaproteobacteria	unclassified_Gammaproteobacteria	unclassified_Gammaproteobacteria	unclassified_Gammaproteobacteria
OTU_2595	0	1	0	0	0	0	0	0	0	2	5	Bacteria	Proteobacteria	Alphaproteobacteria	Rhodospirillales	Rhodospirillaceae	unclassified_Rhodospirillaceae
OTU_65	16	24	12	17	0	0	0	0	189	110	228	Bacteria	Actinobacteriota	Actinobacteria	Solirubrobacterales	Solirubrobacteraceae	Solirubrobacter
OTU_3543	3	0	0	0	0	0	0	0	10	1	11	Bacteria	Actinobacteriota	Actinobacteria	Actinomycetales	unclassified_Actinomycetales	unclassified_Actinomycetales
OTU_12775	0	0	0	1	0	0	0	0	0	0	0	Bacteria	Planctomycetes	Planctomycetia	Planctomycetales	Planctomycetaceae	unclassified_Planctomycetaceae
OTU_13385	0	0	0	0	0	0	0	1	2	0	0	Bacteria	Acidobacteria	Acidobacteria_Gp7	unclassified_Acidobacteria_Gp7	unclassified_Acidobacteria_Gp7	Gp7
OTU_3737	0	1	0	0	0	0	0	0	0	0	0	Bacteria	unclassified_Bacteria	unclassified_Bacteria	unclassified_Bacteria	unclassified_Bacteria	unclassified_Bacteria
OTU_26	974	145	187	709	149	279	86	323	575	750	1140	Bacteria	Proteobacteria	Alphaproteobacteria	Rhizobiales	Methylobacteriaceae	Microvirga
OTU_7026	0	0	0	0	0	0	0	0	0	0	1	Bacteria	Actinobacteriota	Actinobacteria	unclassified_Actinobacteria	unclassified_Actinobacteria	unclassified_Actinobacteria
OTU_75	120	1	24	80	0	1	0	1	6	19	5	Bacteria	Actinobacteriota	Actinobacteria	Actinomycetales	Mycobacteriaceae	Mycobacterium
OTU_3407	0	0	0	1	0	0	0	0	1	0	0	Bacteria	Planctomycetes	Planctomycetia	Planctomycetales	Planctomycetaceae	unclassified_Planctomycetaceae
OTU_2153	0	0	0	1	0	0	0	0	9	8	36	Bacteria	Actinobacteriota	unclassified_Actinobacteria	unclassified_Actinobacteria	unclassified_Actinobacteria	unclassified_Actinobacteria
OTU_330	0	0	2	0	0	0	0	0	0	0	0	Bacteria	Bacteroidetes	Cytophagia	Cytophagales	Cytophagaceae	Dyadobacter
OTU_3098	1	0	0	0	0	0	0	0	0	0	0	Bacteria	Firmicutes	Bacilli	Bacillales	Bacillaceae_2	Oceanobacillus
OTU_1207	1	1	4	1	0	0	0	0	28	40	47	Bacteria	Actinobacteriota	Actinobacteria	Solirubrobacterales	unclassified_Solirubrobacterales	unclassified_Solirubrobacterales
OTU_577	0	0	0	0	1	0	0	0	0	1	0	Bacteria	unclassified_Bacteria	unclassified_Bacteria	unclassified_Bacteria	unclassified_Bacteria	unclassified_Bacteria
OTU_496	0	0	0	0	0	0	0	0	1	0	0	Bacteria	Gemmatimonadetes	Gemmatimonadetes	Gemmatimonadales	Gemmatimonadaceae	Gemmatimonas
OTU_1515	1	0	0	0	0	0	0	0	0	0	0	Bacteria	Planctomycetes	Planctomycetia	Planctomycetales	Planctomycetaceae	Pirellula
OTU_533	7	0	0	0	0	0	1	0	13	0	6	Bacteria	Proteobacteria	Gammaproteobacteria	Xanthomonadales	Sinobacteraceae	Steroidobacter
OTU_202	0	0	0	0	0	0	2	0	14	4	3	Bacteria	Actinobacteriota	Actinobacteria	Acidimicrobiales	Acidimicrobiaceae	Ilumatobacter
OTU_1804	1	1	0	3	0	0	0	0	167	42	308	Bacteria	Proteobacteria	Alphaproteobacteria	Sphingomonadales	Sphingomonadaceae	Sphingomonas
OTU_2514	2	0	0	0	0	0	0	0	0	0	0	Bacteria	Proteobacteria	Deltaproteobacteria	unclassified_Deltaproteobacteria	unclassified_Deltaproteobacteria	unclassified_Deltaproteobacteria
OTU_155	2	0	0	1	0	0	0	0	0	0	0	Bacteria	Acidobacteria	Acidobacteria_Gp6	unclassified_Acidobacteria_Gp6	unclassified_Acidobacteria_Gp6	Gp6
OTU_490	2	0	0	0	0	0	0	0	1	1	0	Bacteria	Proteobacteria	Alphaproteobacteria	Sphingomonadales	Sphingomonadaceae	Sphingomonas
OTU_500	0	0	1	0	0	0	0	0	0	0	0	Bacteria	Proteobacteria	Deltaproteobacteria	Myxococcales	Nannocystaceae	Nannocystis
OTU_5734	2	0	2	0	0	0	0	0	0	0	0	Bacteria	Firmicutes	Bacilli	Bacillales	Paenibacillaceae_1	unclassified_Paenibacillaceae_1
OTU_5075	0	0	0	2	0	0	0	0	0	0	0	Bacteria	Proteobacteria	Alphaproteobacteria	Rhodospirillales	Rhodospirillaceae	Azospirillum
OTU_4430	3	21	15	14	2	0	0	1	75	104	392	Bacteria	Verrucomicrobia	Opitutae	Opitutales	Opitutaceae	Opitutus
OTU_5607	0	0	0	0	0	0	0	0	1	0	0	Bacteria	Verrucomicrobia	Subdivision3	unclassified_Subdivision3	unclassified_Subdivision3	Subdivision3_genera_incertae_sedis
OTU_4725	0	0	0	0	0	0	0	0	4	0	0	Bacteria	Actinobacteriota	Actinobacteria	Actinomycetales	unclassified_Actinomycetales	unclassified_Actinomycetales
OTU_363	15	1	3	10	0	0	0	1	247	483	433	Bacteria	Proteobacteria	Alphaproteobacteria	Sphingomonadales	Sphingomonadaceae	unclassified_Sphingomonadaceae
OTU_49	0	3	0	0	0	0	0	0	0	0	0	Bacteria	unclassified_Bacteria	unclassified_Bacteria	unclassified_Bacteria	unclassified_Bacteria	unclassified_Bacteria
OTU_1549	0	20	3	2	0	0	0	0	6	6	4	Bacteria	Proteobacteria	Gammaproteobacteria	unclassified_Gammaproteobacteria	unclassified_Gammaproteobacteria	unclassified_Gammaproteobacteria
OTU_1325	1	0	0	0	0	0	0	0	4	8	0	Bacteria	Acidobacteria	Acidobacteria_Gp17	unclassified_Acidobacteria_Gp17	unclassified_Acidobacteria_Gp17	Gp17
OTU_1670	15	3	5	5	0	1	1	0	4	0	10	Bacteria	Actinobacteriota	Actinobacteria	Actinomycetales	unclassified_Actinomycetales	unclassified_Actinomycetales
OTU_5486	4	0	1	1	0	0	0	1	9	18	10	Bacteria	Actinobacteriota	Actinobacteria	Actinomycetales	Nocardioidaceae	Nocardioides
OTU_414	0	0	0	0	0	0	0	0	0	2	0	Bacteria	Nitrospirae	Nitrospira	Nitrospirales	Nitrospiraceae	Nitrospira
OTU_7792	0	0	0	0	0	0	0	0	1	0	1	Bacteria	Bacteroidetes	Flavobacteriia	Flavobacteriales	Flavobacteriaceae	Cloacibacterium
OTU_5749	0	0	0	0	0	0	1	0	0	0	0	Bacteria	Proteobacteria	Alphaproteobacteria	unclassified_Alphaproteobacteria	unclassified_Alphaproteobacteria	unclassified_Alphaproteobacteria
OTU_13212	0	0	0	0	0	0	0	3	0	1	0	Bacteria	Gemmatimonadetes	Gemmatimonadetes	Gemmatimonadales	Gemmatimonadaceae	Gemmatimonas
OTU_926	16	1	1	4	0	1	2	2	106	66	96	Bacteria	Proteobacteria	Betaproteobacteria	Hydrogenophilales	Hydrogenophilaceae	Hydrogenophilus
OTU_9323	0	0	0	0	0	0	0	1	0	0	0	Archaea	Euryarchaeota	unclassified_Euryarchaeota	unclassified_Euryarchaeota	unclassified_Euryarchaeota	unclassified_Euryarchaeota
OTU_164	0	0	0	0	0	0	0	0	1	0	0	Bacteria	Gemmatimonadetes	Gemmatimonadetes	Gemmatimonadales	Gemmatimonadaceae	Gemmatimonas
OTU_6955	0	0	0	0	0	0	0	0	0	2	0	Bacteria	Planctomycetes	Planctomycetia	Planctomycetales	Planctomycetaceae	Planctomyces
OTU_1540	0	1	0	0	0	0	0	1	0	0	0	Bacteria	Acidobacteria	Acidobacteria_Gp3	unclassified_Acidobacteria_Gp3	unclassified_Acidobacteria_Gp3	Gp3
OTU_4233	0	0	1	0	0	0	0	0	0	0	0	Bacteria	Firmicutes	Bacilli	Bacillales	Paenibacillaceae_1	unclassified_Paenibacillaceae_1
OTU_144	0	0	0	0	0	0	8	0	1	1	0	Bacteria	Planctomycetes	Planctomycetia	Planctomycetales	Planctomycetaceae	unclassified_Planctomycetaceae
OTU_12969	0	0	0	1	0	0	0	0	0	0	0	Bacteria	Planctomycetes	Phycisphaerae	Phycisphaerales	Phycisphaeraceae	Phycisphaera
OTU_271	0	0	0	0	0	0	1	0	4	0	1	Bacteria	Proteobacteria	Gammaproteobacteria	Pseudomonadales	Moraxellaceae	Acinetobacter
OTU_8060	0	0	0	1	0	0	0	0	0	0	0	Bacteria	Cyanobacteria/Chloroplast	Cyanobacteria	unclassified_Cyanobacteria	unclassified_Cyanobacteria	unclassified_Cyanobacteria
OTU_2356	0	3	1	4	0	1	0	0	0	0	0	Bacteria	Proteobacteria	Alphaproteobacteria	Rhizobiales	unclassified_Rhizobiales	unclassified_Rhizobiales
OTU_735	0	0	0	4	1	0	0	0	7	1	9	Bacteria	Actinobacteriota	Actinobacteria	Actinomycetales	Micrococcaceae	unclassified_Micrococcaceae
OTU_1662	0	0	0	0	0	0	0	0	0	0	6	Bacteria	Armatimonadetes	unclassified_Armatimonadetes	unclassified_Armatimonadetes	unclassified_Armatimonadetes	Armatimonadetes_gp4
OTU_1607	1	0	4	5	0	0	0	0	31	46	46	Bacteria	Acidobacteria	Acidobacteria_Gp6	unclassified_Acidobacteria_Gp6	unclassified_Acidobacteria_Gp6	Gp6
OTU_892	0	0	0	0	0	0	0	0	0	0	2	Bacteria	Proteobacteria	Gammaproteobacteria	unclassified_Gammaproteobacteria	unclassified_Gammaproteobacteria	unclassified_Gammaproteobacteria
OTU_478	32	10	11	30	0	0	0	0	370	227	19	Bacteria	Actinobacteriota	Actinobacteria	Solirubrobacterales	Conexibacteraceae	Conexibacter
OTU_3131	4	4	6	6	0	0	0	0	28	54	53	Bacteria	Actinobacteriota	Actinobacteria	unclassified_Actinobacteria	unclassified_Actinobacteria	unclassified_Actinobacteria
OTU_703	3	0	0	0	0	0	0	0	0	0	0	Bacteria	candidate_division_WPS-2	unclassified_candidate_division_WPS-2	unclassified_candidate_division_WPS-2	unclassified_candidate_division_WPS-2	WPS-2_genera_incertae_sedis
OTU_2212	1	0	0	1	0	0	0	9	0	0	0	Bacteria	Verrucomicrobia	Spartobacteria	unclassified_Spartobacteria	unclassified_Spartobacteria	Spartobacteria_genera_incertae_sedis
OTU_580	18	6	4	9	0	0	0	0	54	35	20	Bacteria	unclassified_Bacteria	unclassified_Bacteria	unclassified_Bacteria	unclassified_Bacteria	unclassified_Bacteria
OTU_662	5	11	0	4	0	0	0	0	8	16	0	Bacteria	Proteobacteria	Alphaproteobacteria	Sphingomonadales	Sphingomonadaceae	Sphingomonas
OTU_1145	29	2	13	16	2	0	4	7	100	47	199	Bacteria	Proteobacteria	Alphaproteobacteria	Sphingomonadales	Sphingomonadaceae	Sphingomonas
OTU_1042	0	0	1	0	2	0	0	0	0	0	1	Bacteria	Firmicutes	Bacilli	Lactobacillales	Carnobacteriaceae	Alkalibacterium
OTU_1390	622	6	7	368	0	0	0	2	14	181	180	Bacteria	Actinobacteriota	Actinobacteria	Actinomycetales	Micrococcaceae	Sinomonas
OTU_660	5	1	0	0	0	0	0	1	84	78	39	Bacteria	Proteobacteria	Deltaproteobacteria	Myxococcales	unclassified_Myxococcales	unclassified_Myxococcales
OTU_283	0	0	0	0	0	0	3	0	0	0	0	Bacteria	Verrucomicrobia	Verrucomicrobiae	Verrucomicrobiales	Verrucomicrobiaceae	unclassified_Verrucomicrobiaceae
OTU_8712	0	0	0	1	0	0	0	0	0	0	0	Bacteria	Proteobacteria	Alphaproteobacteria	Rhodospirillales	Rhodospirillaceae	Dongia
OTU_13387	3	1	9	0	0	0	0	0	21	62	37	Bacteria	Actinobacteriota	Actinobacteria	Actinomycetales	Micromonosporaceae	unclassified_Micromonosporaceae
OTU_13200	0	0	0	0	0	0	0	1	0	0	0	Bacteria	Acidobacteria	Acidobacteria_Gp2	unclassified_Acidobacteria_Gp2	unclassified_Acidobacteria_Gp2	Gp2
OTU_1535	5	2	0	5	4	2	0	0	35	13	51	Bacteria	Firmicutes	Bacilli	Bacillales	Staphylococcaceae	Staphylococcus
OTU_282	0	0	0	0	0	0	0	0	0	0	1	Bacteria	Actinobacteriota	Actinobacteria	Acidimicrobiales	Acidimicrobiaceae	Ilumatobacter
OTU_1557	0	0	0	0	0	0	0	1	0	0	0	Bacteria	Bacteroidetes	unclassified_Bacteroidetes	unclassified_Bacteroidetes	unclassified_Bacteroidetes	unclassified_Bacteroidetes
OTU_509	0	0	0	0	0	0	0	0	4	0	0	Bacteria	Bacteroidetes	Flavobacteriia	Flavobacteriales	Flavobacteriaceae	Flavobacterium
OTU_114	0	0	0	0	0	1	0	0	0	0	0	Bacteria	Actinobacteriota	Actinobacteria	Actinomycetales	Promicromonosporaceae	Myceligenerans
OTU_1062	0	7	0	0	0	1	0	0	3	7	11	Bacteria	Proteobacteria	Alphaproteobacteria	Rhodospirillales	unclassified_Rhodospirillales	unclassified_Rhodospirillales
OTU_302	0	0	0	1	0	0	0	0	0	0	7	Bacteria	Bacteroidetes	Sphingobacteriia	Sphingobacteriales	Sphingobacteriaceae	Pedobacter
OTU_1188	15	0	0	10	0	11	3	1	4	6	24	Bacteria	Proteobacteria	Alphaproteobacteria	Rhizobiales	Methylobacteriaceae	Methylobacterium
OTU_100	0	1	0	0	0	1	1	3	0	0	8	Bacteria	Proteobacteria	Alphaproteobacteria	Rhizobiales	unclassified_Rhizobiales	unclassified_Rhizobiales
OTU_2035	3	0	0	1	0	0	0	0	5	0	3	Archaea	Thaumarchaeota	unclassified_Thaumarchaeota	Nitrososphaerales	Nitrososphaeraceae	Nitrososphaera
OTU_691	4	0	0	1	0	2	0	0	11	7	17	Bacteria	Proteobacteria	Alphaproteobacteria	Rhizobiales	Methylobacteriaceae	unclassified_Methylobacteriaceae
OTU_2956	0	0	0	0	0	0	0	0	1	9	14	Bacteria	Verrucomicrobia	unclassified_Verrucomicrobia	unclassified_Verrucomicrobia	unclassified_Verrucomicrobia	unclassified_Verrucomicrobia
OTU_719	0	0	1	2	0	0	0	0	55	11	5	Bacteria	Acidobacteria	Acidobacteria_Gp7	unclassified_Acidobacteria_Gp7	unclassified_Acidobacteria_Gp7	Gp7
OTU_1153	0	0	0	0	0	0	1	0	0	0	0	Bacteria	Actinobacteriota	Actinobacteria	Actinomycetales	Nocardiopsaceae	unclassified_Nocardiopsaceae
OTU_159	22	555	47	87	28	1	0	1	36	24	17	Bacteria	Acidobacteria	Acidobacteria_Gp4	unclassified_Acidobacteria_Gp4	unclassified_Acidobacteria_Gp4	Blastocatella
OTU_327	0	0	0	0	0	0	1	0	1	0	0	Bacteria	Proteobacteria	Alphaproteobacteria	unclassified_Alphaproteobacteria	unclassified_Alphaproteobacteria	unclassified_Alphaproteobacteria
OTU_3452	4	2	5	16	0	0	1	0	122	76	74	Archaea	Thaumarchaeota	unclassified_Thaumarchaeota	Nitrososphaerales	Nitrososphaeraceae	Nitrososphaera
OTU_225	0	0	0	0	0	0	0	0	0	0	2	Bacteria	Proteobacteria	Gammaproteobacteria	Xanthomonadales	Xanthomonadaceae	Arenimonas
OTU_534	9	29	13	18	1	0	2	0	40	54	34	Bacteria	Actinobacteriota	Actinobacteria	unclassified_Actinobacteria	unclassified_Actinobacteria	unclassified_Actinobacteria
OTU_13449	0	0	0	0	0	0	0	0	0	0	3	Bacteria	unclassified_Bacteria	unclassified_Bacteria	unclassified_Bacteria	unclassified_Bacteria	unclassified_Bacteria
OTU_1526	0	0	3	0	1	0	0	1	1	3	1	Bacteria	Proteobacteria	Alphaproteobacteria	Rhodospirillales	unclassified_Rhodospirillales	unclassified_Rhodospirillales
OTU_9624	0	0	1	0	0	0	0	0	0	0	0	Bacteria	unclassified_Bacteria	unclassified_Bacteria	unclassified_Bacteria	unclassified_Bacteria	unclassified_Bacteria
OTU_5763	0	27	14	12	7	0	2	2	4	23	7	Bacteria	Proteobacteria	Alphaproteobacteria	Rhodospirillales	unclassified_Rhodospirillales	unclassified_Rhodospirillales
OTU_8845	0	1	0	0	0	0	0	0	8	3	4	Bacteria	Proteobacteria	Betaproteobacteria	Burkholderiales	Burkholderiaceae	Burkholderia
OTU_1301	0	0	0	0	0	0	0	3	1	0	0	Bacteria	Acidobacteria	Acidobacteria_Gp7	unclassified_Acidobacteria_Gp7	unclassified_Acidobacteria_Gp7	Gp7
OTU_9496	2	0	0	0	0	0	0	0	0	0	0	Bacteria	Proteobacteria	Deltaproteobacteria	Myxococcales	unclassified_Myxococcales	unclassified_Myxococcales
OTU_320	70	0	0	75	0	4	12	14	54	7	41	Bacteria	Proteobacteria	Alphaproteobacteria	Sphingomonadales	Sphingomonadaceae	Sphingomonas
OTU_121	103	0	1	48	0	0	0	3	29	1099	10	Bacteria	Proteobacteria	Alphaproteobacteria	Rhizobiales	Rhizobiaceae	Rhizobium
OTU_643	0	0	4	2	0	0	4	1	34	40	12	Bacteria	Proteobacteria	Deltaproteobacteria	Bdellovibrionales	Bacteriovoracaceae	Peredibacter
OTU_167	11	3	3	6	0	0	0	3	63	58	24	Bacteria	unclassified_Bacteria	unclassified_Bacteria	unclassified_Bacteria	unclassified_Bacteria	unclassified_Bacteria
OTU_5761	0	0	0	0	1	0	0	0	0	0	0	Bacteria	Bacteroidetes	Sphingobacteriia	Sphingobacteriales	Sphingobacteriaceae	Pedobacter
OTU_13587	0	0	0	0	0	0	0	0	0	2	0	Bacteria	Proteobacteria	Gammaproteobacteria	Alteromonadales	Shewanellaceae	Shewanella
OTU_1851	28	11	13	24	1	1	2	0	357	321	467	Bacteria	Actinobacteriota	Actinobacteria	Actinomycetales	Geodermatophilaceae	Geodermatophilus
OTU_1162	0	0	0	4	0	2	1	2	0	1	0	Bacteria	Proteobacteria	Betaproteobacteria	Burkholderiales	Burkholderiaceae	Burkholderia
OTU_8329	0	0	0	0	0	0	0	1	0	0	0	Bacteria	Proteobacteria	Betaproteobacteria	unclassified_Betaproteobacteria	unclassified_Betaproteobacteria	unclassified_Betaproteobacteria
OTU_1184	14	39	22	26	3	0	0	0	11	19	2	Bacteria	Proteobacteria	Alphaproteobacteria	Rhizobiales	Rhizobiales_incertae_sedis	Vasilyevaea
OTU_1252	5	14	0	1	3	0	0	0	2	3	4	Bacteria	Planctomycetes	Planctomycetia	unclassified_Planctomycetia	unclassified_Planctomycetia	unclassified_Planctomycetia
OTU_1466	0	0	0	1	0	0	3	11	0	0	0	Bacteria	Verrucomicrobia	Spartobacteria	unclassified_Spartobacteria	unclassified_Spartobacteria	Spartobacteria_genera_incertae_sedis
OTU_103	0	0	0	0	0	0	33	0	0	0	0	Bacteria	Proteobacteria	Alphaproteobacteria	Rhizobiales	unclassified_Rhizobiales	unclassified_Rhizobiales
OTU_1278	0	0	0	2	0	0	0	1	2	0	0	Bacteria	Bacteroidetes	Sphingobacteriia	Sphingobacteriales	Chitinophagaceae	Terrimonas
OTU_1049	0	0	0	0	0	0	0	0	0	0	6	Bacteria	unclassified_Bacteria	unclassified_Bacteria	unclassified_Bacteria	unclassified_Bacteria	unclassified_Bacteria
OTU_83	28	28	4	19	2	1	3	17	10	21	10	Bacteria	Proteobacteria	Alphaproteobacteria	Rhizobiales	unclassified_Rhizobiales	unclassified_Rhizobiales
OTU_16	0	1	0	2	0	0	14	0	4	3	15	Bacteria	Actinobacteriota	Actinobacteria	Actinomycetales	Micrococcaceae	Arthrobacter
OTU_8219	3	2	2	1	0	0	0	0	0	1	0	Bacteria	unclassified_Bacteria	unclassified_Bacteria	unclassified_Bacteria	unclassified_Bacteria	unclassified_Bacteria
OTU_12398	0	0	0	0	0	0	0	1	0	0	4	Bacteria	Acidobacteria	Acidobacteria_Gp3	unclassified_Acidobacteria_Gp3	unclassified_Acidobacteria_Gp3	Gp3
OTU_457	0	0	0	0	0	0	1	0	0	0	0	Bacteria	Acidobacteria	Acidobacteria_Gp6	unclassified_Acidobacteria_Gp6	unclassified_Acidobacteria_Gp6	Gp6
OTU_2422	0	0	0	1	0	0	0	0	0	0	0	Bacteria	Proteobacteria	Deltaproteobacteria	Myxococcales	Polyangiaceae	unclassified_Polyangiaceae
OTU_54	2	0	0	5	0	0	0	4	0	0	0	Bacteria	Bacteroidetes	unclassified_Bacteroidetes	unclassified_Bacteroidetes	unclassified_Bacteroidetes	unclassified_Bacteroidetes
OTU_1747	2	0	0	0	2	0	1	0	0	0	0	Bacteria	Proteobacteria	Alphaproteobacteria	Rhizobiales	unclassified_Rhizobiales	unclassified_Rhizobiales
OTU_6462	0	0	0	0	0	0	0	1	12	3	36	Bacteria	Actinobacteriota	Actinobacteria	Solirubrobacterales	unclassified_Solirubrobacterales	unclassified_Solirubrobacterales
OTU_908	0	0	0	0	0	0	0	0	12	0	24	Bacteria	unclassified_Bacteria	unclassified_Bacteria	unclassified_Bacteria	unclassified_Bacteria	unclassified_Bacteria
OTU_754	0	0	0	0	0	0	1	0	0	0	0	Bacteria	unclassified_Bacteria	unclassified_Bacteria	unclassified_Bacteria	unclassified_Bacteria	unclassified_Bacteria
OTU_5039	3	5	1	7	10	0	2	3	0	4	6	Bacteria	Proteobacteria	Betaproteobacteria	Burkholderiales	unclassified_Burkholderiales	unclassified_Burkholderiales
OTU_555	0	0	0	1	0	0	0	0	0	1	0	Bacteria	Acidobacteria	Acidobacteria_Gp4	unclassified_Acidobacteria_Gp4	unclassified_Acidobacteria_Gp4	Gp4
OTU_229	2	34	5	20	0	0	0	1	61	116	7	Bacteria	Bacteroidetes	Bacteroidetes_incertae_sedis	unclassified_Bacteroidetes_incertae_sedis	unclassified_Bacteroidetes_incertae_sedis	Ohtaekwangia
OTU_554	1	0	0	2	0	0	0	4	0	0	0	Bacteria	Proteobacteria	Alphaproteobacteria	Rhizobiales	unclassified_Rhizobiales	unclassified_Rhizobiales
OTU_218	0	0	0	1	0	0	1	1	0	0	4	Bacteria	Proteobacteria	Betaproteobacteria	Burkholderiales	Oxalobacteraceae	unclassified_Oxalobacteraceae
OTU_81	62	134	16	60	120	25	10	9	2	7	3	Bacteria	Proteobacteria	Alphaproteobacteria	Rhizobiales	unclassified_Rhizobiales	unclassified_Rhizobiales
OTU_238	134	322	207	380	187	17	45	197	28	24	6	Bacteria	Bacteroidetes	Sphingobacteriia	Sphingobacteriales	Chitinophagaceae	Niastella
OTU_32	125	102	116	117	1	11	4	4	593	9277	2754	Bacteria	Firmicutes	Bacilli	Bacillales	unclassified_Bacillales	unclassified_Bacillales
OTU_3967	0	5	0	4	0	0	0	1	0	2	0	Bacteria	Planctomycetes	Planctomycetia	Planctomycetales	Planctomycetaceae	unclassified_Planctomycetaceae
OTU_2477	1	0	0	1	0	0	0	2	0	0	0	Bacteria	Proteobacteria	Alphaproteobacteria	unclassified_Alphaproteobacteria	unclassified_Alphaproteobacteria	unclassified_Alphaproteobacteria
OTU_6008	2	0	0	1	0	0	0	8	0	2	0	Bacteria	Acidobacteria	Acidobacteria_Gp1	unclassified_Acidobacteria_Gp1	unclassified_Acidobacteria_Gp1	Gp1
OTU_8381	0	0	0	1	0	0	0	2	0	0	0	Bacteria	Bacteroidetes	Sphingobacteriia	Sphingobacteriales	Sphingobacteriaceae	Mucilaginibacter
OTU_296	6	5	0	3	1	0	2	0	3	19	0	Bacteria	Proteobacteria	Gammaproteobacteria	unclassified_Gammaproteobacteria	unclassified_Gammaproteobacteria	unclassified_Gammaproteobacteria
OTU_4539	0	0	1	1	0	0	0	0	4	0	0	Bacteria	Chlamydiae	Chlamydiia	Chlamydiales	unclassified_Chlamydiales	unclassified_Chlamydiales
OTU_515	0	0	0	1	0	0	0	0	0	0	0	Bacteria	Proteobacteria	unclassified_Proteobacteria	unclassified_Proteobacteria	unclassified_Proteobacteria	unclassified_Proteobacteria
OTU_1274	0	1	0	0	0	0	0	0	0	5	3	Bacteria	Proteobacteria	Alphaproteobacteria	Sphingomonadales	Sphingomonadaceae	unclassified_Sphingomonadaceae
OTU_2860	9	0	0	6	0	0	0	0	48	24	2	Bacteria	Proteobacteria	Alphaproteobacteria	Sphingomonadales	Sphingomonadaceae	unclassified_Sphingomonadaceae
OTU_6840	0	0	0	0	0	0	0	0	0	6	0	Bacteria	Bacteroidetes	Sphingobacteriia	Sphingobacteriales	Chitinophagaceae	unclassified_Chitinophagaceae
OTU_888	0	0	0	0	0	0	2	0	1	3	0	Bacteria	Actinobacteriota	Actinobacteria	Actinomycetales	Kineosporiaceae	unclassified_Kineosporiaceae
OTU_2271	1	0	0	2	0	0	0	0	1	0	2	Bacteria	unclassified_Bacteria	unclassified_Bacteria	unclassified_Bacteria	unclassified_Bacteria	unclassified_Bacteria
OTU_97	17	7	19	7	1	1	3	0	25	13	35	Bacteria	Actinobacteriota	Actinobacteria	Actinomycetales	Pseudonocardiaceae	Pseudonocardia
OTU_1415	0	0	0	0	0	0	0	1	0	0	0	Bacteria	Proteobacteria	Alphaproteobacteria	Rhizobiales	unclassified_Rhizobiales	unclassified_Rhizobiales
OTU_1100	2	2	4	0	0	0	0	0	20	28	174	Bacteria	Firmicutes	Bacilli	Bacillales	Paenibacillaceae_1	Paenibacillus
OTU_79	1	3	1	1	0	1	0	0	6	2	15	Bacteria	Proteobacteria	Alphaproteobacteria	Rhizobiales	unclassified_Rhizobiales	unclassified_Rhizobiales
OTU_1091	0	0	0	2	0	0	1	0	0	0	0	Bacteria	Proteobacteria	Alphaproteobacteria	Rhizobiales	Xanthobacteraceae	Labrys
OTU_2876	0	0	1	0	0	0	0	0	0	0	0	Bacteria	Planctomycetes	Planctomycetia	Planctomycetales	Planctomycetaceae	Pirellula
OTU_961	2	1	0	0	0	0	0	0	16	9	104	Bacteria	Proteobacteria	Gammaproteobacteria	Enterobacteriales	Enterobacteriaceae	unclassified_Enterobacteriaceae
OTU_13152	0	0	0	1	0	0	0	0	0	0	0	Bacteria	Verrucomicrobia	Subdivision3	unclassified_Subdivision3	unclassified_Subdivision3	Subdivision3_genera_incertae_sedis
OTU_6432	0	0	0	0	0	0	0	0	7	0	0	Bacteria	Proteobacteria	Gammaproteobacteria	unclassified_Gammaproteobacteria	unclassified_Gammaproteobacteria	unclassified_Gammaproteobacteria
OTU_8056	0	0	0	0	0	0	0	0	0	3	2	Bacteria	Bacteroidetes	Bacteroidia	Bacteroidales	unclassified_Bacteroidales	unclassified_Bacteroidales
OTU_78	47	65	54	78	1	0	0	0	126	79	400	Bacteria	Actinobacteriota	Actinobacteria	Acidimicrobiales	unclassified_Acidimicrobiales	unclassified_Acidimicrobiales
OTU_654	17	19	20	21	0	0	0	1	54	162	58	Bacteria	Proteobacteria	Betaproteobacteria	unclassified_Betaproteobacteria	unclassified_Betaproteobacteria	unclassified_Betaproteobacteria
OTU_1167	0	4	0	1	0	0	0	0	12	11	55	Bacteria	Actinobacteriota	unclassified_Actinobacteria	unclassified_Actinobacteria	unclassified_Actinobacteria	unclassified_Actinobacteria
OTU_1520	0	0	1	0	0	0	2	0	11	0	0	Bacteria	Proteobacteria	Alphaproteobacteria	Sphingomonadales	Sphingomonadaceae	Sphingopyxis
OTU_743	0	0	0	0	0	0	0	0	4	0	9	Bacteria	Actinobacteriota	Actinobacteria	Actinomycetales	Corynebacteriaceae	Corynebacterium
OTU_2648	0	0	0	0	0	0	0	0	1	0	0	Bacteria	Proteobacteria	Alphaproteobacteria	Rhizobiales	unclassified_Rhizobiales	unclassified_Rhizobiales
OTU_6001	0	0	0	0	1	0	0	0	0	0	0	Bacteria	Acidobacteria	Acidobacteria_Gp1	unclassified_Acidobacteria_Gp1	unclassified_Acidobacteria_Gp1	unclassified_Acidobacteria_Gp1
OTU_206	5	3	0	2	0	1	0	0	6	15	56	Bacteria	Proteobacteria	Alphaproteobacteria	Caulobacterales	Caulobacteraceae	Brevundimonas
OTU_123	4	17	0	6	0	0	1	1	0	0	0	Bacteria	Bacteroidetes	Sphingobacteriia	Sphingobacteriales	Chitinophagaceae	Terrimonas
OTU_797	45	4	5	33	0	0	0	0	12	23	14	Bacteria	Proteobacteria	Alphaproteobacteria	Caulobacterales	Caulobacteraceae	Caulobacter
OTU_152	7	2	0	0	0	0	0	0	20	44	5	Bacteria	Proteobacteria	Alphaproteobacteria	Rhodospirillales	Rhodospirillaceae	unclassified_Rhodospirillaceae
OTU_584	7	5	0	5	9	0	13	0	1	2	2	Bacteria	Proteobacteria	Alphaproteobacteria	Rhizobiales	unclassified_Rhizobiales	unclassified_Rhizobiales
OTU_2681	0	0	0	1	0	0	0	0	0	0	0	Bacteria	Proteobacteria	Alphaproteobacteria	Rhodobacterales	Rhodobacteraceae	unclassified_Rhodobacteraceae
OTU_1180	0	1	0	3	0	0	0	0	35	33	65	Bacteria	Actinobacteriota	unclassified_Actinobacteria	unclassified_Actinobacteria	unclassified_Actinobacteria	unclassified_Actinobacteria
OTU_131	0	0	0	0	0	0	1	0	0	0	0	Bacteria	unclassified_Bacteria	unclassified_Bacteria	unclassified_Bacteria	unclassified_Bacteria	unclassified_Bacteria
OTU_88	18	18	27	12	2	0	0	1	46	60	4	Bacteria	Proteobacteria	Alphaproteobacteria	Sphingomonadales	Sphingomonadaceae	unclassified_Sphingomonadaceae
OTU_6376	8	0	0	1	0	0	0	0	0	0	0	Bacteria	Armatimonadetes	unclassified_Armatimonadetes	unclassified_Armatimonadetes	unclassified_Armatimonadetes	Armatimonadetes_gp5
OTU_307	7	0	0	11	0	0	2	2	0	0	0	Bacteria	Proteobacteria	Alphaproteobacteria	Rhizobiales	Hyphomicrobiaceae	Hyphomicrobium
OTU_3095	0	0	0	0	0	0	0	0	1	0	2	Bacteria	Proteobacteria	Alphaproteobacteria	Rhizobiales	Aurantimonadaceae	Aurantimonas
OTU_3341	0	2	0	0	0	0	0	0	5	0	0	Bacteria	Actinobacteriota	Actinobacteria	Actinomycetales	Micromonosporaceae	unclassified_Micromonosporaceae
OTU_823	0	0	0	0	0	0	2	0	0	0	0	Bacteria	Bacteroidetes	Sphingobacteriia	Sphingobacteriales	Chitinophagaceae	unclassified_Chitinophagaceae
OTU_638	373	0	3	232	0	0	0	0	0	1	0	Bacteria	Proteobacteria	Alphaproteobacteria	Rhizobiales	unclassified_Rhizobiales	unclassified_Rhizobiales
OTU_5442	0	0	0	0	0	0	0	1	0	0	0	Bacteria	Acidobacteria	Acidobacteria_Gp2	unclassified_Acidobacteria_Gp2	unclassified_Acidobacteria_Gp2	Gp2
OTU_11026	1	0	0	0	0	0	0	4	0	0	0	Bacteria	Acidobacteria	Acidobacteria_Gp2	unclassified_Acidobacteria_Gp2	unclassified_Acidobacteria_Gp2	Gp2
OTU_13153	0	0	1	0	0	0	0	0	0	0	0	Bacteria	Proteobacteria	Alphaproteobacteria	Rhodobacterales	Rhodobacteraceae	Maribius
OTU_7326	0	0	0	1	0	0	0	3	0	0	0	Bacteria	Acidobacteria	Acidobacteria_Gp2	unclassified_Acidobacteria_Gp2	unclassified_Acidobacteria_Gp2	Gp2
OTU_9565	1	0	0	0	0	0	0	4	0	0	0	Bacteria	Acidobacteria	Acidobacteria_Gp2	unclassified_Acidobacteria_Gp2	unclassified_Acidobacteria_Gp2	Gp2
OTU_6796	0	0	0	0	0	0	0	0	3	0	0	Bacteria	Proteobacteria	unclassified_Proteobacteria	unclassified_Proteobacteria	unclassified_Proteobacteria	unclassified_Proteobacteria
OTU_183	5	17	8	4	0	0	1	0	14	14	22	Bacteria	unclassified_Bacteria	unclassified_Bacteria	unclassified_Bacteria	unclassified_Bacteria	unclassified_Bacteria
OTU_9334	0	0	0	0	0	0	0	0	0	1	0	Bacteria	Acidobacteria	Acidobacteria_Gp1	unclassified_Acidobacteria_Gp1	unclassified_Acidobacteria_Gp1	Edaphobacter
OTU_7877	0	0	0	0	0	0	0	0	2	0	0	Bacteria	Proteobacteria	unclassified_Proteobacteria	unclassified_Proteobacteria	unclassified_Proteobacteria	unclassified_Proteobacteria
OTU_2382	0	0	0	0	0	0	0	2	2	0	0	Bacteria	Nitrospirae	Nitrospira	Nitrospirales	Nitrospiraceae	Nitrospira
OTU_3812	3	0	2	3	0	0	0	0	0	0	0	Bacteria	Proteobacteria	Deltaproteobacteria	Myxococcales	unclassified_Myxococcales	unclassified_Myxococcales
OTU_1407	0	0	0	0	0	0	2	0	0	0	0	Bacteria	unclassified_Bacteria	unclassified_Bacteria	unclassified_Bacteria	unclassified_Bacteria	unclassified_Bacteria
OTU_252	4	10	10	21	0	1	0	1	79	56	219	Archaea	Thaumarchaeota	unclassified_Thaumarchaeota	Nitrososphaerales	Nitrososphaeraceae	Nitrososphaera
OTU_224	0	0	0	0	0	0	0	0	21	8	12	Bacteria	Planctomycetes	Planctomycetia	Planctomycetales	Planctomycetaceae	unclassified_Planctomycetaceae
OTU_1659	0	0	0	1	0	0	0	0	38	10	62	Bacteria	unclassified_Bacteria	unclassified_Bacteria	unclassified_Bacteria	unclassified_Bacteria	unclassified_Bacteria
OTU_1904	1	1	6	0	0	0	0	0	14	23	11	Bacteria	Actinobacteriota	Actinobacteria	Acidimicrobiales	unclassified_Acidimicrobiales	unclassified_Acidimicrobiales
OTU_3037	1	0	2	1	0	0	0	0	0	0	0	Bacteria	Actinobacteriota	Actinobacteria	Actinomycetales	Nocardioidaceae	Nocardioides
OTU_216	0	0	0	0	0	0	5	0	0	0	0	Bacteria	Proteobacteria	Alphaproteobacteria	Caulobacterales	Caulobacteraceae	unclassified_Caulobacteraceae
OTU_4929	0	0	0	0	0	1	0	0	0	0	0	Bacteria	Bacteroidetes	Sphingobacteriia	Sphingobacteriales	Sphingobacteriaceae	Mucilaginibacter
OTU_12241	1	0	0	0	0	0	0	0	0	0	0	Bacteria	Proteobacteria	Alphaproteobacteria	unclassified_Alphaproteobacteria	unclassified_Alphaproteobacteria	unclassified_Alphaproteobacteria
OTU_474	0	0	0	0	0	0	0	0	1	0	0	Bacteria	Actinobacteriota	Actinobacteria	Acidimicrobiales	unclassified_Acidimicrobiales	unclassified_Acidimicrobiales
OTU_6064	0	0	0	0	0	0	0	0	8	1	0	Bacteria	unclassified_Bacteria	unclassified_Bacteria	unclassified_Bacteria	unclassified_Bacteria	unclassified_Bacteria
OTU_979	0	0	1	0	0	0	0	0	0	0	0	Bacteria	Proteobacteria	Alphaproteobacteria	unclassified_Alphaproteobacteria	unclassified_Alphaproteobacteria	unclassified_Alphaproteobacteria
OTU_1386	1	0	6	6	0	0	0	1	10	89	51	Bacteria	Firmicutes	Bacilli	Bacillales	Paenibacillaceae_1	Paenibacillus
OTU_4643	0	0	0	0	0	0	1	1	0	1	0	Bacteria	Acidobacteria	Acidobacteria_Gp1	unclassified_Acidobacteria_Gp1	unclassified_Acidobacteria_Gp1	Gp1
OTU_6403	0	0	0	0	0	0	0	0	0	0	1	Bacteria	Bacteroidetes	Sphingobacteriia	Sphingobacteriales	Chitinophagaceae	Niastella
OTU_339	0	0	0	0	0	0	2	0	30	4	6	Bacteria	unclassified_Bacteria	unclassified_Bacteria	unclassified_Bacteria	unclassified_Bacteria	unclassified_Bacteria
OTU_4335	0	0	0	0	0	1	0	0	0	0	0	Bacteria	Bacteroidetes	Flavobacteriia	Flavobacteriales	Flavobacteriaceae	Salinimicrobium
OTU_850	1	0	0	0	0	0	0	0	0	0	0	Bacteria	Bacteroidetes	Bacteroidetes_incertae_sedis	unclassified_Bacteroidetes_incertae_sedis	unclassified_Bacteroidetes_incertae_sedis	Ohtaekwangia
OTU_1339	0	0	0	1	0	0	0	0	2	0	0	Bacteria	Planctomycetes	Planctomycetia	Planctomycetales	Planctomycetaceae	unclassified_Planctomycetaceae
OTU_635	0	1	0	0	0	0	0	0	1	3	6	Bacteria	Actinobacteriota	Actinobacteria	Actinomycetales	Micromonosporaceae	unclassified_Micromonosporaceae
OTU_9142	0	0	0	1	0	0	0	0	0	0	0	Bacteria	Proteobacteria	Gammaproteobacteria	Xanthomonadales	Xanthomonadaceae	unclassified_Xanthomonadaceae
OTU_657	0	0	0	0	0	0	0	4	4	0	0	Bacteria	unclassified_Bacteria	unclassified_Bacteria	unclassified_Bacteria	unclassified_Bacteria	unclassified_Bacteria
OTU_1214	12	1	0	6	1	0	0	0	4	0	85	Bacteria	Firmicutes	Bacilli	Lactobacillales	Aerococcaceae	Aerococcus
OTU_1115	0	0	1	0	0	0	1	0	0	0	5	Bacteria	Actinobacteriota	Actinobacteria	Acidimicrobiales	unclassified_Acidimicrobiales	unclassified_Acidimicrobiales
OTU_1296	13	20	10	11	4	2	4	6	3	14	7	Bacteria	Proteobacteria	Gammaproteobacteria	unclassified_Gammaproteobacteria	unclassified_Gammaproteobacteria	unclassified_Gammaproteobacteria
OTU_1333	0	8	2	0	1	5	3	0	3	0	2	Bacteria	Acidobacteria	Acidobacteria_Gp4	unclassified_Acidobacteria_Gp4	unclassified_Acidobacteria_Gp4	Gp4
OTU_272	0	0	0	0	0	0	1	0	0	0	0	Bacteria	Proteobacteria	Alphaproteobacteria	Rhizobiales	unclassified_Rhizobiales	unclassified_Rhizobiales
OTU_9625	6	0	1	1	0	0	0	0	7	5	6	Bacteria	Actinobacteriota	Actinobacteria	Actinomycetales	Thermomonosporaceae	Actinomadura
OTU_1417	0	0	0	0	0	0	0	2	16	4	15	Bacteria	Proteobacteria	Deltaproteobacteria	Myxococcales	unclassified_Myxococcales	unclassified_Myxococcales
OTU_1107	1	0	0	0	0	0	4	0	0	0	0	Bacteria	Proteobacteria	Alphaproteobacteria	Rhizobiales	unclassified_Rhizobiales	unclassified_Rhizobiales
OTU_4479	0	0	0	0	0	2	0	0	0	0	0	Bacteria	Bacteroidetes	Sphingobacteriia	Sphingobacteriales	Chitinophagaceae	Niastella
OTU_2698	0	0	0	3	0	0	0	0	6	6	12	Bacteria	Verrucomicrobia	Subdivision3	unclassified_Subdivision3	unclassified_Subdivision3	Subdivision3_genera_incertae_sedis
OTU_9164	0	0	0	1	0	0	0	1	1	0	0	Bacteria	Acidobacteria	Acidobacteria_Gp1	unclassified_Acidobacteria_Gp1	unclassified_Acidobacteria_Gp1	Gp1
OTU_9734	1	0	0	1	0	0	0	0	39	70	0	Bacteria	Proteobacteria	Alphaproteobacteria	Sphingomonadales	Sphingomonadaceae	unclassified_Sphingomonadaceae
OTU_3273	0	0	0	0	0	0	0	0	22	7	12	Bacteria	unclassified_Bacteria	unclassified_Bacteria	unclassified_Bacteria	unclassified_Bacteria	unclassified_Bacteria
OTU_17	17	13	7	15	3	7	6	5	19	4	468	Bacteria	Proteobacteria	Gammaproteobacteria	Pseudomonadales	Moraxellaceae	Acinetobacter
OTU_3973	1	0	0	0	0	0	0	0	0	0	0	Bacteria	Acidobacteria	Acidobacteria_Gp3	unclassified_Acidobacteria_Gp3	unclassified_Acidobacteria_Gp3	Gp3
OTU_1870	0	0	0	0	0	0	0	0	2	0	0	Bacteria	unclassified_Bacteria	unclassified_Bacteria	unclassified_Bacteria	unclassified_Bacteria	unclassified_Bacteria
OTU_9659	0	0	0	0	0	0	0	1	0	0	0	Bacteria	Proteobacteria	Gammaproteobacteria	Xanthomonadales	Xanthomonadaceae	unclassified_Xanthomonadaceae
OTU_223	0	0	0	0	0	0	1	0	0	0	0	Bacteria	Actinobacteriota	Actinobacteria	Actinomycetales	unclassified_Actinomycetales	unclassified_Actinomycetales
OTU_2580	0	0	3	2	0	0	1	0	0	19	7	Bacteria	Firmicutes	Bacilli	Bacillales	Paenibacillaceae_1	Paenibacillus
OTU_10496	0	0	0	1	0	0	0	1	0	0	0	Bacteria	Bacteroidetes	Sphingobacteriia	Sphingobacteriales	Chitinophagaceae	unclassified_Chitinophagaceae
OTU_2646	0	1	0	5	1	0	0	0	4	2	3	Bacteria	Actinobacteriota	Actinobacteria	Actinomycetales	unclassified_Actinomycetales	unclassified_Actinomycetales
OTU_2843	0	3	0	0	0	0	0	0	0	0	8	Bacteria	Firmicutes	Bacilli	Bacillales	Bacillaceae_1	unclassified_Bacillaceae_1
OTU_1348	2	1	1	2	8	17	9	21	1	0	37	Bacteria	Proteobacteria	Gammaproteobacteria	Pseudomonadales	Pseudomonadaceae	unclassified_Pseudomonadaceae
OTU_795	0	0	0	0	0	0	0	3	0	0	0	Bacteria	candidate_division_WPS-2	unclassified_candidate_division_WPS-2	unclassified_candidate_division_WPS-2	unclassified_candidate_division_WPS-2	WPS-2_genera_incertae_sedis
OTU_9707	0	0	0	0	0	0	0	2	0	0	0	Bacteria	Proteobacteria	Betaproteobacteria	unclassified_Betaproteobacteria	unclassified_Betaproteobacteria	unclassified_Betaproteobacteria
OTU_1852	12	7	8	4	2	0	1	0	9	33	1	Bacteria	Proteobacteria	Alphaproteobacteria	Rhizobiales	unclassified_Rhizobiales	unclassified_Rhizobiales
OTU_2845	0	4	3	1	0	0	0	0	0	0	3	Bacteria	Actinobacteriota	Actinobacteria	Actinomycetales	Streptomycetaceae	unclassified_Streptomycetaceae
OTU_220	255	1	621	132	0	0	1	2	40	18	27	Bacteria	Proteobacteria	Betaproteobacteria	Burkholderiales	Comamonadaceae	Pelomonas
OTU_172	0	0	0	0	1	1	0	0	0	0	0	Bacteria	Actinobacteriota	Actinobacteria	Actinomycetales	Nocardiopsaceae	Nocardiopsis
OTU_3190	1	0	0	0	0	0	0	0	12	8	8	Bacteria	unclassified_Bacteria	unclassified_Bacteria	unclassified_Bacteria	unclassified_Bacteria	unclassified_Bacteria
OTU_1453	6	14	18	19	0	0	0	0	101	218	37	Bacteria	Acidobacteria	Acidobacteria_Gp6	unclassified_Acidobacteria_Gp6	unclassified_Acidobacteria_Gp6	Gp6
OTU_5226	0	0	0	0	0	0	0	0	0	0	1	Bacteria	Proteobacteria	Alphaproteobacteria	unclassified_Alphaproteobacteria	unclassified_Alphaproteobacteria	unclassified_Alphaproteobacteria
OTU_2746	34	20	28	21	0	0	0	0	15	10	51	Bacteria	Proteobacteria	Betaproteobacteria	Rhodocyclales	Rhodocyclaceae	Azoarcus
OTU_1459	3	1	0	0	0	0	0	0	37	0	5	Bacteria	Proteobacteria	Gammaproteobacteria	unclassified_Gammaproteobacteria	unclassified_Gammaproteobacteria	unclassified_Gammaproteobacteria
OTU_1677	0	0	0	2	0	0	0	0	0	0	1	Bacteria	Proteobacteria	Alphaproteobacteria	Rhodospirillales	Rhodospirillaceae	Skermanella
OTU_11259	1	1	1	0	0	0	0	0	5	0	3	Bacteria	unclassified_Bacteria	unclassified_Bacteria	unclassified_Bacteria	unclassified_Bacteria	unclassified_Bacteria
OTU_170	22	46	5	5	2	0	0	0	12	35	30	Bacteria	Acidobacteria	Acidobacteria_Gp4	unclassified_Acidobacteria_Gp4	unclassified_Acidobacteria_Gp4	Gp4
OTU_8709	0	0	0	0	0	0	0	2	0	0	0	Bacteria	Acidobacteria	Acidobacteria_Gp3	unclassified_Acidobacteria_Gp3	unclassified_Acidobacteria_Gp3	Gp3
OTU_1579	9	6	10	2	0	0	0	3	2	32	20	Bacteria	Firmicutes	Bacilli	Bacillales	Paenibacillaceae_1	Paenibacillus
OTU_5103	0	0	0	0	0	0	0	0	4	2	2	Bacteria	Firmicutes	Clostridia	Clostridiales	Clostridiaceae_1	Clostridium_sensu_stricto
OTU_733	0	0	0	0	0	0	1	0	0	0	0	Bacteria	Proteobacteria	unclassified_Proteobacteria	unclassified_Proteobacteria	unclassified_Proteobacteria	unclassified_Proteobacteria
OTU_8258	0	0	0	0	0	0	1	0	0	0	0	Bacteria	Verrucomicrobia	Spartobacteria	unclassified_Spartobacteria	unclassified_Spartobacteria	Spartobacteria_genera_incertae_sedis
OTU_388	14	5	3	24	0	0	2	0	1	0	3	Bacteria	Planctomycetes	Planctomycetia	Planctomycetales	Planctomycetaceae	Planctomyces
OTU_4209	0	0	0	1	0	0	0	0	10	0	26	Bacteria	Proteobacteria	Gammaproteobacteria	Enterobacteriales	Enterobacteriaceae	unclassified_Enterobacteriaceae
OTU_1562	0	0	0	0	0	0	0	0	0	0	2	Bacteria	Acidobacteria	Acidobacteria_Gp5	unclassified_Acidobacteria_Gp5	unclassified_Acidobacteria_Gp5	Gp5
OTU_1808	8	2	0	3	0	0	1	0	5	1	0	Bacteria	Proteobacteria	Alphaproteobacteria	Sphingomonadales	Sphingomonadaceae	Sphingomonas
OTU_80	0	0	0	0	0	0	1	2	0	0	0	Bacteria	Acidobacteria	Acidobacteria_Gp4	unclassified_Acidobacteria_Gp4	unclassified_Acidobacteria_Gp4	Gp4
OTU_1448	3	0	0	2	0	0	1	4	0	1	0	Bacteria	Acidobacteria	Acidobacteria_Gp6	unclassified_Acidobacteria_Gp6	unclassified_Acidobacteria_Gp6	Gp6
OTU_392	29	6	3	23	0	0	0	0	0	17	7	Bacteria	Planctomycetes	Planctomycetia	Planctomycetales	Planctomycetaceae	Gemmata
OTU_2598	0	2	1	0	0	0	0	1	22	0	29	Bacteria	Firmicutes	Bacilli	Lactobacillales	Streptococcaceae	Streptococcus
OTU_2732	0	0	0	0	0	1	0	0	1	0	0	Bacteria	Acidobacteria	Acidobacteria_Gp2	unclassified_Acidobacteria_Gp2	unclassified_Acidobacteria_Gp2	Gp2
OTU_4714	0	0	0	0	0	0	0	0	0	0	10	Bacteria	Firmicutes	Bacilli	Lactobacillales	Carnobacteriaceae	Atopostipes
OTU_357	377	162	41	223	73	2	14	0	0	9	0	Bacteria	Bacteroidetes	Sphingobacteriia	Sphingobacteriales	Chitinophagaceae	Flavitalea
OTU_8237	0	0	0	0	0	0	0	1	0	0	0	Bacteria	Bacteroidetes	Sphingobacteriia	Sphingobacteriales	Sphingobacteriaceae	unclassified_Sphingobacteriaceae
OTU_6006	0	0	0	0	0	0	0	0	0	9	0	Bacteria	Proteobacteria	Gammaproteobacteria	unclassified_Gammaproteobacteria	unclassified_Gammaproteobacteria	unclassified_Gammaproteobacteria
OTU_5257	3	0	0	4	0	0	0	0	1	0	0	Bacteria	Proteobacteria	Alphaproteobacteria	Rhizobiales	unclassified_Rhizobiales	unclassified_Rhizobiales
OTU_1832	0	0	0	0	0	0	0	0	2	2	0	Bacteria	Proteobacteria	unclassified_Proteobacteria	unclassified_Proteobacteria	unclassified_Proteobacteria	unclassified_Proteobacteria
OTU_51	185	1094	304	704	311	15	15	47	543	773	150	Bacteria	Proteobacteria	Alphaproteobacteria	Rhodospirillales	unclassified_Rhodospirillales	unclassified_Rhodospirillales
OTU_6257	0	0	0	0	0	0	0	2	0	0	0	Bacteria	Acidobacteria	Acidobacteria_Gp6	unclassified_Acidobacteria_Gp6	unclassified_Acidobacteria_Gp6	Gp6
OTU_3226	0	0	1	1	0	0	0	1	0	0	0	Bacteria	Proteobacteria	Alphaproteobacteria	Rhizobiales	Xanthobacteraceae	Pseudolabrys
OTU_117	2	5	9	14	0	0	0	0	53	25	147	Archaea	Thaumarchaeota	unclassified_Thaumarchaeota	Nitrososphaerales	Nitrososphaeraceae	Nitrososphaera
OTU_1154	1	22	6	4	20	0	4	4	3	9	0	Bacteria	Proteobacteria	Alphaproteobacteria	Rhizobiales	unclassified_Rhizobiales	unclassified_Rhizobiales
OTU_244	0	0	0	1	0	0	0	0	0	0	0	Bacteria	Actinobacteriota	Actinobacteria	Actinomycetales	Micromonosporaceae	unclassified_Micromonosporaceae
OTU_4720	0	0	0	0	0	0	0	0	2	3	0	Bacteria	Actinobacteriota	Actinobacteria	Actinomycetales	Sanguibacteraceae	Sanguibacter
OTU_2701	4	3	1	3	0	0	1	0	28	89	7	Bacteria	Proteobacteria	Betaproteobacteria	Burkholderiales	Oxalobacteraceae	unclassified_Oxalobacteraceae
OTU_924	0	0	0	1	0	0	0	0	3	1	16	Bacteria	unclassified_Bacteria	unclassified_Bacteria	unclassified_Bacteria	unclassified_Bacteria	unclassified_Bacteria
OTU_2859	0	0	0	0	0	0	0	0	1	0	8	Bacteria	Bacteroidetes	Cytophagia	Cytophagales	unclassified_Cytophagales	unclassified_Cytophagales
OTU_594	0	0	0	0	0	0	1	0	0	0	0	Bacteria	unclassified_Bacteria	unclassified_Bacteria	unclassified_Bacteria	unclassified_Bacteria	unclassified_Bacteria
OTU_4190	0	0	0	1	0	0	0	0	0	0	0	Bacteria	Bacteroidetes	unclassified_Bacteroidetes	unclassified_Bacteroidetes	unclassified_Bacteroidetes	unclassified_Bacteroidetes
OTU_2347	6	2	0	2	1	0	0	0	21	22	17	Bacteria	Proteobacteria	Alphaproteobacteria	Rhizobiales	Brucellaceae	Ochrobactrum
OTU_1782	6	4	0	3	0	0	1	2	0	0	0	Bacteria	Proteobacteria	Alphaproteobacteria	Rhizobiales	unclassified_Rhizobiales	unclassified_Rhizobiales
OTU_1545	0	0	0	0	0	0	0	0	0	0	2	Bacteria	Firmicutes	Bacilli	Bacillales	Thermoactinomycetaceae_1	Shimazuella
OTU_6219	0	0	0	0	0	0	0	0	13	4	0	Bacteria	unclassified_Bacteria	unclassified_Bacteria	unclassified_Bacteria	unclassified_Bacteria	unclassified_Bacteria
OTU_2128	0	1	0	0	0	0	0	0	0	0	0	Bacteria	Planctomycetes	Planctomycetia	Planctomycetales	Planctomycetaceae	unclassified_Planctomycetaceae
OTU_820	0	0	1	0	0	0	0	0	1	0	0	Bacteria	Proteobacteria	Gammaproteobacteria	Xanthomonadales	Xanthomonadaceae	unclassified_Xanthomonadaceae
OTU_3829	0	0	0	1	3	0	0	0	0	0	0	Bacteria	Proteobacteria	Alphaproteobacteria	Rhizobiales	Xanthobacteraceae	Pseudolabrys
OTU_1001	1	0	0	0	0	0	0	0	0	0	0	Bacteria	unclassified_Bacteria	unclassified_Bacteria	unclassified_Bacteria	unclassified_Bacteria	unclassified_Bacteria
OTU_3841	0	1	0	0	0	0	0	0	1	1	0	Bacteria	Proteobacteria	Alphaproteobacteria	Rhodospirillales	unclassified_Rhodospirillales	unclassified_Rhodospirillales
OTU_8264	0	2	0	0	0	0	0	0	0	0	0	Bacteria	Acidobacteria	Acidobacteria_Gp3	unclassified_Acidobacteria_Gp3	unclassified_Acidobacteria_Gp3	Gp3
OTU_981	0	0	0	0	0	0	2	1	1	0	0	Bacteria	candidate_division_WPS-2	unclassified_candidate_division_WPS-2	unclassified_candidate_division_WPS-2	unclassified_candidate_division_WPS-2	WPS-2_genera_incertae_sedis
OTU_4203	0	0	0	0	0	0	0	1	29	115	0	Bacteria	Proteobacteria	Betaproteobacteria	Burkholderiales	Oxalobacteraceae	unclassified_Oxalobacteraceae
OTU_13213	0	0	0	2	0	0	0	3	0	0	0	Bacteria	Acidobacteria	Acidobacteria_Gp3	unclassified_Acidobacteria_Gp3	unclassified_Acidobacteria_Gp3	Candidatus_Solibacter
OTU_2818	0	0	0	0	0	0	0	0	1	0	0	Bacteria	Proteobacteria	Deltaproteobacteria	Myxococcales	unclassified_Myxococcales	unclassified_Myxococcales
OTU_10471	0	0	0	0	0	0	0	1	0	0	0	Bacteria	Firmicutes	unclassified_Firmicutes	unclassified_Firmicutes	unclassified_Firmicutes	unclassified_Firmicutes
OTU_176	0	1	0	1	0	0	0	0	1	4	4	Bacteria	Actinobacteriota	Actinobacteria	unclassified_Actinobacteria	unclassified_Actinobacteria	unclassified_Actinobacteria
OTU_2658	1	1	0	0	0	0	0	0	20	45	12	Bacteria	Proteobacteria	unclassified_Proteobacteria	unclassified_Proteobacteria	unclassified_Proteobacteria	unclassified_Proteobacteria
OTU_538	1	3	3	3	0	0	0	0	4	16	6	Bacteria	Proteobacteria	Alphaproteobacteria	Rhodospirillales	unclassified_Rhodospirillales	unclassified_Rhodospirillales
OTU_181	0	1	0	0	0	0	0	0	0	0	0	Bacteria	Planctomycetes	Planctomycetia	Planctomycetales	Planctomycetaceae	Pirellula
OTU_636	0	0	0	0	0	0	0	1	0	0	0	Bacteria	Verrucomicrobia	Spartobacteria	unclassified_Spartobacteria	unclassified_Spartobacteria	Spartobacteria_genera_incertae_sedis
OTU_245	9	10	10	20	0	0	0	0	379	348	77	Archaea	Thaumarchaeota	unclassified_Thaumarchaeota	Nitrososphaerales	Nitrososphaeraceae	Nitrososphaera
OTU_443	8	3	0	4	0	0	4	0	5	50	21	Bacteria	Planctomycetes	Planctomycetia	Planctomycetales	Planctomycetaceae	Gemmata
OTU_10455	0	0	0	1	1	0	0	0	0	0	0	Bacteria	Proteobacteria	Gammaproteobacteria	Xanthomonadales	Xanthomonadaceae	Dokdonella
OTU_4603	3	1	0	2	0	1	0	0	2	0	4	Bacteria	unclassified_Bacteria	unclassified_Bacteria	unclassified_Bacteria	unclassified_Bacteria	unclassified_Bacteria
OTU_285	0	1	0	0	0	0	0	0	2	0	0	Bacteria	unclassified_Bacteria	unclassified_Bacteria	unclassified_Bacteria	unclassified_Bacteria	unclassified_Bacteria
OTU_2552	0	0	0	0	0	0	0	0	2	0	0	Bacteria	Planctomycetes	Planctomycetia	Planctomycetales	Planctomycetaceae	unclassified_Planctomycetaceae
OTU_13163	1	0	0	0	0	0	0	0	0	0	0	Bacteria	Bacteroidetes	Sphingobacteriia	Sphingobacteriales	Chitinophagaceae	unclassified_Chitinophagaceae
OTU_1686	0	1	0	0	0	0	0	0	0	3	7	Bacteria	Actinobacteriota	Actinobacteria	Solirubrobacterales	Solirubrobacteraceae	Solirubrobacter
OTU_28	3175	2505	1933	4600	1399	514	498	1234	17	389	9	Bacteria	Bacteroidetes	Sphingobacteriia	Sphingobacteriales	Chitinophagaceae	Chitinophaga
OTU_110	438	168	61	263	147	8	139	7	41	1489	265	Bacteria	Actinobacteriota	Actinobacteria	Actinomycetales	Streptosporangiaceae	Nonomuraea
OTU_866	601	25	59	345	22	55	0	2	7	16	27	Bacteria	Actinobacteriota	Actinobacteria	Actinomycetales	Pseudonocardiaceae	Amycolatopsis
OTU_1388	0	0	2	0	0	1	0	0	0	0	1	Bacteria	Actinobacteriota	Actinobacteria	Actinomycetales	Streptosporangiaceae	Thermocatellispora
OTU_1119	1	3	0	0	0	0	0	0	6	41	35	Bacteria	Firmicutes	Bacilli	Bacillales	Paenibacillaceae_1	Brevibacillus
OTU_1914	8	5	6	3	0	1	5	1	12	9	9	Bacteria	Actinobacteriota	Actinobacteria	Actinomycetales	Pseudonocardiaceae	Pseudonocardia
OTU_451	405	92	85	79	22	100	75	26	0	13	19	Bacteria	Firmicutes	Bacilli	Bacillales	Paenibacillaceae_1	Paenibacillus
OTU_91	1469	112	128	1030	4	170	1	25	3	65	0	Bacteria	Proteobacteria	Alphaproteobacteria	Rhodospirillales	Rhodospirillaceae	Inquilinus
OTU_2879	3	1	3	31	0	4	0	4	0	0	0	Bacteria	Bacteroidetes	Bacteroidetes_incertae_sedis	unclassified_Bacteroidetes_incertae_sedis	unclassified_Bacteroidetes_incertae_sedis	Ohtaekwangia
OTU_9725	23	8	10	11	0	0	0	0	0	2	3	Bacteria	Firmicutes	Bacilli	Bacillales	Paenibacillaceae_1	unclassified_Paenibacillaceae_1
OTU_311	264	29	29	151	1	0	0	0	27	50	139	Bacteria	Actinobacteriota	Actinobacteria	Actinomycetales	Nocardioidaceae	Kribbella
OTU_13248	1	1	49	4	1	0	8	0	0	0	0	Bacteria	Bacteroidetes	Sphingobacteriia	Sphingobacteriales	Chitinophagaceae	Chitinophaga
OTU_2262	0	2	1	1	0	0	0	0	1	17	27	Bacteria	Proteobacteria	Alphaproteobacteria	Rhizobiales	unclassified_Rhizobiales	unclassified_Rhizobiales
OTU_6935	0	0	0	0	0	0	0	1	0	0	0	Bacteria	Actinobacteriota	Actinobacteria	Actinomycetales	Pseudonocardiaceae	unclassified_Pseudonocardiaceae
OTU_2288	14	2	6	14	0	0	0	0	10	0	39	Bacteria	Actinobacteriota	Actinobacteria	Actinomycetales	Nocardioidaceae	Flindersiella
OTU_1223	1	1	0	0	0	0	0	0	1	10	8	Bacteria	Acidobacteria	Acidobacteria_Gp3	unclassified_Acidobacteria_Gp3	unclassified_Acidobacteria_Gp3	Gp3
OTU_171	427	451	396	606	263	301	414	439	5	89	26	Bacteria	Actinobacteriota	Actinobacteria	Actinomycetales	unclassified_Actinomycetales	unclassified_Actinomycetales
OTU_2611	2	33	3	7	7	0	0	0	7	5	4	Bacteria	Proteobacteria	Alphaproteobacteria	unclassified_Alphaproteobacteria	unclassified_Alphaproteobacteria	unclassified_Alphaproteobacteria
OTU_30	7654	8695	8076	11195	3467	4699	6714	5374	134	735	617	Bacteria	Actinobacteriota	Actinobacteria	Actinomycetales	Streptomycetaceae	Streptomyces
OTU_1006	16	77	20	37	1	0	0	3	22	106	12	Bacteria	Proteobacteria	Alphaproteobacteria	Caulobacterales	Caulobacteraceae	Phenylobacterium
OTU_6277	5	7	4	1	0	0	0	0	0	26	17	Bacteria	Firmicutes	Bacilli	Bacillales	Paenibacillaceae_1	Brevibacillus
OTU_195	2	0	1	0	0	1	0	0	1	0	0	Bacteria	Actinobacteriota	Actinobacteria	Actinomycetales	Jiangellaceae	Jiangella
OTU_158	1704	157	148	1340	15	39	32	145	0	109	1	Bacteria	Proteobacteria	Alphaproteobacteria	Rhizobiales	unclassified_Rhizobiales	unclassified_Rhizobiales
OTU_174	925	154	97	778	23	50	14	334	0	0	28	Bacteria	Actinobacteriota	Actinobacteria	Actinomycetales	Thermomonosporaceae	Actinoallomurus
OTU_1005	32	45	18	44	37	1	11	5	12	35	17	Bacteria	Proteobacteria	Alphaproteobacteria	Rhizobiales	Hyphomicrobiaceae	Blastochloris
OTU_119	2647	88	3	1622	13	68	1	235	1	12	3	Bacteria	Proteobacteria	Betaproteobacteria	Burkholderiales	Burkholderiaceae	Cupriavidus
OTU_5038	119	5	61	101	5	2	32	2	10	15	36	Bacteria	Actinobacteriota	Actinobacteria	Actinomycetales	Micromonosporaceae	unclassified_Micromonosporaceae
OTU_568	38	180	50	91	53	6	6	10	67	207	38	Bacteria	Proteobacteria	Alphaproteobacteria	Rhodospirillales	unclassified_Rhodospirillales	unclassified_Rhodospirillales
OTU_50	1702	1708	1642	2094	677	343	422	587	60	1210	185	Bacteria	Bacteroidetes	Sphingobacteriia	Sphingobacteriales	Chitinophagaceae	unclassified_Chitinophagaceae
OTU_6465	0	0	0	0	0	0	0	0	0	4	0	Bacteria	Acidobacteria	Acidobacteria_Gp6	unclassified_Acidobacteria_Gp6	unclassified_Acidobacteria_Gp6	Gp6
OTU_5614	30	2	6	33	2	1	0	0	0	0	14	Bacteria	Actinobacteriota	Actinobacteria	Actinomycetales	Pseudonocardiaceae	unclassified_Pseudonocardiaceae
OTU_1072	0	0	0	0	0	0	0	0	1	0	0	Bacteria	Proteobacteria	Alphaproteobacteria	unclassified_Alphaproteobacteria	unclassified_Alphaproteobacteria	unclassified_Alphaproteobacteria
OTU_517	38	2	13	15	0	0	1	0	1	3	3	Bacteria	Proteobacteria	Alphaproteobacteria	Rhizobiales	Bradyrhizobiaceae	Bosea
OTU_752	15	105	89	77	10	1	4	0	18	206	6	Bacteria	Bacteroidetes	Bacteroidetes_incertae_sedis	unclassified_Bacteroidetes_incertae_sedis	unclassified_Bacteroidetes_incertae_sedis	Ohtaekwangia
OTU_1133	3	3	1	0	0	0	0	0	97	66	90	Bacteria	unclassified_Bacteria	unclassified_Bacteria	unclassified_Bacteria	unclassified_Bacteria	unclassified_Bacteria
OTU_929	2	0	0	1	0	0	0	0	2	14	0	Bacteria	Planctomycetes	Planctomycetia	Planctomycetales	Planctomycetaceae	Pirellula
OTU_3387	20	5	4	14	0	0	0	0	69	94	14	Bacteria	Proteobacteria	Betaproteobacteria	Burkholderiales	unclassified_Burkholderiales	unclassified_Burkholderiales
OTU_618	235	2	493	89	1	1	0	0	8	0	12	Bacteria	Proteobacteria	Betaproteobacteria	Burkholderiales	Alcaligenaceae	unclassified_Alcaligenaceae
OTU_681	41	19	13	15	1	1	0	0	38	53	184	Bacteria	Actinobacteriota	Actinobacteria	Actinomycetales	Thermomonosporaceae	Actinomadura
OTU_4379	0	0	0	0	0	0	0	0	2	0	0	Bacteria	Planctomycetes	Planctomycetia	Planctomycetales	Planctomycetaceae	Planctomyces
OTU_2694	1	0	0	0	0	0	0	2	2	0	2	Bacteria	Firmicutes	Bacilli	Bacillales	Paenibacillaceae_1	unclassified_Paenibacillaceae_1
OTU_92	577	1919	379	773	807	264	107	73	70	848	30	Bacteria	Proteobacteria	Alphaproteobacteria	Rhizobiales	unclassified_Rhizobiales	unclassified_Rhizobiales
OTU_8501	0	0	0	0	0	0	0	0	1	0	0	Bacteria	Actinobacteriota	Actinobacteria	Actinomycetales	Streptosporangiaceae	Nonomuraea
OTU_14	3434	12287	7348	10037	899	293	842	962	68	51	40	Bacteria	Proteobacteria	Betaproteobacteria	Burkholderiales	Burkholderiaceae	Ralstonia
OTU_2955	109	131	121	128	10	3	9	0	0	1	7	Bacteria	Actinobacteriota	Actinobacteria	Actinomycetales	Thermomonosporaceae	Actinoallomurus
OTU_2222	2	1	0	0	0	0	0	0	2	4	29	Bacteria	Proteobacteria	Alphaproteobacteria	Rhodospirillales	Acetobacteraceae	unclassified_Acetobacteraceae
OTU_3186	0	2	0	1	0	0	0	0	3	5	6	Bacteria	Planctomycetes	Planctomycetia	Planctomycetales	Planctomycetaceae	Gemmata
OTU_1364	1	2	1	1	1	0	0	0	91	48	2	Bacteria	Proteobacteria	unclassified_Proteobacteria	unclassified_Proteobacteria	unclassified_Proteobacteria	unclassified_Proteobacteria
OTU_5769	8	14	2	9	6	0	0	0	6	5	3	Bacteria	Proteobacteria	Alphaproteobacteria	Rhizobiales	unclassified_Rhizobiales	unclassified_Rhizobiales
OTU_1786	0	0	0	0	0	0	0	0	0	0	1	Bacteria	unclassified_Bacteria	unclassified_Bacteria	unclassified_Bacteria	unclassified_Bacteria	unclassified_Bacteria
OTU_8318	0	1	0	0	0	0	0	0	1	13	0	Bacteria	Proteobacteria	Gammaproteobacteria	unclassified_Gammaproteobacteria	unclassified_Gammaproteobacteria	unclassified_Gammaproteobacteria
OTU_2197	1	1	0	2	0	0	0	0	0	0	3	Bacteria	Bacteroidetes	Sphingobacteriia	Sphingobacteriales	Chitinophagaceae	Chitinophaga
OTU_2666	15	43	2	16	2	0	0	0	0	0	0	Bacteria	Bacteroidetes	Sphingobacteriia	Sphingobacteriales	Chitinophagaceae	unclassified_Chitinophagaceae
OTU_1034	3	0	0	0	0	0	0	0	0	3	3	Bacteria	Actinobacteriota	Actinobacteria	Actinomycetales	Nocardioidaceae	Nocardioides
OTU_8340	0	0	0	0	0	0	0	1	0	0	0	Bacteria	Actinobacteriota	Actinobacteria	Actinomycetales	Nocardioidaceae	Kribbella
OTU_1921	40	10	10	34	0	0	0	0	4	10	12	Bacteria	unclassified_Bacteria	unclassified_Bacteria	unclassified_Bacteria	unclassified_Bacteria	unclassified_Bacteria
OTU_1592	0	0	0	0	0	0	0	0	2	2	24	Bacteria	Actinobacteriota	Actinobacteria	Solirubrobacterales	unclassified_Solirubrobacterales	unclassified_Solirubrobacterales
OTU_3124	7	1	0	4	0	5	0	1	0	13	0	Bacteria	Armatimonadetes	Armatimonadia	Armatimonadales	Armatimonadaceae	Armatimonas/Armatimonadetes_gp1
OTU_1416	2	7	0	3	0	0	0	0	16	8	11	Bacteria	Chloroflexi	Caldilineae	Caldilineales	Caldilineaceae	Litorilinea
OTU_436	57	550	65	119	4	0	1	0	6	0	62	Bacteria	Proteobacteria	Deltaproteobacteria	Myxococcales	Polyangiaceae	unclassified_Polyangiaceae
OTU_814	145	4	7	93	0	0	0	0	115	99	44	Bacteria	Actinobacteriota	Actinobacteria	Actinomycetales	Streptosporangiaceae	unclassified_Streptosporangiaceae
OTU_546	107	0	1	51	19	68	111	42	11	21	3	Bacteria	Actinobacteriota	Actinobacteria	Actinomycetales	Micromonosporaceae	Actinoplanes
OTU_2925	0	3	0	0	0	4	0	3	9	3	4	Bacteria	Deinococcus-Thermus	Deinococci	Deinococcales	Deinococcaceae	Deinococcus
OTU_402	19	10	11	29	2	0	0	0	177	154	262	Bacteria	Proteobacteria	Alphaproteobacteria	Rhizobiales	Methylobacteriaceae	unclassified_Methylobacteriaceae
OTU_928	0	0	0	0	0	0	0	0	0	0	10	Bacteria	unclassified_Bacteria	unclassified_Bacteria	unclassified_Bacteria	unclassified_Bacteria	unclassified_Bacteria
OTU_696	26	59	12	21	3	0	1	0	92	83	23	Bacteria	Proteobacteria	Alphaproteobacteria	unclassified_Alphaproteobacteria	unclassified_Alphaproteobacteria	unclassified_Alphaproteobacteria
OTU_1183	0	0	6	0	0	0	0	0	14	6	2	Bacteria	Bacteroidetes	Bacteroidetes_incertae_sedis	unclassified_Bacteroidetes_incertae_sedis	unclassified_Bacteroidetes_incertae_sedis	Ohtaekwangia
OTU_648	43	22	4	23	4	3	0	0	13	24	25	Bacteria	Acidobacteria	Acidobacteria_Gp16	unclassified_Acidobacteria_Gp16	unclassified_Acidobacteria_Gp16	Gp16
OTU_3221	3	3	7	2	0	0	0	0	18	20	6	Bacteria	Proteobacteria	Alphaproteobacteria	Rhodospirillales	unclassified_Rhodospirillales	unclassified_Rhodospirillales
OTU_1719	0	19	0	3	19	0	1	1	0	0	8	Bacteria	Acidobacteria	Acidobacteria_Gp10	unclassified_Acidobacteria_Gp10	unclassified_Acidobacteria_Gp10	Gp10
OTU_9542	1	0	1	2	0	0	0	0	0	2	0	Bacteria	Firmicutes	Bacilli	Bacillales	Paenibacillaceae_1	Paenibacillus
OTU_6276	6	15	1	16	5	0	0	0	30	93	0	Bacteria	Proteobacteria	Alphaproteobacteria	Rhodospirillales	unclassified_Rhodospirillales	unclassified_Rhodospirillales
OTU_692	2	0	0	0	7	0	0	0	0	0	0	Bacteria	Actinobacteriota	Actinobacteria	Actinomycetales	Thermomonosporaceae	unclassified_Thermomonosporaceae
OTU_2803	0	0	0	0	0	0	0	1	0	0	0	Bacteria	Proteobacteria	Gammaproteobacteria	unclassified_Gammaproteobacteria	unclassified_Gammaproteobacteria	unclassified_Gammaproteobacteria
OTU_422	14	32	10	17	0	0	0	1	90	547	441	Bacteria	Firmicutes	Bacilli	Bacillales	Paenibacillaceae_2	Oxalophagus
OTU_1502	7	4	1	8	10	0	0	0	2	3	6	Bacteria	Actinobacteriota	Actinobacteria	Acidimicrobiales	unclassified_Acidimicrobiales	unclassified_Acidimicrobiales
OTU_12431	0	0	0	0	0	0	0	0	2	0	5	Bacteria	Proteobacteria	Alphaproteobacteria	Rhodospirillales	Rhodospirillaceae	unclassified_Rhodospirillaceae
OTU_2537	9	6	1	4	0	0	1	0	3	3	2	Bacteria	Planctomycetes	Planctomycetia	Planctomycetales	Planctomycetaceae	unclassified_Planctomycetaceae
OTU_7583	1	0	0	0	0	0	0	0	0	0	0	Bacteria	Actinobacteriota	Actinobacteria	Acidimicrobiales	unclassified_Acidimicrobiales	unclassified_Acidimicrobiales
OTU_310	186	214	308	438	122	48	16	38	53	344	25	Bacteria	Proteobacteria	Alphaproteobacteria	Caulobacterales	Caulobacteraceae	Phenylobacterium
OTU_1586	9	49	5	4	0	0	0	0	4	34	15	Bacteria	Armatimonadetes	Chthonomonadetes	Chthonomonadales	Chthonomonadaceae	Chthonomonas/Armatimonadetes_gp3
OTU_4213	0	0	1	0	0	10	1	0	0	3	1	Bacteria	Actinobacteriota	Actinobacteria	Solirubrobacterales	Solirubrobacteraceae	Solirubrobacter
OTU_5472	0	0	2	3	3	0	1	3	0	0	8	Bacteria	Proteobacteria	Gammaproteobacteria	unclassified_Gammaproteobacteria	unclassified_Gammaproteobacteria	unclassified_Gammaproteobacteria
OTU_5142	0	0	0	0	0	0	0	0	0	0	1	Bacteria	unclassified_Bacteria	unclassified_Bacteria	unclassified_Bacteria	unclassified_Bacteria	unclassified_Bacteria
OTU_4703	0	0	0	0	0	0	0	0	0	0	1	Bacteria	Firmicutes	Bacilli	Bacillales	Paenibacillaceae_1	Paenibacillus
OTU_9726	37	0	1	16	0	0	0	0	0	0	0	Bacteria	Proteobacteria	Alphaproteobacteria	Rhizobiales	Methylobacteriaceae	unclassified_Methylobacteriaceae
OTU_1226	0	0	2	0	0	0	0	0	0	0	5	Bacteria	Proteobacteria	Alphaproteobacteria	Caulobacterales	Caulobacteraceae	unclassified_Caulobacteraceae
OTU_975	25	10	6	15	0	3	4	0	4	11	21	Bacteria	Actinobacteriota	Actinobacteria	Actinomycetales	Pseudonocardiaceae	unclassified_Pseudonocardiaceae
OTU_12441	0	0	0	0	0	0	0	0	1	0	0	Bacteria	Verrucomicrobia	Spartobacteria	unclassified_Spartobacteria	unclassified_Spartobacteria	Spartobacteria_genera_incertae_sedis
OTU_2180	0	0	0	0	0	0	0	0	1	0	0	Bacteria	Proteobacteria	Gammaproteobacteria	unclassified_Gammaproteobacteria	unclassified_Gammaproteobacteria	unclassified_Gammaproteobacteria
OTU_1172	0	0	0	0	0	0	1	0	2	0	1	Bacteria	Proteobacteria	Gammaproteobacteria	Chromatiales	Chromatiaceae	Rheinheimera
OTU_12433	0	9	0	1	5	0	1	0	1	1	0	Bacteria	unclassified_Bacteria	unclassified_Bacteria	unclassified_Bacteria	unclassified_Bacteria	unclassified_Bacteria
OTU_1018	3	171	57	20	9	1	3	1	4	7	0	Bacteria	Chlamydiae	Chlamydiia	Chlamydiales	Parachlamydiaceae	unclassified_Parachlamydiaceae
OTU_3004	0	0	0	3	0	0	0	0	0	0	0	Bacteria	Planctomycetes	Planctomycetia	Planctomycetales	Planctomycetaceae	Pirellula
OTU_3405	8	3	0	7	0	0	0	0	3	1	4	Bacteria	Actinobacteriota	Actinobacteria	Actinomycetales	Nocardioidaceae	unclassified_Nocardioidaceae
OTU_6967	17	1	0	34	1	5	0	22	0	0	0	Bacteria	Proteobacteria	Betaproteobacteria	Burkholderiales	Burkholderiaceae	Cupriavidus
OTU_7062	0	0	0	0	0	0	0	0	0	0	2	Bacteria	unclassified_Bacteria	unclassified_Bacteria	unclassified_Bacteria	unclassified_Bacteria	unclassified_Bacteria
OTU_301	9	1	2	178	1	2	1	134	12	8	15	Bacteria	Proteobacteria	Gammaproteobacteria	unclassified_Gammaproteobacteria	unclassified_Gammaproteobacteria	unclassified_Gammaproteobacteria
OTU_1434	0	0	0	0	0	0	0	0	3	0	0	Bacteria	unclassified_Bacteria	unclassified_Bacteria	unclassified_Bacteria	unclassified_Bacteria	unclassified_Bacteria
OTU_779	21	8	16	2	5	26	1	0	11	352	15	Bacteria	Bacteroidetes	Sphingobacteriia	Sphingobacteriales	Chitinophagaceae	unclassified_Chitinophagaceae
OTU_675	21	0	4	12	2	109	0	1	80	23	58	Bacteria	Actinobacteriota	Actinobacteria	Actinomycetales	Microbacteriaceae	unclassified_Microbacteriaceae
OTU_8316	0	21	1	1	6	0	0	0	0	16	8	Bacteria	Armatimonadetes	unclassified_Armatimonadetes	unclassified_Armatimonadetes	unclassified_Armatimonadetes	Armatimonadetes_gp4
OTU_1525	0	9	2	4	0	0	0	0	0	26	8	Bacteria	Acidobacteria	Acidobacteria_Gp3	unclassified_Acidobacteria_Gp3	unclassified_Acidobacteria_Gp3	Gp3
OTU_4834	29	9	4	31	5	0	0	1	3	90	13	Bacteria	Actinobacteriota	Actinobacteria	Actinomycetales	Nocardioidaceae	Nocardioides
OTU_4492	0	7	0	0	0	0	0	0	0	0	0	Bacteria	Planctomycetes	Planctomycetia	Planctomycetales	Planctomycetaceae	unclassified_Planctomycetaceae
OTU_701	0	0	0	0	0	0	2	0	0	1	1	Bacteria	Actinobacteriota	unclassified_Actinobacteria	unclassified_Actinobacteria	unclassified_Actinobacteria	unclassified_Actinobacteria
OTU_2109	2	9	2	1	0	0	1	2	25	20	42	Bacteria	Proteobacteria	Alphaproteobacteria	Caulobacterales	Caulobacteraceae	Phenylobacterium
OTU_480	4	14	10	2	0	1	0	0	335	2	201	Bacteria	Actinobacteriota	Actinobacteria	Actinomycetales	Nocardiaceae	Rhodococcus
OTU_306	532	124	202	278	3	3	0	2	30	530	110	Bacteria	Firmicutes	Bacilli	Bacillales	Paenibacillaceae_1	Paenibacillus
OTU_2889	0	0	0	0	0	0	0	0	0	0	2	Bacteria	Proteobacteria	Betaproteobacteria	unclassified_Betaproteobacteria	unclassified_Betaproteobacteria	unclassified_Betaproteobacteria
OTU_765	18	27	18	18	0	0	0	1	170	165	37	Bacteria	Proteobacteria	unclassified_Proteobacteria	unclassified_Proteobacteria	unclassified_Proteobacteria	unclassified_Proteobacteria
OTU_1850	197	370	214	345	72	115	88	188	7	131	37	Bacteria	Actinobacteriota	Actinobacteria	Actinomycetales	unclassified_Actinomycetales	unclassified_Actinomycetales
OTU_2119	0	3	0	0	0	0	0	0	0	0	2	Bacteria	Acidobacteria	Acidobacteria_Gp6	unclassified_Acidobacteria_Gp6	unclassified_Acidobacteria_Gp6	Gp6
OTU_1766	0	0	0	0	0	0	0	0	0	3	0	Bacteria	Proteobacteria	Deltaproteobacteria	Myxococcales	Polyangiaceae	Sorangium
OTU_5485	0	1	0	0	1	0	0	0	0	0	1	Bacteria	Acidobacteria	Acidobacteria_Gp10	unclassified_Acidobacteria_Gp10	unclassified_Acidobacteria_Gp10	Gp10
OTU_3038	4	3	1	4	0	0	0	0	3	9	2	Bacteria	Proteobacteria	Alphaproteobacteria	Rhizobiales	unclassified_Rhizobiales	unclassified_Rhizobiales
OTU_341	1	0	1	0	0	0	1	0	0	1	0	Bacteria	Proteobacteria	Gammaproteobacteria	unclassified_Gammaproteobacteria	unclassified_Gammaproteobacteria	unclassified_Gammaproteobacteria
OTU_84	1674	0	4474	888	0	0	0	2	8	31	26	Bacteria	Proteobacteria	Alphaproteobacteria	Rhodospirillales	Rhodospirillaceae	Azospirillum
OTU_8343	1	0	2	5	0	0	0	2	4	1	8	Bacteria	Actinobacteriota	Actinobacteria	Actinomycetales	Pseudonocardiaceae	unclassified_Pseudonocardiaceae
OTU_1601	1	0	0	1	0	0	4	0	7	4	0	Bacteria	Proteobacteria	Alphaproteobacteria	Rhizobiales	unclassified_Rhizobiales	unclassified_Rhizobiales
OTU_3922	0	0	0	0	0	0	0	0	4	1	2	Bacteria	Proteobacteria	Alphaproteobacteria	Rhodospirillales	Acetobacteraceae	unclassified_Acetobacteraceae
OTU_394	2	5	1	2	0	0	0	0	3	3	37	Bacteria	unclassified_Bacteria	unclassified_Bacteria	unclassified_Bacteria	unclassified_Bacteria	unclassified_Bacteria
OTU_3316	0	45	0	4	4	0	0	0	0	0	0	Bacteria	Acidobacteria	Acidobacteria_Gp4	unclassified_Acidobacteria_Gp4	unclassified_Acidobacteria_Gp4	Gp4
OTU_9579	0	0	0	0	0	0	0	0	2	0	0	Bacteria	unclassified_Bacteria	unclassified_Bacteria	unclassified_Bacteria	unclassified_Bacteria	unclassified_Bacteria
OTU_876	2	5	2	5	1	0	0	0	23	16	21	Bacteria	Acidobacteria	Acidobacteria_Gp6	unclassified_Acidobacteria_Gp6	unclassified_Acidobacteria_Gp6	Gp6
OTU_116	12	3	1	5	0	0	0	0	7	0	4	Bacteria	Proteobacteria	Alphaproteobacteria	Rhodobacterales	Rhodobacteraceae	unclassified_Rhodobacteraceae
OTU_7548	0	0	0	1	0	0	0	0	8	3	0	Bacteria	Actinobacteriota	Actinobacteria	Actinomycetales	Micromonosporaceae	Dactylosporangium
OTU_2502	2	252	30	41	30	0	0	0	5	41	0	Bacteria	Proteobacteria	Deltaproteobacteria	Myxococcales	Nannocystaceae	Nannocystis
OTU_1372	46	7	5	40	1	7	0	2	7	24	11	Bacteria	Firmicutes	Bacilli	Bacillales	Paenibacillaceae_1	Paenibacillus
OTU_112	78	42	103	69	0	0	0	0	1114	560	1069	Bacteria	Actinobacteriota	Actinobacteria	Acidimicrobiales	unclassified_Acidimicrobiales	unclassified_Acidimicrobiales
OTU_7588	19	12	11	37	9	8	8	2	1	0	0	Bacteria	Actinobacteriota	Actinobacteria	Actinomycetales	Streptomycetaceae	Streptomyces
OTU_434	67	210	24	119	213	33	25	57	11	159	0	Bacteria	Proteobacteria	Alphaproteobacteria	unclassified_Alphaproteobacteria	unclassified_Alphaproteobacteria	unclassified_Alphaproteobacteria
OTU_3860	0	6	1	1	0	0	0	0	8	6	0	Bacteria	Verrucomicrobia	Opitutae	Opitutales	Opitutaceae	unclassified_Opitutaceae
OTU_7540	10	0	1	0	0	1	0	0	11	0	3	Bacteria	Planctomycetes	Planctomycetia	Planctomycetales	Planctomycetaceae	unclassified_Planctomycetaceae
OTU_7606	32	0	1	24	0	0	0	0	0	0	0	Bacteria	Proteobacteria	Betaproteobacteria	Burkholderiales	unclassified_Burkholderiales	unclassified_Burkholderiales
OTU_3486	27	33	16	42	0	0	0	0	42	36	61	Bacteria	Actinobacteriota	Actinobacteria	Actinomycetales	unclassified_Actinomycetales	unclassified_Actinomycetales
OTU_3188	0	57	2	8	8	0	0	0	0	1	5	Bacteria	unclassified_Bacteria	unclassified_Bacteria	unclassified_Bacteria	unclassified_Bacteria	unclassified_Bacteria
OTU_5927	2	0	0	0	0	0	0	0	0	13	0	Bacteria	Chlamydiae	Chlamydiia	Chlamydiales	Parachlamydiaceae	unclassified_Parachlamydiaceae
OTU_5261	11	50	6	18	9	0	0	1	2	9	2	Bacteria	Proteobacteria	Alphaproteobacteria	Rhizobiales	unclassified_Rhizobiales	unclassified_Rhizobiales
OTU_5151	37	0	1	25	0	0	0	0	2	0	5	Bacteria	Proteobacteria	Alphaproteobacteria	Rhizobiales	Methylobacteriaceae	Methylobacterium
OTU_1755	9	0	0	3	0	0	0	0	8	0	1	Bacteria	unclassified_Bacteria	unclassified_Bacteria	unclassified_Bacteria	unclassified_Bacteria	unclassified_Bacteria
OTU_1165	1	1	0	0	0	0	0	0	0	0	0	Bacteria	unclassified_Bacteria	unclassified_Bacteria	unclassified_Bacteria	unclassified_Bacteria	unclassified_Bacteria
OTU_7555	0	4	0	1	0	0	0	0	0	0	0	Bacteria	Verrucomicrobia	Subdivision3	unclassified_Subdivision3	unclassified_Subdivision3	Subdivision3_genera_incertae_sedis
OTU_857	10	25	2	5	10	0	2	0	5	61	1	Bacteria	Planctomycetes	Planctomycetia	Planctomycetales	Planctomycetaceae	Pirellula
OTU_1076	0	0	0	1	0	0	0	0	5	9	13	Bacteria	Acidobacteria	Acidobacteria_Gp6	unclassified_Acidobacteria_Gp6	unclassified_Acidobacteria_Gp6	Gp6
OTU_1690	4	8	2	2	0	0	0	0	7	126	17	Bacteria	Firmicutes	Bacilli	Bacillales	unclassified_Bacillales	unclassified_Bacillales
OTU_2274	18	11	18	5	6	0	0	0	13	10	9	Bacteria	Actinobacteriota	Actinobacteria	Solirubrobacterales	Conexibacteraceae	Conexibacter
OTU_3411	0	0	0	0	0	0	0	0	4	1	6	Bacteria	Actinobacteriota	Actinobacteria	Actinomycetales	unclassified_Actinomycetales	unclassified_Actinomycetales
OTU_5748	0	0	0	0	0	0	0	0	0	0	1	Bacteria	Proteobacteria	Deltaproteobacteria	Myxococcales	unclassified_Myxococcales	unclassified_Myxococcales
OTU_6058	1	1	0	0	0	6	0	0	3	0	7	Bacteria	Proteobacteria	Alphaproteobacteria	Rhizobiales	Methylobacteriaceae	Methylobacterium
OTU_393	21	2	8	10	0	1	3	0	232	187	503	Bacteria	Proteobacteria	Alphaproteobacteria	Rhizobiales	unclassified_Rhizobiales	unclassified_Rhizobiales
OTU_9	11380	92	21421	7076	78	148	78	285	440	2428	422	Bacteria	Proteobacteria	Betaproteobacteria	Burkholderiales	Oxalobacteraceae	Massilia
OTU_684	9	218	17	199	11	3	11	14	24	12	12	Bacteria	Bacteroidetes	Bacteroidetes_incertae_sedis	unclassified_Bacteroidetes_incertae_sedis	unclassified_Bacteroidetes_incertae_sedis	Ohtaekwangia
OTU_3879	0	0	0	0	0	0	0	0	0	6	4	Bacteria	Chloroflexi	Caldilineae	Caldilineales	Caldilineaceae	unclassified_Caldilineaceae
OTU_5458	0	1	0	0	0	0	2	0	4	1	0	Bacteria	Proteobacteria	Alphaproteobacteria	Sphingomonadales	unclassified_Sphingomonadales	unclassified_Sphingomonadales
OTU_5212	0	0	0	1	0	0	0	0	0	0	11	Bacteria	unclassified_Bacteria	unclassified_Bacteria	unclassified_Bacteria	unclassified_Bacteria	unclassified_Bacteria
OTU_6775	0	0	0	0	0	0	0	0	0	1	12	Bacteria	Actinobacteriota	Actinobacteria	Actinomycetales	Brevibacteriaceae	Brevibacterium
OTU_6919	1	0	0	0	0	0	0	3	0	0	0	Bacteria	Bacteroidetes	Sphingobacteriia	Sphingobacteriales	Chitinophagaceae	unclassified_Chitinophagaceae
OTU_6554	0	0	0	0	0	0	0	1	0	0	0	Bacteria	Proteobacteria	Betaproteobacteria	unclassified_Betaproteobacteria	unclassified_Betaproteobacteria	unclassified_Betaproteobacteria
OTU_1069	0	0	0	1	0	0	0	0	0	0	0	Bacteria	unclassified_Bacteria	unclassified_Bacteria	unclassified_Bacteria	unclassified_Bacteria	unclassified_Bacteria
OTU_3619	4	9	16	1	0	1	0	0	3	17	0	Bacteria	Proteobacteria	unclassified_Proteobacteria	unclassified_Proteobacteria	unclassified_Proteobacteria	unclassified_Proteobacteria
OTU_2131	17	49	25	13	23	3	3	8	0	35	3	Bacteria	Bacteroidetes	Sphingobacteriia	Sphingobacteriales	Chitinophagaceae	unclassified_Chitinophagaceae
OTU_9715	7	4	5	19	4	0	6	1	0	2	0	Bacteria	Actinobacteriota	Actinobacteria	Actinomycetales	unclassified_Actinomycetales	unclassified_Actinomycetales
OTU_896	2	4	9	3	0	0	0	0	0	16	46	Bacteria	Acidobacteria	Acidobacteria_Gp3	unclassified_Acidobacteria_Gp3	unclassified_Acidobacteria_Gp3	Gp3
OTU_3981	0	1	0	0	0	0	0	0	0	0	1	Bacteria	Bacteroidetes	Sphingobacteriia	Sphingobacteriales	Chitinophagaceae	Flavisolibacter
OTU_5755	2	10	5	12	0	0	0	2	0	3	0	Bacteria	Firmicutes	Bacilli	Bacillales	unclassified_Bacillales	unclassified_Bacillales
OTU_411	156	223	389	291	4	1	2	3	14	175	17	Bacteria	Bacteroidetes	Sphingobacteriia	Sphingobacteriales	Chitinophagaceae	unclassified_Chitinophagaceae
OTU_3982	0	16	1	3	0	0	0	0	0	0	0	Bacteria	Actinobacteriota	Actinobacteria	Actinomycetales	Micromonosporaceae	Virgisporangium
OTU_7192	0	0	0	0	0	0	0	0	2	8	0	Bacteria	Proteobacteria	Alphaproteobacteria	unclassified_Alphaproteobacteria	unclassified_Alphaproteobacteria	unclassified_Alphaproteobacteria
OTU_4542	0	0	0	0	0	0	0	0	20	5	0	Bacteria	Proteobacteria	Alphaproteobacteria	unclassified_Alphaproteobacteria	unclassified_Alphaproteobacteria	unclassified_Alphaproteobacteria
OTU_1522	1	2	0	0	0	0	0	0	0	4	8	Bacteria	unclassified_Bacteria	unclassified_Bacteria	unclassified_Bacteria	unclassified_Bacteria	unclassified_Bacteria
OTU_1474	5	5	2	4	0	0	0	0	40	41	85	Bacteria	Proteobacteria	Alphaproteobacteria	unclassified_Alphaproteobacteria	unclassified_Alphaproteobacteria	unclassified_Alphaproteobacteria
OTU_43	4	5	5	7	1	0	3	2	4	2	191	Bacteria	Bacteroidetes	Flavobacteriia	Flavobacteriales	Flavobacteriaceae	Chryseobacterium
OTU_5240	0	0	0	1	0	0	0	0	2	0	14	Bacteria	Firmicutes	Negativicutes	Selenomonadales	Veillonellaceae	Veillonella
OTU_2388	0	0	0	0	1	0	0	0	3	4	27	Bacteria	Proteobacteria	Gammaproteobacteria	Pseudomonadales	Pseudomonadaceae	unclassified_Pseudomonadaceae
OTU_13336	0	1	0	0	0	0	0	0	4	3	0	Bacteria	Proteobacteria	Deltaproteobacteria	Myxococcales	unclassified_Myxococcales	unclassified_Myxococcales
OTU_1427	1	7	0	0	2	0	0	0	1	14	23	Bacteria	unclassified_Bacteria	unclassified_Bacteria	unclassified_Bacteria	unclassified_Bacteria	unclassified_Bacteria
OTU_7925	1	0	1	0	0	0	0	0	1	0	0	Bacteria	Proteobacteria	Alphaproteobacteria	unclassified_Alphaproteobacteria	unclassified_Alphaproteobacteria	unclassified_Alphaproteobacteria
OTU_456	0	0	2	0	0	0	2	1	0	6	0	Bacteria	Acidobacteria	Acidobacteria_Gp6	unclassified_Acidobacteria_Gp6	unclassified_Acidobacteria_Gp6	Gp6
OTU_852	1	0	0	2	0	0	2	15	0	0	0	Bacteria	Acidobacteria	Acidobacteria_Gp4	unclassified_Acidobacteria_Gp4	unclassified_Acidobacteria_Gp4	Gp4
OTU_2093	0	0	0	3	0	0	0	0	12	33	15	Bacteria	Verrucomicrobia	Spartobacteria	unclassified_Spartobacteria	unclassified_Spartobacteria	unclassified_Spartobacteria
OTU_2254	0	0	0	1	0	0	0	0	0	0	4	Bacteria	Proteobacteria	Alphaproteobacteria	Caulobacterales	Caulobacteraceae	unclassified_Caulobacteraceae
OTU_342	18	193	47	46	6	0	0	0	119	127	61	Bacteria	Verrucomicrobia	Subdivision3	unclassified_Subdivision3	unclassified_Subdivision3	Subdivision3_genera_incertae_sedis
OTU_2900	1	2	2	2	3	1	1	1	0	0	0	Bacteria	unclassified_Bacteria	unclassified_Bacteria	unclassified_Bacteria	unclassified_Bacteria	unclassified_Bacteria
OTU_5480	0	0	0	1	0	0	0	0	1	0	0	Bacteria	Proteobacteria	Alphaproteobacteria	Rhizobiales	Methylobacteriaceae	Microvirga
OTU_9347	1	1	0	0	0	0	0	0	0	7	0	Bacteria	Armatimonadetes	unclassified_Armatimonadetes	unclassified_Armatimonadetes	unclassified_Armatimonadetes	Armatimonadetes_gp4
OTU_3012	1	2	0	1	0	0	0	0	3	0	66	Bacteria	Proteobacteria	Betaproteobacteria	Burkholderiales	Comamonadaceae	unclassified_Comamonadaceae
OTU_3152	0	0	2	0	1	0	0	0	43	0	8	Bacteria	Proteobacteria	Deltaproteobacteria	unclassified_Deltaproteobacteria	unclassified_Deltaproteobacteria	unclassified_Deltaproteobacteria
OTU_552	1	0	8	2	0	0	0	0	4	3	4	Bacteria	Firmicutes	Bacilli	Bacillales	Paenibacillaceae_1	Paenibacillus
OTU_513	0	0	0	0	0	0	1	0	0	0	0	Bacteria	Proteobacteria	Alphaproteobacteria	unclassified_Alphaproteobacteria	unclassified_Alphaproteobacteria	unclassified_Alphaproteobacteria
OTU_425	7	15	1	8	2	2	0	0	0	0	0	Bacteria	unclassified_Bacteria	unclassified_Bacteria	unclassified_Bacteria	unclassified_Bacteria	unclassified_Bacteria
OTU_3588	125	0	0	85	0	0	0	1	0	0	0	Bacteria	Proteobacteria	Alphaproteobacteria	Rhizobiales	unclassified_Rhizobiales	unclassified_Rhizobiales
OTU_428	1228	13	2426	690	30	210	113	46	207	389	164	Bacteria	Proteobacteria	Betaproteobacteria	Burkholderiales	Oxalobacteraceae	Noviherbaspirillum
OTU_12430	0	0	0	1	0	0	0	1	0	0	0	Bacteria	Proteobacteria	Betaproteobacteria	unclassified_Betaproteobacteria	unclassified_Betaproteobacteria	unclassified_Betaproteobacteria
OTU_1208	0	0	0	1	0	0	0	0	0	0	0	Bacteria	Proteobacteria	Gammaproteobacteria	Xanthomonadales	Xanthomonadaceae	Stenotrophomonas
OTU_3132	137	13	29	15	5	42	22	0	0	0	3	Bacteria	Firmicutes	Bacilli	Bacillales	Paenibacillaceae_1	unclassified_Paenibacillaceae_1
OTU_9716	0	0	3	1	0	0	0	1	2	0	2	Bacteria	Firmicutes	Bacilli	Bacillales	Paenibacillaceae_1	unclassified_Paenibacillaceae_1
OTU_66	7	7	14	5	0	0	1	1	128	190	91	Bacteria	Acidobacteria	Acidobacteria_Gp6	unclassified_Acidobacteria_Gp6	unclassified_Acidobacteria_Gp6	Gp6
OTU_441	0	0	0	0	0	0	0	0	5	0	3	Bacteria	unclassified_Bacteria	unclassified_Bacteria	unclassified_Bacteria	unclassified_Bacteria	unclassified_Bacteria
OTU_7226	0	0	0	0	0	0	0	0	0	1	0	Bacteria	Proteobacteria	Alphaproteobacteria	Sphingomonadales	Sphingomonadaceae	Sphingomonas
OTU_71	4567	4	1216	2853	0	0	0	1	0	1	5	Bacteria	Proteobacteria	Gammaproteobacteria	Pseudomonadales	Pseudomonadaceae	Pseudomonas
OTU_2309	1	6	8	6	0	0	2	0	21	24	8	Bacteria	Proteobacteria	Alphaproteobacteria	Rhodospirillales	Acetobacteraceae	unclassified_Acetobacteraceae
OTU_1606	0	1	0	1	0	0	0	0	16	3	28	Bacteria	Proteobacteria	Deltaproteobacteria	Myxococcales	unclassified_Myxococcales	unclassified_Myxococcales
OTU_6654	0	0	0	0	0	0	0	0	1	0	0	Bacteria	unclassified_Bacteria	unclassified_Bacteria	unclassified_Bacteria	unclassified_Bacteria	unclassified_Bacteria
OTU_3572	1	0	0	0	0	0	0	1	4	2	12	Bacteria	Proteobacteria	Betaproteobacteria	Neisseriales	Neisseriaceae	Neisseria
OTU_2605	0	0	0	0	0	0	2	0	0	0	0	Bacteria	Proteobacteria	Alphaproteobacteria	Sphingomonadales	unclassified_Sphingomonadales	unclassified_Sphingomonadales
OTU_6799	0	0	0	0	0	0	0	0	0	0	3	Bacteria	Actinobacteriota	Actinobacteria	Actinomycetales	Kineosporiaceae	Kineococcus
OTU_8677	0	0	0	0	0	0	0	1	0	2	0	Bacteria	Deinococcus-Thermus	Deinococci	Deinococcales	Deinococcaceae	Deinococcus
OTU_2428	2	12	9	9	0	0	0	0	1	7	8	Bacteria	Acidobacteria	Acidobacteria_Gp4	unclassified_Acidobacteria_Gp4	unclassified_Acidobacteria_Gp4	unclassified_Acidobacteria_Gp4
OTU_1457	3	0	9	3	0	0	0	0	1	1	2	Bacteria	Verrucomicrobia	unclassified_Verrucomicrobia	unclassified_Verrucomicrobia	unclassified_Verrucomicrobia	unclassified_Verrucomicrobia
OTU_2820	11	5	19	21	0	0	0	0	204	104	128	Bacteria	Bacteroidetes	Sphingobacteriia	Sphingobacteriales	Chitinophagaceae	Flavisolibacter
OTU_3500	0	0	0	0	0	0	0	0	0	4	18	Bacteria	Firmicutes	Bacilli	Bacillales	Thermoactinomycetaceae_1	Shimazuella
OTU_3274	4	0	1	1	0	0	0	0	17	7	8	Bacteria	Actinobacteriota	Actinobacteria	Actinomycetales	Corynebacteriaceae	Corynebacterium
OTU_895	0	0	2	0	0	0	0	0	29	46	133	Bacteria	unclassified_Bacteria	unclassified_Bacteria	unclassified_Bacteria	unclassified_Bacteria	unclassified_Bacteria
OTU_1800	4	1	1	3	0	0	0	0	11	15	98	Bacteria	Proteobacteria	Gammaproteobacteria	Xanthomonadales	Xanthomonadaceae	Stenotrophomonas
OTU_7935	0	0	0	0	0	0	0	1	0	0	0	Bacteria	Planctomycetes	Planctomycetia	Planctomycetales	Planctomycetaceae	unclassified_Planctomycetaceae
OTU_2635	54	4	27	82	9	13	20	23	13	7	4	Bacteria	Actinobacteriota	Actinobacteria	Actinomycetales	Streptomycetaceae	unclassified_Streptomycetaceae
OTU_2211	0	0	0	0	0	0	0	0	2	0	0	Bacteria	Proteobacteria	Alphaproteobacteria	Alphaproteobacteria_incertae_sedis	unclassified_Alphaproteobacteria_incertae_sedis	Geminicoccus
OTU_1152	2	0	0	0	0	0	0	1	23	11	14	Bacteria	Proteobacteria	Alphaproteobacteria	Rhodospirillales	Acetobacteraceae	unclassified_Acetobacteraceae
OTU_2434	0	0	0	1	0	0	0	0	0	0	2	Bacteria	Proteobacteria	Gammaproteobacteria	unclassified_Gammaproteobacteria	unclassified_Gammaproteobacteria	unclassified_Gammaproteobacteria
OTU_3230	3	5	11	8	0	0	0	0	15	3	19	Bacteria	Actinobacteriota	Actinobacteria	unclassified_Actinobacteria	unclassified_Actinobacteria	unclassified_Actinobacteria
OTU_9026	2	0	2	0	0	1	0	1	11	2	15	Bacteria	Proteobacteria	Betaproteobacteria	Burkholderiales	unclassified_Burkholderiales	unclassified_Burkholderiales
OTU_5104	0	0	0	1	0	0	0	0	0	0	0	Bacteria	Planctomycetes	Planctomycetia	Planctomycetales	Planctomycetaceae	unclassified_Planctomycetaceae
OTU_6934	1	0	5	3	0	0	0	0	4	2	3	Bacteria	Firmicutes	Bacilli	Bacillales	Paenibacillaceae_1	Paenibacillus
OTU_8772	0	0	0	1	0	0	0	3	0	0	0	Bacteria	unclassified_Bacteria	unclassified_Bacteria	unclassified_Bacteria	unclassified_Bacteria	unclassified_Bacteria
OTU_2264	0	0	0	0	0	0	0	0	7	4	6	Bacteria	unclassified_Bacteria	unclassified_Bacteria	unclassified_Bacteria	unclassified_Bacteria	unclassified_Bacteria
OTU_4862	0	0	0	0	0	0	0	0	0	0	1	Bacteria	Planctomycetes	Planctomycetia	Planctomycetales	Planctomycetaceae	unclassified_Planctomycetaceae
OTU_3093	0	0	0	0	0	0	0	0	1	2	0	Bacteria	unclassified_Bacteria	unclassified_Bacteria	unclassified_Bacteria	unclassified_Bacteria	unclassified_Bacteria
OTU_6118	0	0	0	0	1	0	0	0	0	0	0	Bacteria	Deinococcus-Thermus	Deinococci	Deinococcales	Deinococcaceae	Deinococcus
OTU_11736	0	0	0	0	0	0	0	0	0	3	0	Bacteria	Acidobacteria	Acidobacteria_Gp10	unclassified_Acidobacteria_Gp10	unclassified_Acidobacteria_Gp10	Gp10
OTU_1084	11	39	8	18	32	2	0	3	7	138	24	Bacteria	Armatimonadetes	unclassified_Armatimonadetes	unclassified_Armatimonadetes	unclassified_Armatimonadetes	Armatimonadetes_gp4
OTU_2330	0	0	0	0	0	1	0	0	0	0	0	Bacteria	Proteobacteria	Alphaproteobacteria	Sphingomonadales	unclassified_Sphingomonadales	unclassified_Sphingomonadales
OTU_8210	0	1	0	0	0	0	0	0	1	0	0	Bacteria	Planctomycetes	Planctomycetia	Planctomycetales	Planctomycetaceae	unclassified_Planctomycetaceae
OTU_3927	5	0	2	1	0	2	0	0	91	191	53	Bacteria	Proteobacteria	Gammaproteobacteria	Xanthomonadales	Xanthomonadaceae	Lysobacter
OTU_135	18	30	29	35	0	1	0	1	570	150	244	Bacteria	Acidobacteria	Acidobacteria_Gp4	unclassified_Acidobacteria_Gp4	unclassified_Acidobacteria_Gp4	Gp4
OTU_10	5597	10788	13786	9801	5326	3580	7840	4633	43	66	143	Bacteria	Chloroflexi	Ktedonobacteria	unclassified_Ktedonobacteria	unclassified_Ktedonobacteria	unclassified_Ktedonobacteria
OTU_503	13	4	1	12	0	0	0	0	303	270	341	Bacteria	Proteobacteria	Alphaproteobacteria	Rhodobacterales	Rhodobacteraceae	unclassified_Rhodobacteraceae
OTU_3227	3	0	0	0	0	0	0	0	11	10	48	Bacteria	unclassified_Bacteria	unclassified_Bacteria	unclassified_Bacteria	unclassified_Bacteria	unclassified_Bacteria
OTU_2304	5	0	0	0	0	5	0	0	5	19	58	Bacteria	Bacteroidetes	Sphingobacteriia	Sphingobacteriales	Chitinophagaceae	unclassified_Chitinophagaceae
OTU_742	6	32	21	10	1	0	0	0	20	259	21	Bacteria	Bacteroidetes	Sphingobacteriia	Sphingobacteriales	Chitinophagaceae	Flavisolibacter
OTU_2413	75	19	86	65	13	9	0	1	318	1557	331	Bacteria	Proteobacteria	Betaproteobacteria	Burkholderiales	unclassified_Burkholderiales	unclassified_Burkholderiales
OTU_239	583	0	764	285	0	0	0	0	0	4	80	Bacteria	Proteobacteria	Gammaproteobacteria	Pseudomonadales	Pseudomonadaceae	unclassified_Pseudomonadaceae
OTU_5820	0	0	14	3	0	0	0	1	0	0	0	Bacteria	Chlamydiae	Chlamydiia	Chlamydiales	Parachlamydiaceae	unclassified_Parachlamydiaceae
OTU_2325	1	4	0	1	0	0	0	0	5	47	48	Bacteria	Deinococcus-Thermus	Deinococci	Deinococcales	Deinococcaceae	Deinococcus
OTU_6084	21	11	10	19	2	1	1	11	5	66	35	Bacteria	Firmicutes	Bacilli	Bacillales	Paenibacillaceae_1	Cohnella
OTU_333	2	7	8	4	0	0	0	0	81	79	225	Bacteria	Actinobacteriota	Actinobacteria	Solirubrobacterales	unclassified_Solirubrobacterales	unclassified_Solirubrobacterales
OTU_488	10	0	1	23	0	0	0	28	0	0	22	Bacteria	Actinobacteriota	Actinobacteria	Actinomycetales	Pseudonocardiaceae	Saccharothrix
OTU_5773	61	16	27	63	13	21	23	37	0	0	0	Bacteria	Actinobacteriota	Actinobacteria	Actinomycetales	Streptomycetaceae	unclassified_Streptomycetaceae
OTU_9580	0	0	1	0	0	0	0	0	0	0	8	Bacteria	Firmicutes	Bacilli	Bacillales	Paenibacillaceae_1	Paenibacillus
OTU_6512	1	7	0	0	0	0	0	0	0	0	4	Bacteria	Bacteroidetes	Cytophagia	Cytophagales	Cytophagaceae	unclassified_Cytophagaceae
OTU_292	6	0	8	8	0	0	0	0	37	9	17	Bacteria	Actinobacteriota	Actinobacteria	Actinomycetales	Nocardioidaceae	Nocardioides
OTU_6471	11	0	0	3	0	0	0	0	0	0	0	Bacteria	Proteobacteria	Alphaproteobacteria	Rhizobiales	Rhizobiaceae	Rhizobium
OTU_1227	0	2	0	0	0	0	0	0	159	77	18	Archaea	unclassified_Archaea	unclassified_Archaea	unclassified_Archaea	unclassified_Archaea	unclassified_Archaea
OTU_570	3	2	5	5	0	0	0	1	46	177	58	Bacteria	Proteobacteria	Betaproteobacteria	Methylophilales	Methylophilaceae	unclassified_Methylophilaceae
OTU_3133	10	1	13	16	0	0	0	0	220	172	569	Archaea	Thaumarchaeota	unclassified_Thaumarchaeota	Nitrososphaerales	Nitrososphaeraceae	Nitrososphaera
OTU_3420	0	0	2	1	0	0	0	0	4	6	33	Bacteria	Armatimonadetes	unclassified_Armatimonadetes	unclassified_Armatimonadetes	unclassified_Armatimonadetes	Armatimonadetes_gp4
OTU_667	8	8	8	19	0	0	0	0	195	81	257	Bacteria	Actinobacteriota	Actinobacteria	Gaiellales	Gaiellaceae	Gaiella
OTU_834	0	0	0	0	3	0	0	4	13	3	13	Bacteria	Actinobacteriota	Actinobacteria	Actinomycetales	Nocardioidaceae	Nocardioides
OTU_481	94	64	169	181	0	0	1	0	107	114	356	Bacteria	Actinobacteriota	Actinobacteria	Acidimicrobiales	Acidimicrobineae_incertae_sedis	Aciditerrimonas
OTU_308	45	127	98	95	3	0	1	3	389	353	22	Bacteria	Proteobacteria	Betaproteobacteria	unclassified_Betaproteobacteria	unclassified_Betaproteobacteria	unclassified_Betaproteobacteria
OTU_412	39	46	23	53	1	0	0	0	286	188	457	Bacteria	Actinobacteriota	unclassified_Actinobacteria	unclassified_Actinobacteria	unclassified_Actinobacteria	unclassified_Actinobacteria
OTU_1813	6	2	6	0	0	0	0	0	32	34	43	Bacteria	Actinobacteriota	Actinobacteria	Gaiellales	Gaiellaceae	Gaiella
OTU_4813	0	2	2	1	0	0	0	0	0	3	39	Bacteria	Actinobacteriota	Actinobacteria	Rubrobacterales	Rubrobacteraceae	Rubrobacter
OTU_605	0	1	1	1	0	0	0	0	1	2	11	Bacteria	Proteobacteria	Alphaproteobacteria	Sphingomonadales	Sphingomonadaceae	unclassified_Sphingomonadaceae
OTU_1418	4	0	0	2	0	0	0	0	7	3	222	Bacteria	Bacteroidetes	Cytophagia	Cytophagales	unclassified_Cytophagales	unclassified_Cytophagales
OTU_5018	0	0	0	0	0	0	0	0	2	0	4	Bacteria	Proteobacteria	Deltaproteobacteria	Myxococcales	Nannocystaceae	Nannocystis
OTU_371	23	17	11	7	0	0	0	0	48	8	30	Bacteria	Actinobacteriota	Actinobacteria	Actinomycetales	unclassified_Actinomycetales	unclassified_Actinomycetales
OTU_607	1	7	9	10	0	0	0	0	380	83	306	Bacteria	Verrucomicrobia	Subdivision3	unclassified_Subdivision3	unclassified_Subdivision3	Subdivision3_genera_incertae_sedis
OTU_2201	187	0	358	226	0	3	0	298	11	300	27	Bacteria	Proteobacteria	Betaproteobacteria	Burkholderiales	Oxalobacteraceae	Massilia
OTU_3254	1	0	3	4	0	0	0	0	60	16	7	Bacteria	Proteobacteria	Deltaproteobacteria	Myxococcales	unclassified_Myxococcales	unclassified_Myxococcales
OTU_599	0	4	10	3	0	0	1	0	7	701	75	Bacteria	Verrucomicrobia	Spartobacteria	unclassified_Spartobacteria	unclassified_Spartobacteria	Spartobacteria_genera_incertae_sedis
OTU_1928	0	1	0	1	0	0	0	0	5	1	1	Bacteria	Proteobacteria	Alphaproteobacteria	Rhodospirillales	unclassified_Rhodospirillales	unclassified_Rhodospirillales
OTU_3485	2	0	0	0	0	0	0	0	2	0	29	Bacteria	Actinobacteriota	Actinobacteria	Actinomycetales	unclassified_Actinomycetales	unclassified_Actinomycetales
OTU_7573	1	0	3	3	0	0	0	0	6	25	144	Bacteria	Actinobacteriota	Actinobacteria	Rubrobacterales	Rubrobacteraceae	Rubrobacter
OTU_6275	17	10	17	28	0	0	0	0	44	60	102	Bacteria	Bacteroidetes	Sphingobacteriia	Sphingobacteriales	Chitinophagaceae	Flavisolibacter
OTU_8696	0	0	0	0	0	0	0	0	0	0	7	Bacteria	Bacteroidetes	Cytophagia	Cytophagales	Cytophagaceae	unclassified_Cytophagaceae
OTU_273	751	118	85	115	16	306	12	5	13	0	11	Bacteria	Actinobacteriota	Actinobacteria	Actinomycetales	Pseudonocardiaceae	unclassified_Pseudonocardiaceae
OTU_771	4	4	5	12	0	0	0	1	164	75	46	Bacteria	Acidobacteria	Acidobacteria_Gp7	unclassified_Acidobacteria_Gp7	unclassified_Acidobacteria_Gp7	Gp7
OTU_1447	8	89	17	36	12	0	0	2	13	39	9	Bacteria	Proteobacteria	Alphaproteobacteria	Rhodospirillales	Rhodospirillaceae	unclassified_Rhodospirillaceae
OTU_3416	0	2	0	0	0	0	0	0	11	15	1	Bacteria	unclassified_Bacteria	unclassified_Bacteria	unclassified_Bacteria	unclassified_Bacteria	unclassified_Bacteria
OTU_592	5	3	0	19	0	3	0	27	13	1	6	Bacteria	Actinobacteriota	Actinobacteria	Actinomycetales	Microbacteriaceae	Microbacterium
OTU_7114	1	0	0	0	0	0	0	1	0	0	3	Bacteria	Actinobacteriota	Actinobacteria	Solirubrobacterales	Conexibacteraceae	Conexibacter
OTU_1946	20	17	6	28	11	0	0	0	14	7	17	Bacteria	Actinobacteriota	Actinobacteria	Actinomycetales	Thermomonosporaceae	Actinomadura
OTU_2203	0	0	3	1	0	0	0	0	67	7	34	Bacteria	Armatimonadetes	Armatimonadia	Armatimonadales	Armatimonadaceae	Armatimonas/Armatimonadetes_gp1
OTU_5886	0	1	2	0	0	0	0	0	0	0	3	Bacteria	Bacteroidetes	Sphingobacteriia	Sphingobacteriales	Chitinophagaceae	unclassified_Chitinophagaceae
OTU_3885	1	0	0	0	0	0	1	0	0	0	0	Bacteria	Proteobacteria	Betaproteobacteria	Burkholderiales	unclassified_Burkholderiales	unclassified_Burkholderiales
OTU_2098	4	15	6	7	0	0	0	1	63	71	41	Bacteria	Acidobacteria	Acidobacteria_Gp6	unclassified_Acidobacteria_Gp6	unclassified_Acidobacteria_Gp6	Gp6
OTU_597	32	329	148	62	89	4	13	4	18	65	44	Bacteria	Acidobacteria	Acidobacteria_Gp4	unclassified_Acidobacteria_Gp4	unclassified_Acidobacteria_Gp4	Gp4
OTU_4256	0	0	9	3	0	0	0	0	0	0	29	Bacteria	Bacteroidetes	Sphingobacteriia	Sphingobacteriales	Chitinophagaceae	unclassified_Chitinophagaceae
OTU_347	205	225	216	223	3	0	0	7	189	613	10	Bacteria	Proteobacteria	Betaproteobacteria	unclassified_Betaproteobacteria	unclassified_Betaproteobacteria	unclassified_Betaproteobacteria
OTU_120	22	31	34	30	1	0	0	0	1554	989	784	Archaea	Euryarchaeota	unclassified_Euryarchaeota	unclassified_Euryarchaeota	unclassified_Euryarchaeota	unclassified_Euryarchaeota
OTU_6482	12	24	20	28	0	0	0	0	98	183	117	Bacteria	Acidobacteria	Acidobacteria_Gp6	unclassified_Acidobacteria_Gp6	unclassified_Acidobacteria_Gp6	Gp6
OTU_5492	16	0	0	9	1	5	31	13	8	0	1	Bacteria	Actinobacteriota	Actinobacteria	Actinomycetales	unclassified_Actinomycetales	unclassified_Actinomycetales
OTU_3540	0	0	0	0	0	0	0	0	47	32	312	Bacteria	Bacteroidetes	Cytophagia	Cytophagales	Cytophagaceae	Adhaeribacter
OTU_8477	0	0	0	0	0	0	0	0	1	0	0	Bacteria	Proteobacteria	unclassified_Proteobacteria	unclassified_Proteobacteria	unclassified_Proteobacteria	unclassified_Proteobacteria
OTU_953	1	1	0	0	0	0	0	0	4	3	27	Bacteria	Actinobacteriota	Actinobacteria	Solirubrobacterales	Solirubrobacteraceae	Solirubrobacter
OTU_2370	0	0	0	0	0	0	0	0	2	6	72	Bacteria	Bacteroidetes	Cytophagia	Cytophagales	Cytophagaceae	Adhaeribacter
OTU_1821	1	2	0	0	0	0	0	0	18	4	13	Bacteria	Actinobacteriota	Actinobacteria	Actinomycetales	unclassified_Actinomycetales	unclassified_Actinomycetales
OTU_175	82	1309	502	275	321	18	167	4	46	620	97	Bacteria	unclassified_Bacteria	unclassified_Bacteria	unclassified_Bacteria	unclassified_Bacteria	unclassified_Bacteria
OTU_5036	2	4	12	3	0	0	0	0	94	59	115	Archaea	Euryarchaeota	unclassified_Euryarchaeota	unclassified_Euryarchaeota	unclassified_Euryarchaeota	unclassified_Euryarchaeota
OTU_1510	0	1	3	0	0	0	0	0	75	86	22	Bacteria	unclassified_Bacteria	unclassified_Bacteria	unclassified_Bacteria	unclassified_Bacteria	unclassified_Bacteria
OTU_427	4	3	4	9	0	0	0	0	38	36	78	Bacteria	Actinobacteriota	Actinobacteria	Gaiellales	Gaiellaceae	Gaiella
OTU_786	1	1	0	10	0	0	0	0	31	135	388	Bacteria	Proteobacteria	Betaproteobacteria	unclassified_Betaproteobacteria	unclassified_Betaproteobacteria	unclassified_Betaproteobacteria
OTU_1784	0	2	0	0	0	0	0	0	0	0	4	Bacteria	Firmicutes	Bacilli	Bacillales	Alicyclobacillaceae	Tumebacillus
OTU_6953	0	0	0	1	0	0	0	0	26	0	15	Bacteria	Proteobacteria	Alphaproteobacteria	Sphingomonadales	Sphingomonadaceae	Sphingomonas
OTU_13228	0	1	15	0	0	0	0	0	1	0	6	Bacteria	Firmicutes	Bacilli	Bacillales	unclassified_Bacillales	unclassified_Bacillales
OTU_9723	22	6	6	24	9	3	1	7	0	0	0	Bacteria	Bacteroidetes	Sphingobacteriia	Sphingobacteriales	Chitinophagaceae	unclassified_Chitinophagaceae
OTU_3765	1	1	6	0	0	0	0	0	6	47	58	Bacteria	unclassified_Bacteria	unclassified_Bacteria	unclassified_Bacteria	unclassified_Bacteria	unclassified_Bacteria
OTU_378	19	20	32	36	0	2	0	0	316	197	666	Bacteria	Actinobacteriota	Actinobacteria	Acidimicrobiales	unclassified_Acidimicrobiales	unclassified_Acidimicrobiales
OTU_193	15	417	27	160	219	10	21	54	45	114	22	Bacteria	Proteobacteria	Betaproteobacteria	Burkholderiales	unclassified_Burkholderiales	unclassified_Burkholderiales
OTU_951	99	27	12	64	0	0	2	2	4	240	4	Bacteria	Firmicutes	Bacilli	Bacillales	Paenibacillaceae_1	unclassified_Paenibacillaceae_1
OTU_1373	0	0	0	0	0	0	0	0	44	2	1	Bacteria	Proteobacteria	Gammaproteobacteria	Enterobacteriales	Enterobacteriaceae	unclassified_Enterobacteriaceae
OTU_5770	13	18	16	21	0	0	0	0	119	78	169	Bacteria	Actinobacteriota	Actinobacteria	Acidimicrobiales	unclassified_Acidimicrobiales	unclassified_Acidimicrobiales
OTU_3467	0	0	0	0	0	0	0	0	3	14	5	Bacteria	Proteobacteria	Deltaproteobacteria	Myxococcales	unclassified_Myxococcales	unclassified_Myxococcales
OTU_6672	0	0	0	0	0	0	0	0	0	0	7	Bacteria	Firmicutes	Bacilli	Lactobacillales	Lactobacillaceae	Lactobacillus
OTU_3945	8	18	0	0	0	0	0	0	3	8	0	Bacteria	Proteobacteria	Alphaproteobacteria	Rhodospirillales	unclassified_Rhodospirillales	unclassified_Rhodospirillales
OTU_7105	0	0	0	0	0	0	0	0	0	6	0	Bacteria	Proteobacteria	Alphaproteobacteria	Rhodospirillales	unclassified_Rhodospirillales	unclassified_Rhodospirillales
OTU_1495	1	1	0	1	0	0	0	0	55	110	12	Bacteria	Proteobacteria	Deltaproteobacteria	Bdellovibrionales	Bdellovibrionaceae	Bdellovibrio
OTU_977	16	6	20	26	0	0	0	0	71	83	114	Bacteria	Proteobacteria	Alphaproteobacteria	Rhizobiales	Bradyrhizobiaceae	unclassified_Bradyrhizobiaceae
OTU_2856	1	4	3	1	1	0	0	2	0	7	0	Bacteria	Acidobacteria	Acidobacteria_Gp3	unclassified_Acidobacteria_Gp3	unclassified_Acidobacteria_Gp3	Gp3
OTU_6598	2	0	0	0	0	0	0	0	0	3	0	Bacteria	Actinobacteriota	Actinobacteria	Actinomycetales	Micromonosporaceae	unclassified_Micromonosporaceae
OTU_13299	3	0	1	3	0	1	0	0	0	0	2	Bacteria	Actinobacteriota	Actinobacteria	Actinomycetales	Pseudonocardiaceae	Pseudonocardia
OTU_317	48	523	43	228	18	2	8	18	10	353	4	Bacteria	Bacteroidetes	Sphingobacteriia	Sphingobacteriales	Chitinophagaceae	unclassified_Chitinophagaceae
OTU_352	0	0	0	0	0	0	1	0	0	1	0	Bacteria	Actinobacteriota	Actinobacteria	Actinomycetales	Microbacteriaceae	Agromyces
OTU_1050	1	0	0	1	0	0	0	0	7	14	75	Bacteria	Actinobacteriota	Actinobacteria	Actinomycetales	Micromonosporaceae	Virgisporangium
OTU_980	11	9	27	26	0	0	0	0	107	60	32	Bacteria	Actinobacteriota	Actinobacteria	Acidimicrobiales	unclassified_Acidimicrobiales	unclassified_Acidimicrobiales
OTU_4039	0	3	1	2	0	0	0	0	6	14	12	Bacteria	Actinobacteriota	Actinobacteria	Solirubrobacterales	Solirubrobacteraceae	Solirubrobacter
OTU_2934	0	0	0	2	0	0	0	0	1	1	0	Bacteria	Proteobacteria	Deltaproteobacteria	Myxococcales	unclassified_Myxococcales	unclassified_Myxococcales
OTU_108	25	25	26	45	0	0	0	0	207	113	804	Bacteria	Actinobacteriota	Actinobacteria	Rubrobacterales	Rubrobacteraceae	Rubrobacter
OTU_700	2	0	0	0	0	0	0	0	0	0	0	Bacteria	Actinobacteriota	Actinobacteria	Gaiellales	Gaiellaceae	Gaiella
OTU_585	8	29	14	8	0	0	0	1	190	526	40	Bacteria	unclassified_Bacteria	unclassified_Bacteria	unclassified_Bacteria	unclassified_Bacteria	unclassified_Bacteria
OTU_1989	3	1	3	7	0	0	0	0	19	8	48	Bacteria	Actinobacteriota	Actinobacteria	Actinomycetales	unclassified_Actinomycetales	unclassified_Actinomycetales
OTU_7775	1	0	5	0	0	0	0	0	0	0	0	Bacteria	Bacteroidetes	Sphingobacteriia	Sphingobacteriales	Sphingobacteriaceae	Mucilaginibacter
OTU_2630	8	1	3	14	0	0	0	1	148	90	318	Bacteria	Bacteroidetes	Sphingobacteriia	Sphingobacteriales	Chitinophagaceae	unclassified_Chitinophagaceae
OTU_5479	7	1	30	2	1	3	1	0	29	54	23	Bacteria	Proteobacteria	Betaproteobacteria	Burkholderiales	Oxalobacteraceae	unclassified_Oxalobacteraceae
OTU_5462	4	6	2	2	0	0	0	0	4	6	132	Bacteria	Actinobacteriota	Actinobacteria	Rubrobacterales	Rubrobacteraceae	Rubrobacter
OTU_2676	0	0	0	1	0	0	0	0	1	0	2	Bacteria	Firmicutes	Bacilli	Lactobacillales	unclassified_Lactobacillales	unclassified_Lactobacillales
OTU_1924	1	0	0	2	0	0	1	0	5	2	1	Bacteria	Actinobacteriota	Actinobacteria	Actinomycetales	Nocardioidaceae	Nocardioides
OTU_1324	11	17	23	20	0	0	0	2	101	75	700	Bacteria	Actinobacteriota	Actinobacteria	Rubrobacterales	Rubrobacteraceae	Rubrobacter
OTU_2297	0	0	1	1	0	0	0	0	17	9	14	Bacteria	Proteobacteria	unclassified_Proteobacteria	unclassified_Proteobacteria	unclassified_Proteobacteria	unclassified_Proteobacteria
OTU_8008	3	1	1	1	0	0	0	0	10	27	1	Bacteria	Proteobacteria	Alphaproteobacteria	Rhodospirillales	Rhodospirillaceae	unclassified_Rhodospirillaceae
OTU_7152	0	0	0	0	0	0	0	0	0	0	2	Bacteria	Actinobacteriota	Actinobacteria	Actinomycetales	Nocardioidaceae	unclassified_Nocardioidaceae
OTU_2335	22	40	10	18	14	0	1	5	2	2	0	Bacteria	Armatimonadetes	unclassified_Armatimonadetes	unclassified_Armatimonadetes	unclassified_Armatimonadetes	unclassified_Armatimonadetes
OTU_1563	0	0	0	0	0	0	0	0	12	22	165	Bacteria	Deinococcus-Thermus	Deinococci	Deinococcales	Deinococcaceae	Deinococcus
OTU_3185	0	0	0	1	0	0	0	0	0	0	0	Bacteria	unclassified_Bacteria	unclassified_Bacteria	unclassified_Bacteria	unclassified_Bacteria	unclassified_Bacteria
OTU_9257	2	0	0	1	0	0	0	0	0	0	0	Bacteria	Proteobacteria	Alphaproteobacteria	Rhizobiales	unclassified_Rhizobiales	unclassified_Rhizobiales
OTU_2950	1	1	4	3	0	0	0	0	42	21	0	Bacteria	unclassified_Bacteria	unclassified_Bacteria	unclassified_Bacteria	unclassified_Bacteria	unclassified_Bacteria
OTU_3639	33	1	0	13	0	5	2	3	54	48	43	Bacteria	Proteobacteria	Gammaproteobacteria	Xanthomonadales	Xanthomonadaceae	Lysobacter
OTU_4823	0	0	0	0	0	0	0	0	1	0	4	Bacteria	Verrucomicrobia	Spartobacteria	unclassified_Spartobacteria	unclassified_Spartobacteria	Spartobacteria_genera_incertae_sedis
OTU_971	1	0	0	1	0	0	0	0	0	0	0	Bacteria	Proteobacteria	Alphaproteobacteria	unclassified_Alphaproteobacteria	unclassified_Alphaproteobacteria	unclassified_Alphaproteobacteria
OTU_595	2	13	5	10	0	0	0	0	71	52	80	Bacteria	Actinobacteriota	Actinobacteria	Gaiellales	Gaiellaceae	Gaiella
OTU_1645	0	0	3	0	0	0	0	0	2	0	4	Bacteria	Actinobacteriota	Actinobacteria	Actinomycetales	Pseudonocardiaceae	Saccharopolyspora
OTU_8295	0	0	0	0	0	0	0	1	0	0	0	Bacteria	unclassified_Bacteria	unclassified_Bacteria	unclassified_Bacteria	unclassified_Bacteria	unclassified_Bacteria
OTU_2686	2	1	1	0	0	0	0	0	29	25	2	Archaea	Euryarchaeota	unclassified_Euryarchaeota	unclassified_Euryarchaeota	unclassified_Euryarchaeota	unclassified_Euryarchaeota
OTU_3163	0	0	0	0	0	0	0	1	17	3	14	Bacteria	Actinobacteriota	unclassified_Actinobacteria	unclassified_Actinobacteria	unclassified_Actinobacteria	unclassified_Actinobacteria
OTU_13585	3	0	1	0	0	0	0	0	3	5	1	Bacteria	Proteobacteria	Alphaproteobacteria	Rhizobiales	unclassified_Rhizobiales	unclassified_Rhizobiales
OTU_3788	0	0	0	2	0	0	0	2	0	12	9	Bacteria	Bacteroidetes	Cytophagia	Cytophagales	Cytophagaceae	unclassified_Cytophagaceae
OTU_315	248	61	50	122	18	27	2	3	416	290	947	Bacteria	Bacteroidetes	Sphingobacteriia	Sphingobacteriales	Chitinophagaceae	Flavisolibacter
OTU_6893	0	0	0	1	0	0	0	1	3	2	3	Bacteria	Proteobacteria	Alphaproteobacteria	Rhodospirillales	unclassified_Rhodospirillales	unclassified_Rhodospirillales
OTU_69	0	0	0	1	0	0	4	0	0	0	2	Bacteria	Proteobacteria	Gammaproteobacteria	Xanthomonadales	Xanthomonadaceae	Stenotrophomonas
OTU_5333	0	0	1	0	0	0	0	0	7	21	9	Bacteria	Proteobacteria	Alphaproteobacteria	Rhodospirillales	Rhodospirillaceae	Azospirillum
OTU_3222	2	0	0	0	0	4	0	1	7	4	23	Bacteria	Actinobacteriota	Actinobacteria	Actinomycetales	unclassified_Actinomycetales	unclassified_Actinomycetales
OTU_7189	0	1	2	7	0	0	0	0	9	7	0	Bacteria	Proteobacteria	Alphaproteobacteria	Rhizobiales	unclassified_Rhizobiales	unclassified_Rhizobiales
OTU_501	18	52	15	19	0	0	0	0	108	109	128	Bacteria	Acidobacteria	Acidobacteria_Gp4	unclassified_Acidobacteria_Gp4	unclassified_Acidobacteria_Gp4	Gp4
OTU_5916	1	3	2	1	0	0	0	0	10	3	28	Bacteria	Actinobacteriota	Actinobacteria	Solirubrobacterales	unclassified_Solirubrobacterales	unclassified_Solirubrobacterales
OTU_558	7	5	4	29	0	0	0	0	315	139	15	Bacteria	Proteobacteria	Gammaproteobacteria	unclassified_Gammaproteobacteria	unclassified_Gammaproteobacteria	unclassified_Gammaproteobacteria
OTU_4366	0	1	0	0	0	0	0	0	20	1	12	Bacteria	unclassified_Bacteria	unclassified_Bacteria	unclassified_Bacteria	unclassified_Bacteria	unclassified_Bacteria
OTU_2324	2	0	0	0	0	0	0	0	0	11	5	Bacteria	Firmicutes	Bacilli	Bacillales	Bacillales_Incertae_Sedis_XII	Exiguobacterium
OTU_11090	0	0	0	0	0	0	0	0	1	0	0	Bacteria	Bacteroidetes	Bacteroidia	Bacteroidales	Prevotellaceae	Prevotella
OTU_1190	7	3	1	4	0	0	0	0	165	91	55	Bacteria	Acidobacteria	Acidobacteria_Gp6	unclassified_Acidobacteria_Gp6	unclassified_Acidobacteria_Gp6	Gp6
OTU_2210	1	0	0	0	0	0	0	0	3	0	4	Bacteria	Chloroflexi	Thermomicrobia	unclassified_Thermomicrobia	unclassified_Thermomicrobia	unclassified_Thermomicrobia
OTU_3100	15	5	9	26	9	7	7	23	1	2	0	Bacteria	Actinobacteriota	Actinobacteria	Actinomycetales	Streptomycetaceae	unclassified_Streptomycetaceae
OTU_1859	0	4	1	3	0	0	0	0	68	10	54	Bacteria	Acidobacteria	Acidobacteria_Gp16	unclassified_Acidobacteria_Gp16	unclassified_Acidobacteria_Gp16	Gp16
OTU_7434	0	0	0	0	0	0	0	0	2	3	0	Bacteria	unclassified_Bacteria	unclassified_Bacteria	unclassified_Bacteria	unclassified_Bacteria	unclassified_Bacteria
OTU_1102	72	132	127	100	2	0	0	1	371	282	153	Bacteria	Acidobacteria	Acidobacteria_Gp4	unclassified_Acidobacteria_Gp4	unclassified_Acidobacteria_Gp4	Gp4
OTU_7665	0	0	0	0	0	0	0	0	0	0	8	Bacteria	Actinobacteriota	Actinobacteria	Acidimicrobiales	unclassified_Acidimicrobiales	unclassified_Acidimicrobiales
OTU_9458	0	0	0	1	0	0	0	0	0	0	0	Bacteria	Verrucomicrobia	Subdivision3	unclassified_Subdivision3	unclassified_Subdivision3	Subdivision3_genera_incertae_sedis
OTU_615	9	5	4	12	0	0	0	2	52	35	96	Bacteria	Actinobacteriota	Actinobacteria	Gaiellales	Gaiellaceae	Gaiella
OTU_4109	0	1	0	1	0	0	0	0	14	2	3	Bacteria	Proteobacteria	Alphaproteobacteria	Rhodospirillales	unclassified_Rhodospirillales	unclassified_Rhodospirillales
OTU_8117	0	0	0	0	0	0	0	0	0	0	1	Bacteria	Acidobacteria	Acidobacteria_Gp3	unclassified_Acidobacteria_Gp3	unclassified_Acidobacteria_Gp3	Gp3
OTU_4648	12	13	11	14	0	0	0	0	126	94	201	Bacteria	Actinobacteriota	Actinobacteria	Gaiellales	Gaiellaceae	Gaiella
OTU_380	20	11	51	29	0	0	0	1	99	32	1000	Bacteria	unclassified_Bacteria	unclassified_Bacteria	unclassified_Bacteria	unclassified_Bacteria	unclassified_Bacteria
OTU_8387	6	3	3	11	0	0	0	0	1	0	6	Bacteria	Actinobacteriota	Actinobacteria	Actinomycetales	Pseudonocardiaceae	unclassified_Pseudonocardiaceae
OTU_2501	13	18	10	27	10	6	7	18	0	0	0	Bacteria	Actinobacteriota	Actinobacteria	Actinomycetales	unclassified_Actinomycetales	unclassified_Actinomycetales
OTU_10470	0	0	0	0	0	2	0	0	0	0	0	Bacteria	unclassified_Bacteria	unclassified_Bacteria	unclassified_Bacteria	unclassified_Bacteria	unclassified_Bacteria
OTU_12557	0	0	0	1	0	0	0	0	0	0	0	Bacteria	Actinobacteriota	Actinobacteria	Actinomycetales	Thermomonosporaceae	unclassified_Thermomonosporaceae
OTU_1953	0	18	3	2	1	0	0	0	12	38	1	Bacteria	Bacteroidetes	unclassified_Bacteroidetes	unclassified_Bacteroidetes	unclassified_Bacteroidetes	unclassified_Bacteroidetes
OTU_1819	2	0	0	3	0	0	0	1	58	11	0	Bacteria	Verrucomicrobia	Subdivision3	unclassified_Subdivision3	unclassified_Subdivision3	Subdivision3_genera_incertae_sedis
OTU_4530	0	0	0	0	0	0	0	0	7	5	14	Bacteria	Proteobacteria	Gammaproteobacteria	unclassified_Gammaproteobacteria	unclassified_Gammaproteobacteria	unclassified_Gammaproteobacteria
OTU_2117	11	18	14	17	0	3	0	2	141	27	234	Archaea	Thaumarchaeota	unclassified_Thaumarchaeota	Nitrososphaerales	Nitrososphaeraceae	Nitrososphaera
OTU_1492	23	486	230	129	18	0	2	1	0	7	4	Bacteria	Acidobacteria	Acidobacteria_Gp4	unclassified_Acidobacteria_Gp4	unclassified_Acidobacteria_Gp4	Gp4
OTU_11914	3	1	0	1	0	0	0	0	8	7	13	Bacteria	Actinobacteriota	Actinobacteria	Actinomycetales	Geodermatophilaceae	Geodermatophilus
OTU_6204	0	0	0	0	0	0	0	0	0	6	0	Bacteria	candidate_division_WPS-2	unclassified_candidate_division_WPS-2	unclassified_candidate_division_WPS-2	unclassified_candidate_division_WPS-2	WPS-2_genera_incertae_sedis
OTU_6659	0	0	0	0	0	0	0	1	1	3	0	Bacteria	Proteobacteria	Deltaproteobacteria	Bdellovibrionales	Bdellovibrionaceae	Vampirovibrio
OTU_2141	0	0	0	0	0	0	0	0	40	16	40	Bacteria	Acidobacteria	Acidobacteria_Gp6	unclassified_Acidobacteria_Gp6	unclassified_Acidobacteria_Gp6	Gp6
OTU_1362	2	3	0	0	0	0	0	0	14	5	221	Bacteria	unclassified_Bacteria	unclassified_Bacteria	unclassified_Bacteria	unclassified_Bacteria	unclassified_Bacteria
OTU_3358	11	19	2	7	6	1	1	1	1	2	13	Bacteria	Proteobacteria	Alphaproteobacteria	Rhizobiales	unclassified_Rhizobiales	unclassified_Rhizobiales
OTU_2229	3	2	0	3	0	0	0	0	0	11	3	Bacteria	Acidobacteria	Acidobacteria_Gp4	unclassified_Acidobacteria_Gp4	unclassified_Acidobacteria_Gp4	Gp4
OTU_2558	0	0	0	0	0	0	0	0	8	0	44	Bacteria	Actinobacteriota	Actinobacteria	unclassified_Actinobacteria	unclassified_Actinobacteria	unclassified_Actinobacteria
OTU_4638	0	0	0	1	0	0	0	0	10	13	25	Bacteria	unclassified_Bacteria	unclassified_Bacteria	unclassified_Bacteria	unclassified_Bacteria	unclassified_Bacteria
OTU_8324	0	0	2	0	0	0	0	0	3	2	2	Bacteria	Proteobacteria	Alphaproteobacteria	Sphingomonadales	unclassified_Sphingomonadales	unclassified_Sphingomonadales
OTU_610	4	7	8	3	0	0	1	0	54	112	424	Bacteria	Bacteroidetes	Cytophagia	Cytophagales	Cytophagaceae	Adhaeribacter
OTU_7300	2	0	0	1	0	0	0	0	0	3	0	Bacteria	Verrucomicrobia	Subdivision3	unclassified_Subdivision3	unclassified_Subdivision3	Subdivision3_genera_incertae_sedis
OTU_7538	0	0	0	0	0	0	0	0	1	0	2	Bacteria	Acidobacteria	Acidobacteria_Gp17	unclassified_Acidobacteria_Gp17	unclassified_Acidobacteria_Gp17	Gp17
OTU_3139	0	1	2	6	0	0	0	0	23	12	30	Bacteria	unclassified_Bacteria	unclassified_Bacteria	unclassified_Bacteria	unclassified_Bacteria	unclassified_Bacteria
OTU_1113	0	4	3	2	0	0	0	0	32	8	4	Bacteria	Verrucomicrobia	Subdivision3	unclassified_Subdivision3	unclassified_Subdivision3	Subdivision3_genera_incertae_sedis
OTU_3811	0	0	0	1	0	0	0	0	5	0	12	Bacteria	Planctomycetes	Planctomycetia	Planctomycetales	Planctomycetaceae	unclassified_Planctomycetaceae
OTU_433	0	0	0	0	0	1	0	0	2	4	0	Bacteria	Proteobacteria	unclassified_Proteobacteria	unclassified_Proteobacteria	unclassified_Proteobacteria	unclassified_Proteobacteria
OTU_608	13	11	9	8	0	0	0	1	207	126	444	Bacteria	Actinobacteriota	Actinobacteria	Acidimicrobiales	unclassified_Acidimicrobiales	unclassified_Acidimicrobiales
OTU_2532	4	8	2	12	0	0	0	0	8	12	11	Bacteria	Planctomycetes	Planctomycetia	Planctomycetales	Planctomycetaceae	unclassified_Planctomycetaceae
OTU_1098	5	3	22	29	0	0	0	0	36	38	29	Bacteria	unclassified_Bacteria	unclassified_Bacteria	unclassified_Bacteria	unclassified_Bacteria	unclassified_Bacteria
OTU_3539	0	0	0	0	0	0	0	0	0	0	3	Bacteria	Bacteroidetes	Sphingobacteriia	Sphingobacteriales	Sphingobacteriaceae	unclassified_Sphingobacteriaceae
OTU_13244	3	0	2	1	0	0	0	0	0	0	0	Bacteria	Bacteroidetes	Sphingobacteriia	Sphingobacteriales	Chitinophagaceae	unclassified_Chitinophagaceae
OTU_5291	0	0	0	0	0	0	0	0	1	0	0	Archaea	Euryarchaeota	Halobacteria	Halobacteriales	Halobacteriaceae	unclassified_Halobacteriaceae
OTU_1827	4	3	3	6	0	0	0	0	75	64	9	Bacteria	unclassified_Bacteria	unclassified_Bacteria	unclassified_Bacteria	unclassified_Bacteria	unclassified_Bacteria
OTU_1376	0	3	3	1	0	0	0	0	175	66	10	Bacteria	Verrucomicrobia	Subdivision3	unclassified_Subdivision3	unclassified_Subdivision3	Subdivision3_genera_incertae_sedis
OTU_8337	3	6	0	1	0	0	0	1	7	15	0	Bacteria	Acidobacteria	Acidobacteria_Gp16	unclassified_Acidobacteria_Gp16	unclassified_Acidobacteria_Gp16	Gp16
OTU_2669	28	14	25	12	0	0	0	0	0	6	5	Bacteria	Acidobacteria	Acidobacteria_Gp3	unclassified_Acidobacteria_Gp3	unclassified_Acidobacteria_Gp3	Gp3
OTU_4817	14	0	13	8	0	0	0	0	1	2	1	Bacteria	Actinobacteriota	Actinobacteria	Actinomycetales	Nocardioidaceae	Nocardioides
OTU_1799	1	1	0	0	0	0	0	0	10	0	25	Bacteria	Actinobacteriota	Actinobacteria	Rubrobacterales	Rubrobacteraceae	Rubrobacter
OTU_7664	1	0	0	0	0	0	0	0	0	6	0	Bacteria	unclassified_Bacteria	unclassified_Bacteria	unclassified_Bacteria	unclassified_Bacteria	unclassified_Bacteria
OTU_4920	2	0	0	0	0	0	0	0	7	3	9	Bacteria	Proteobacteria	Deltaproteobacteria	Myxococcales	unclassified_Myxococcales	unclassified_Myxococcales
OTU_755	2	0	0	0	0	0	0	0	0	0	0	Bacteria	Acidobacteria	Acidobacteria_Gp4	unclassified_Acidobacteria_Gp4	unclassified_Acidobacteria_Gp4	Gp4
OTU_7734	0	0	0	0	0	0	0	0	0	0	8	Bacteria	Actinobacteriota	Actinobacteria	Actinomycetales	Pseudonocardiaceae	unclassified_Pseudonocardiaceae
OTU_13564	0	0	0	0	0	0	0	1	1	3	1	Bacteria	unclassified_Bacteria	unclassified_Bacteria	unclassified_Bacteria	unclassified_Bacteria	unclassified_Bacteria
OTU_2345	1	1	0	0	0	0	0	0	66	3	3	Bacteria	Actinobacteriota	Actinobacteria	Actinomycetales	Thermomonosporaceae	Actinomadura
OTU_3817	2	1	0	1	0	0	0	0	1	8	12	Bacteria	Firmicutes	Bacilli	Bacillales	Paenibacillaceae_1	Paenibacillus
OTU_922	0	1	1	0	0	0	0	1	8	3	1	Bacteria	Acidobacteria	Acidobacteria_Gp7	unclassified_Acidobacteria_Gp7	unclassified_Acidobacteria_Gp7	Gp7
OTU_6894	0	2	1	6	0	0	0	0	30	7	52	Bacteria	Actinobacteriota	Actinobacteria	Acidimicrobiales	unclassified_Acidimicrobiales	unclassified_Acidimicrobiales
OTU_113	0	0	0	0	0	0	3	0	0	0	0	Bacteria	Proteobacteria	Gammaproteobacteria	Xanthomonadales	Xanthomonadaceae	Luteimonas
OTU_4156	8	0	38	6	0	0	0	0	1	0	1	Bacteria	Firmicutes	Bacilli	Bacillales	Paenibacillaceae_1	Paenibacillus
OTU_613	7	2	2	4	0	0	0	0	419	180	192	Bacteria	Planctomycetes	Planctomycetia	Planctomycetales	Planctomycetaceae	unclassified_Planctomycetaceae
OTU_3592	143	23	373	229	12	16	16	32	20	76	2	Bacteria	Proteobacteria	Betaproteobacteria	Burkholderiales	Oxalobacteraceae	unclassified_Oxalobacteraceae
OTU_1299	4	3	1	5	0	0	0	0	18	2	214	Bacteria	unclassified_Bacteria	unclassified_Bacteria	unclassified_Bacteria	unclassified_Bacteria	unclassified_Bacteria
OTU_560	2	477	33	68	6	1	1	3	5	24	16	Bacteria	Bacteroidetes	Sphingobacteriia	Sphingobacteriales	Chitinophagaceae	unclassified_Chitinophagaceae
OTU_1608	3	5	8	4	0	0	0	0	35	133	14	Bacteria	Nitrospirae	Nitrospira	Nitrospirales	Nitrospiraceae	Nitrospira
OTU_1149	8	7	4	4	0	0	0	1	51	91	123	Bacteria	Proteobacteria	Alphaproteobacteria	Rhodobacterales	Rhodobacteraceae	Rubellimicrobium
OTU_1399	1	11	5	5	1	0	0	0	24	9	109	Bacteria	unclassified_Bacteria	unclassified_Bacteria	unclassified_Bacteria	unclassified_Bacteria	unclassified_Bacteria
OTU_2469	101	31	72	25	7	3	30	3	6	19	5	Bacteria	Bacteroidetes	Sphingobacteriia	Sphingobacteriales	Chitinophagaceae	Niastella
OTU_5589	0	0	0	0	0	0	0	0	7	2	12	Bacteria	unclassified_Bacteria	unclassified_Bacteria	unclassified_Bacteria	unclassified_Bacteria	unclassified_Bacteria
OTU_470	2	1	1	0	0	0	0	0	35	17	144	Bacteria	Actinobacteriota	Actinobacteria	Acidimicrobiales	unclassified_Acidimicrobiales	unclassified_Acidimicrobiales
OTU_3944	5	1	20	14	0	0	0	0	0	0	0	Bacteria	Bacteroidetes	unclassified_Bacteroidetes	unclassified_Bacteroidetes	unclassified_Bacteroidetes	unclassified_Bacteroidetes
OTU_4407	2	0	1	1	0	0	0	0	18	16	2	Bacteria	Gemmatimonadetes	Gemmatimonadetes	Gemmatimonadales	Gemmatimonadaceae	Gemmatimonas
OTU_609	1	0	0	2	0	2	0	0	9	7	561	Bacteria	Bacteroidetes	Cytophagia	Cytophagales	Cytophagaceae	Adhaeribacter
OTU_279	1	0	1	2	0	0	0	0	20	10	191	Bacteria	Actinobacteriota	Actinobacteria	Solirubrobacterales	unclassified_Solirubrobacterales	unclassified_Solirubrobacterales
OTU_566	3	41	2	6	0	0	0	1	3	4	0	Bacteria	Acidobacteria	Acidobacteria_Gp4	unclassified_Acidobacteria_Gp4	unclassified_Acidobacteria_Gp4	Gp4
OTU_7302	0	4	0	0	0	0	0	0	0	0	0	Bacteria	Firmicutes	Clostridia	Clostridiales	Clostridiales_Incertae_Sedis_XI	Peptoniphilus
OTU_788	15	14	18	17	0	0	0	0	167	161	71	Bacteria	Planctomycetes	Planctomycetia	Planctomycetales	Planctomycetaceae	unclassified_Planctomycetaceae
OTU_5294	0	0	0	2	0	0	0	0	0	5	38	Bacteria	Bacteroidetes	Sphingobacteriia	Sphingobacteriales	Chitinophagaceae	unclassified_Chitinophagaceae
OTU_2539	0	0	0	0	0	0	0	0	1	0	6	Bacteria	Actinobacteriota	Actinobacteria	Rubrobacterales	Rubrobacteraceae	Rubrobacter
OTU_2510	1	0	0	2	0	0	0	0	0	0	4	Bacteria	Proteobacteria	Alphaproteobacteria	Rhodospirillales	Rhodospirillaceae	unclassified_Rhodospirillaceae
OTU_6043	0	0	0	0	0	0	0	0	4	3	5	Bacteria	Actinobacteriota	Actinobacteria	Actinomycetales	unclassified_Actinomycetales	unclassified_Actinomycetales
OTU_5249	0	2	1	1	0	0	0	0	3	8	14	Bacteria	Proteobacteria	Alphaproteobacteria	Rhizobiales	Rhodobiaceae	unclassified_Rhodobiaceae
OTU_5806	0	0	0	0	0	0	0	0	0	0	16	Bacteria	Deinococcus-Thermus	Deinococci	Deinococcales	Deinococcaceae	Deinococcus
OTU_1589	0	0	1	0	0	0	0	0	6	4	49	Bacteria	unclassified_Bacteria	unclassified_Bacteria	unclassified_Bacteria	unclassified_Bacteria	unclassified_Bacteria
OTU_13267	3	0	0	0	1	0	0	0	6	20	11	Bacteria	Proteobacteria	Betaproteobacteria	Rhodocyclales	Rhodocyclaceae	unclassified_Rhodocyclaceae
OTU_6156	5	0	7	0	0	0	0	0	0	0	0	Bacteria	Chlamydiae	Chlamydiia	Chlamydiales	Parachlamydiaceae	unclassified_Parachlamydiaceae
OTU_7589	0	0	0	1	0	0	0	0	0	5	4	Bacteria	Actinobacteriota	Actinobacteria	Solirubrobacterales	Solirubrobacteraceae	Solirubrobacter
OTU_1905	17	6	6	6	4	30	0	0	9	2	14	Bacteria	Proteobacteria	Alphaproteobacteria	Rhizobiales	Hyphomicrobiaceae	Devosia
OTU_6912	1	2	2	3	0	0	0	0	19	4	173	Bacteria	unclassified_Bacteria	unclassified_Bacteria	unclassified_Bacteria	unclassified_Bacteria	unclassified_Bacteria
OTU_7230	0	0	0	0	0	0	0	0	1	0	10	Bacteria	Firmicutes	Bacilli	Bacillales	Alicyclobacillaceae	Tumebacillus
OTU_13272	4	1	6	0	0	0	0	0	0	0	2	Bacteria	Firmicutes	Bacilli	Bacillales	unclassified_Bacillales	unclassified_Bacillales
OTU_2378	0	2	7	0	3	0	0	0	73	20	0	Bacteria	Bacteroidetes	unclassified_Bacteroidetes	unclassified_Bacteroidetes	unclassified_Bacteroidetes	unclassified_Bacteroidetes
OTU_13501	0	0	0	0	0	0	0	0	4	1	67	Bacteria	Actinobacteriota	unclassified_Actinobacteria	unclassified_Actinobacteria	unclassified_Actinobacteria	unclassified_Actinobacteria
OTU_13561	15	1	6	1	1	0	0	1	28	165	5	Bacteria	Proteobacteria	Betaproteobacteria	Burkholderiales	Burkholderiaceae	Paucimonas
OTU_3933	18	0	4	6	0	0	0	0	475	39	4	Bacteria	Actinobacteriota	Actinobacteria	Actinomycetales	Nocardioidaceae	unclassified_Nocardioidaceae
OTU_1866	0	10	0	2	1	0	1	2	13	18	28	Bacteria	Proteobacteria	Alphaproteobacteria	unclassified_Alphaproteobacteria	unclassified_Alphaproteobacteria	unclassified_Alphaproteobacteria
OTU_1960	1	16	6	4	0	0	0	0	22	11	1	Bacteria	candidate_division_WPS-2	unclassified_candidate_division_WPS-2	unclassified_candidate_division_WPS-2	unclassified_candidate_division_WPS-2	WPS-2_genera_incertae_sedis
OTU_7798	2	1	1	1	0	0	0	0	4	3	1	Bacteria	Planctomycetes	Planctomycetia	Planctomycetales	Planctomycetaceae	unclassified_Planctomycetaceae
OTU_10002	0	3	0	0	0	0	0	0	0	0	0	Bacteria	Bacteroidetes	Cytophagia	Cytophagales	Cytophagaceae	unclassified_Cytophagaceae
OTU_2946	4	0	0	0	0	0	0	0	0	29	27	Bacteria	Bacteroidetes	Sphingobacteriia	Sphingobacteriales	Sphingobacteriaceae	unclassified_Sphingobacteriaceae
OTU_1620	0	10	7	8	0	0	0	0	51	55	24	Bacteria	Armatimonadetes	unclassified_Armatimonadetes	unclassified_Armatimonadetes	unclassified_Armatimonadetes	Armatimonadetes_gp4
OTU_4756	3	0	0	0	0	0	0	0	4	6	7	Bacteria	Actinobacteriota	Actinobacteria	Actinomycetales	unclassified_Actinomycetales	unclassified_Actinomycetales
OTU_8359	3	6	1	4	0	0	0	0	34	19	38	Bacteria	Proteobacteria	Alphaproteobacteria	unclassified_Alphaproteobacteria	unclassified_Alphaproteobacteria	unclassified_Alphaproteobacteria
OTU_6203	0	0	0	1	0	0	0	0	2	0	0	Bacteria	unclassified_Bacteria	unclassified_Bacteria	unclassified_Bacteria	unclassified_Bacteria	unclassified_Bacteria
OTU_8722	0	3	0	2	0	0	0	0	5	5	0	Bacteria	Gemmatimonadetes	Gemmatimonadetes	Gemmatimonadales	Gemmatimonadaceae	Gemmatimonas
OTU_8360	0	0	0	1	0	0	0	0	9	0	14	Bacteria	Actinobacteriota	unclassified_Actinobacteria	unclassified_Actinobacteria	unclassified_Actinobacteria	unclassified_Actinobacteria
OTU_1204	1	7	1	5	0	0	0	0	26	31	6	Bacteria	unclassified_Bacteria	unclassified_Bacteria	unclassified_Bacteria	unclassified_Bacteria	unclassified_Bacteria
OTU_7235	0	0	0	2	1	0	0	0	0	0	0	Bacteria	unclassified_Bacteria	unclassified_Bacteria	unclassified_Bacteria	unclassified_Bacteria	unclassified_Bacteria
OTU_3493	0	0	0	0	0	0	0	0	35	12	1	Bacteria	Gemmatimonadetes	Gemmatimonadetes	Gemmatimonadales	Gemmatimonadaceae	Gemmatimonas
OTU_8018	0	0	0	0	0	0	0	0	0	0	2	Bacteria	Actinobacteriota	Actinobacteria	unclassified_Actinobacteria	unclassified_Actinobacteria	unclassified_Actinobacteria
OTU_2575	0	1	3	0	0	0	0	0	2	4	0	Bacteria	Verrucomicrobia	unclassified_Verrucomicrobia	unclassified_Verrucomicrobia	unclassified_Verrucomicrobia	unclassified_Verrucomicrobia
OTU_5308	0	0	0	0	0	0	0	0	3	2	13	Bacteria	Gemmatimonadetes	Gemmatimonadetes	Gemmatimonadales	Gemmatimonadaceae	Gemmatimonas
OTU_1413	0	0	0	0	0	1	0	0	1	0	0	Bacteria	Proteobacteria	Betaproteobacteria	Methylophilales	Methylophilaceae	Methylophilus
OTU_708	0	0	1	1	0	0	0	0	728	170	319	Bacteria	Actinobacteriota	Actinobacteria	Actinomycetales	unclassified_Actinomycetales	unclassified_Actinomycetales
OTU_4485	0	0	0	0	0	0	0	0	1	0	1	Bacteria	unclassified_Bacteria	unclassified_Bacteria	unclassified_Bacteria	unclassified_Bacteria	unclassified_Bacteria
OTU_6513	0	0	0	0	1	0	0	0	8	0	1	Bacteria	Firmicutes	Bacilli	Lactobacillales	Streptococcaceae	Streptococcus
OTU_1186	2	2	5	2	0	0	0	0	109	188	18	Bacteria	Proteobacteria	Gammaproteobacteria	unclassified_Gammaproteobacteria	unclassified_Gammaproteobacteria	unclassified_Gammaproteobacteria
OTU_1961	2	2	1	4	0	0	0	0	25	13	16	Bacteria	Actinobacteriota	Actinobacteria	Gaiellales	Gaiellaceae	Gaiella
OTU_5566	0	0	0	1	0	1	0	0	3	0	1	Bacteria	Proteobacteria	Gammaproteobacteria	Pasteurellales	Pasteurellaceae	unclassified_Pasteurellaceae
OTU_5453	0	0	0	0	0	0	0	0	9	9	2	Bacteria	Proteobacteria	Deltaproteobacteria	unclassified_Deltaproteobacteria	unclassified_Deltaproteobacteria	unclassified_Deltaproteobacteria
OTU_997	19	81	47	52	3	0	0	0	16	85	10	Bacteria	Acidobacteria	Acidobacteria_Gp3	unclassified_Acidobacteria_Gp3	unclassified_Acidobacteria_Gp3	Gp3
OTU_2937	0	1	0	1	0	0	2	0	17	11	9	Bacteria	Proteobacteria	Alphaproteobacteria	Rhodospirillales	Rhodospirillaceae	unclassified_Rhodospirillaceae
OTU_1867	2	5	0	4	0	0	0	0	58	52	31	Archaea	unclassified_Archaea	unclassified_Archaea	unclassified_Archaea	unclassified_Archaea	unclassified_Archaea
OTU_1585	1	4	3	0	0	0	0	0	85	26	172	Bacteria	Actinobacteriota	Actinobacteria	Solirubrobacterales	unclassified_Solirubrobacterales	unclassified_Solirubrobacterales
OTU_2625	3	0	0	5	0	0	0	0	0	1	2	Bacteria	Proteobacteria	Betaproteobacteria	Burkholderiales	Comamonadaceae	Hydrogenophaga
OTU_5683	0	0	0	0	0	0	0	0	3	0	0	Bacteria	unclassified_Bacteria	unclassified_Bacteria	unclassified_Bacteria	unclassified_Bacteria	unclassified_Bacteria
OTU_919	1	7	1	1	0	0	0	0	30	11	12	Bacteria	Proteobacteria	Alphaproteobacteria	Rhodospirillales	Rhodospirillaceae	unclassified_Rhodospirillaceae
OTU_2562	1	0	0	0	0	0	0	0	7	0	39	Bacteria	unclassified_Bacteria	unclassified_Bacteria	unclassified_Bacteria	unclassified_Bacteria	unclassified_Bacteria
OTU_9747	0	0	0	0	0	0	0	0	0	2	3	Bacteria	Actinobacteriota	Actinobacteria	Actinomycetales	Nocardioidaceae	Flindersiella
OTU_58	2943	1	5589	1696	2	0	0	5	6	0	0	Bacteria	Firmicutes	Clostridia	Clostridiales	Clostridiaceae_1	Clostridium_sensu_stricto
OTU_9113	1	0	0	0	0	0	0	0	1	0	0	Bacteria	Proteobacteria	Deltaproteobacteria	Myxococcales	unclassified_Myxococcales	unclassified_Myxococcales
OTU_277	202	0	538	117	0	0	0	0	0	0	0	Bacteria	Firmicutes	Bacilli	Bacillales	Paenibacillaceae_1	Paenibacillus
OTU_1469	17	15	5	6	0	0	0	0	48	111	151	Bacteria	Acidobacteria	Acidobacteria_Gp6	unclassified_Acidobacteria_Gp6	unclassified_Acidobacteria_Gp6	Gp6
OTU_2908	9	1	5	4	0	0	0	0	23	4	1	Bacteria	unclassified_Bacteria	unclassified_Bacteria	unclassified_Bacteria	unclassified_Bacteria	unclassified_Bacteria
OTU_1695	1	1	2	5	0	0	0	0	22	3	0	Bacteria	unclassified_Bacteria	unclassified_Bacteria	unclassified_Bacteria	unclassified_Bacteria	unclassified_Bacteria
OTU_370	28	583	288	128	15	0	3	3	9	350	2	Bacteria	Firmicutes	Bacilli	Bacillales	Paenibacillaceae_1	Cohnella
OTU_1000	3	0	0	1	0	0	0	0	5	5	5	Bacteria	unclassified_Bacteria	unclassified_Bacteria	unclassified_Bacteria	unclassified_Bacteria	unclassified_Bacteria
OTU_969	10	110	28	147	0	0	0	0	75	95	17	Bacteria	Acidobacteria	Acidobacteria_Gp4	unclassified_Acidobacteria_Gp4	unclassified_Acidobacteria_Gp4	Gp4
OTU_3883	44	95	5	26	10	7	2	3	0	53	53	Bacteria	Acidobacteria	Acidobacteria_Gp4	unclassified_Acidobacteria_Gp4	unclassified_Acidobacteria_Gp4	Gp4
OTU_249	566	143	139	477	16	1	13	4	0	3	3	Bacteria	Actinobacteriota	Actinobacteria	Actinomycetales	Micromonosporaceae	Rugosimonospora
OTU_1217	12	4	4	8	0	0	0	0	19	26	61	Bacteria	Proteobacteria	Alphaproteobacteria	Rhizobiales	unclassified_Rhizobiales	unclassified_Rhizobiales
OTU_1716	13	25	20	20	0	0	0	0	46	28	14	Bacteria	Verrucomicrobia	Subdivision3	unclassified_Subdivision3	unclassified_Subdivision3	Subdivision3_genera_incertae_sedis
OTU_13235	3	0	15	1	0	0	0	0	0	0	0	Bacteria	Firmicutes	unclassified_Firmicutes	unclassified_Firmicutes	unclassified_Firmicutes	unclassified_Firmicutes
OTU_2954	119	41	4	121	9	3	1	9	1	0	3	Bacteria	Proteobacteria	Gammaproteobacteria	unclassified_Gammaproteobacteria	unclassified_Gammaproteobacteria	unclassified_Gammaproteobacteria
OTU_523	23	10	28	30	0	0	0	0	156	132	391	Bacteria	Actinobacteriota	Actinobacteria	Acidimicrobiales	Acidimicrobineae_incertae_sedis	Aciditerrimonas
OTU_893	10	25	20	17	1	0	1	0	106	65	78	Archaea	Euryarchaeota	unclassified_Euryarchaeota	unclassified_Euryarchaeota	unclassified_Euryarchaeota	unclassified_Euryarchaeota
OTU_1771	29	216	35	52	5	0	1	0	41	140	8	Bacteria	unclassified_Bacteria	unclassified_Bacteria	unclassified_Bacteria	unclassified_Bacteria	unclassified_Bacteria
OTU_6451	1	0	7	0	0	0	0	1	1	8	1	Bacteria	Bacteroidetes	Bacteroidetes_incertae_sedis	unclassified_Bacteroidetes_incertae_sedis	unclassified_Bacteroidetes_incertae_sedis	Ohtaekwangia
OTU_13257	4	1	4	1	0	0	0	0	0	0	2	Bacteria	Planctomycetes	Planctomycetia	Planctomycetales	Planctomycetaceae	unclassified_Planctomycetaceae
OTU_2058	2	2	0	2	0	0	0	0	29	5	105	Bacteria	Actinobacteriota	unclassified_Actinobacteria	unclassified_Actinobacteria	unclassified_Actinobacteria	unclassified_Actinobacteria
OTU_789	19	12	11	14	0	0	0	0	90	78	382	Bacteria	Actinobacteriota	Actinobacteria	unclassified_Actinobacteria	unclassified_Actinobacteria	unclassified_Actinobacteria
OTU_1020	21	14	20	12	0	1	0	0	26	12	297	Bacteria	unclassified_Bacteria	unclassified_Bacteria	unclassified_Bacteria	unclassified_Bacteria	unclassified_Bacteria
OTU_13530	6	18	2	3	2	0	0	0	22	63	32	Bacteria	Acidobacteria	Acidobacteria_Gp6	unclassified_Acidobacteria_Gp6	unclassified_Acidobacteria_Gp6	Gp6
OTU_6093	23	276	129	198	13	0	6	1	0	0	0	Bacteria	Bacteroidetes	Sphingobacteriia	Sphingobacteriales	Chitinophagaceae	unclassified_Chitinophagaceae
OTU_6091	1	0	0	0	0	0	0	0	7	7	0	Bacteria	Acidobacteria	Acidobacteria_Gp6	unclassified_Acidobacteria_Gp6	unclassified_Acidobacteria_Gp6	Gp6
OTU_4402	3	1	5	0	0	0	0	0	5	9	1	Bacteria	Proteobacteria	Gammaproteobacteria	unclassified_Gammaproteobacteria	unclassified_Gammaproteobacteria	unclassified_Gammaproteobacteria
OTU_1626	2	0	0	0	0	0	0	0	0	0	5	Bacteria	Proteobacteria	Gammaproteobacteria	Pseudomonadales	Pseudomonadaceae	Pseudomonas
OTU_942	97	4	81	28	7	78	8	2	0	0	1	Bacteria	Proteobacteria	Alphaproteobacteria	Caulobacterales	Caulobacteraceae	Brevundimonas
OTU_688	15	32	23	23	0	0	0	0	213	124	141	Bacteria	Actinobacteriota	Actinobacteria	Acidimicrobiales	unclassified_Acidimicrobiales	unclassified_Acidimicrobiales
OTU_3040	3	0	0	0	0	0	0	0	1	0	2	Bacteria	Proteobacteria	Gammaproteobacteria	Xanthomonadales	Xanthomonadaceae	unclassified_Xanthomonadaceae
OTU_1293	9	0	0	3	0	2	0	0	155	44	20	Bacteria	Gemmatimonadetes	Gemmatimonadetes	Gemmatimonadales	Gemmatimonadaceae	Gemmatimonas
OTU_627	12	12	17	21	0	0	0	0	85	334	22	Bacteria	Proteobacteria	Gammaproteobacteria	unclassified_Gammaproteobacteria	unclassified_Gammaproteobacteria	unclassified_Gammaproteobacteria
OTU_1099	26	15	6	6	4	18	7	8	14	56	40	Bacteria	Gemmatimonadetes	Gemmatimonadetes	Gemmatimonadales	Gemmatimonadaceae	Gemmatimonas
OTU_3984	1	0	0	0	0	0	0	0	0	0	0	Bacteria	Acidobacteria	Acidobacteria_Gp4	unclassified_Acidobacteria_Gp4	unclassified_Acidobacteria_Gp4	unclassified_Acidobacteria_Gp4
OTU_1148	15	22	16	24	0	0	0	0	38	44	160	Bacteria	unclassified_Bacteria	unclassified_Bacteria	unclassified_Bacteria	unclassified_Bacteria	unclassified_Bacteria
OTU_2717	1	0	1	0	0	0	0	0	13	34	32	Bacteria	Chloroflexi	Thermomicrobia	Sphaerobacterales	Sphaerobacteraceae	Sphaerobacter
OTU_3249	3	16	0	1	6	1	0	0	4	7	4	Bacteria	unclassified_Bacteria	unclassified_Bacteria	unclassified_Bacteria	unclassified_Bacteria	unclassified_Bacteria
OTU_3450	2	0	0	0	0	0	0	0	0	0	0	Bacteria	Acidobacteria	Acidobacteria_Gp4	unclassified_Acidobacteria_Gp4	unclassified_Acidobacteria_Gp4	Gp4
OTU_468	3	0	20	6	0	0	0	0	0	0	0	Bacteria	Actinobacteriota	Actinobacteria	Actinomycetales	Nocardiaceae	Rhodococcus
OTU_1654	3	62	14	8	4	0	0	0	35	48	17	Bacteria	Planctomycetes	Planctomycetia	Planctomycetales	Planctomycetaceae	unclassified_Planctomycetaceae
OTU_1925	14	10	1	4	2	2	0	0	4	64	52	Bacteria	Acidobacteria	Acidobacteria_Gp4	unclassified_Acidobacteria_Gp4	unclassified_Acidobacteria_Gp4	Gp4
OTU_2017	16	46	15	32	0	0	0	0	5	12	0	Bacteria	Proteobacteria	Alphaproteobacteria	unclassified_Alphaproteobacteria	unclassified_Alphaproteobacteria	unclassified_Alphaproteobacteria
OTU_13282	3	0	0	0	0	0	0	0	6	3	11	Bacteria	Proteobacteria	Betaproteobacteria	unclassified_Betaproteobacteria	unclassified_Betaproteobacteria	unclassified_Betaproteobacteria
OTU_9724	19	3	9	10	3	4	0	1	0	0	0	Bacteria	Actinobacteriota	Actinobacteria	Actinomycetales	unclassified_Actinomycetales	unclassified_Actinomycetales
OTU_12666	1	0	0	0	0	0	0	1	0	0	1	Bacteria	unclassified_Bacteria	unclassified_Bacteria	unclassified_Bacteria	unclassified_Bacteria	unclassified_Bacteria
OTU_5759	1	2	1	0	0	0	0	0	110	48	278	Archaea	Euryarchaeota	unclassified_Euryarchaeota	unclassified_Euryarchaeota	unclassified_Euryarchaeota	unclassified_Euryarchaeota
OTU_8855	5	0	8	2	0	0	0	0	23	33	1	Bacteria	unclassified_Bacteria	unclassified_Bacteria	unclassified_Bacteria	unclassified_Bacteria	unclassified_Bacteria
OTU_2606	3	1	3	1	0	0	0	0	62	5	8	Bacteria	unclassified_Bacteria	unclassified_Bacteria	unclassified_Bacteria	unclassified_Bacteria	unclassified_Bacteria
OTU_988	4	0	0	3	0	0	0	0	29	12	122	Bacteria	Actinobacteriota	Actinobacteria	unclassified_Actinobacteria	unclassified_Actinobacteria	unclassified_Actinobacteria
OTU_1440	16	75	12	15	6	0	0	0	4	28	3	Bacteria	unclassified_Bacteria	unclassified_Bacteria	unclassified_Bacteria	unclassified_Bacteria	unclassified_Bacteria
OTU_1019	6	3	2	2	0	0	0	0	19	35	86	Bacteria	unclassified_Bacteria	unclassified_Bacteria	unclassified_Bacteria	unclassified_Bacteria	unclassified_Bacteria
OTU_3223	2	1	0	1	0	0	0	0	32	61	95	Bacteria	unclassified_Bacteria	unclassified_Bacteria	unclassified_Bacteria	unclassified_Bacteria	unclassified_Bacteria
OTU_3759	2	4	2	2	8	0	1	2	1	5	0	Bacteria	Proteobacteria	Deltaproteobacteria	unclassified_Deltaproteobacteria	unclassified_Deltaproteobacteria	unclassified_Deltaproteobacteria
OTU_8390	1	0	0	0	0	0	0	0	6	5	17	Bacteria	unclassified_Bacteria	unclassified_Bacteria	unclassified_Bacteria	unclassified_Bacteria	unclassified_Bacteria
OTU_1432	18	36	20	25	0	1	0	0	16	129	0	Bacteria	Proteobacteria	Betaproteobacteria	unclassified_Betaproteobacteria	unclassified_Betaproteobacteria	unclassified_Betaproteobacteria
OTU_1962	15	32	33	47	0	0	0	0	100	156	74	Bacteria	Proteobacteria	Gammaproteobacteria	unclassified_Gammaproteobacteria	unclassified_Gammaproteobacteria	unclassified_Gammaproteobacteria
OTU_1775	6	6	5	20	0	0	0	0	39	77	16	Bacteria	Gemmatimonadetes	Gemmatimonadetes	Gemmatimonadales	Gemmatimonadaceae	Gemmatimonas
OTU_8868	4	1	4	4	0	0	0	0	6	12	29	Bacteria	Proteobacteria	Alphaproteobacteria	Rhizobiales	unclassified_Rhizobiales	unclassified_Rhizobiales
OTU_996	13	206	36	55	72	4	5	5	9	45	0	Bacteria	Proteobacteria	Alphaproteobacteria	Rhizobiales	unclassified_Rhizobiales	unclassified_Rhizobiales
OTU_3531	1	6	1	6	0	0	0	0	8	20	0	Bacteria	Gemmatimonadetes	Gemmatimonadetes	Gemmatimonadales	Gemmatimonadaceae	Gemmatimonas
OTU_465	3	0	4	6	0	0	0	0	31	31	132	Bacteria	Actinobacteriota	Actinobacteria	Solirubrobacterales	unclassified_Solirubrobacterales	unclassified_Solirubrobacterales
OTU_1181	10	6	5	2	0	0	0	0	133	67	278	Bacteria	Actinobacteriota	Actinobacteria	Gaiellales	Gaiellaceae	Gaiella
OTU_12759	2	3	0	1	1	0	0	0	3	16	1	Bacteria	unclassified_Bacteria	unclassified_Bacteria	unclassified_Bacteria	unclassified_Bacteria	unclassified_Bacteria
OTU_13274	3	0	0	0	0	0	0	0	0	0	0	Bacteria	unclassified_Bacteria	unclassified_Bacteria	unclassified_Bacteria	unclassified_Bacteria	unclassified_Bacteria
OTU_2103	3	1	1	8	3	1	0	0	0	1	12	Bacteria	unclassified_Bacteria	unclassified_Bacteria	unclassified_Bacteria	unclassified_Bacteria	unclassified_Bacteria
OTU_6252	2	0	4	5	0	0	0	0	0	0	10	Bacteria	Firmicutes	Bacilli	Bacillales	unclassified_Bacillales	unclassified_Bacillales
OTU_6420	3	4	5	8	0	0	0	0	10	22	22	Bacteria	Actinobacteriota	Actinobacteria	Acidimicrobiales	unclassified_Acidimicrobiales	unclassified_Acidimicrobiales
OTU_1637	5	3	8	7	0	0	0	0	90	77	152	Bacteria	Proteobacteria	Betaproteobacteria	unclassified_Betaproteobacteria	unclassified_Betaproteobacteria	unclassified_Betaproteobacteria
OTU_2187	5	0	1	2	0	0	0	0	25	28	58	Bacteria	Firmicutes	Bacilli	unclassified_Bacilli	unclassified_Bacilli	unclassified_Bacilli
OTU_4093	3	0	4	1	0	0	0	0	2	10	19	Bacteria	unclassified_Bacteria	unclassified_Bacteria	unclassified_Bacteria	unclassified_Bacteria	unclassified_Bacteria
OTU_738	1	208	0	45	78	2	5	10	0	0	0	Bacteria	Planctomycetes	Planctomycetia	Planctomycetales	Planctomycetaceae	unclassified_Planctomycetaceae
OTU_5474	1	0	0	0	0	0	0	0	0	0	0	Bacteria	Actinobacteriota	Actinobacteria	Actinomycetales	unclassified_Actinomycetales	unclassified_Actinomycetales
OTU_1117	20	15	20	32	0	0	0	0	250	177	796	Bacteria	Actinobacteriota	Actinobacteria	Gaiellales	Gaiellaceae	Gaiella
OTU_13537	13	2	1	19	1	0	0	0	0	11	10	Bacteria	Proteobacteria	Alphaproteobacteria	Sphingomonadales	Sphingomonadaceae	unclassified_Sphingomonadaceae
OTU_12515	3	1	1	1	0	0	0	0	15	33	40	Bacteria	Actinobacteriota	unclassified_Actinobacteria	unclassified_Actinobacteria	unclassified_Actinobacteria	unclassified_Actinobacteria
OTU_9750	2	0	1	3	0	0	0	0	36	21	22	Bacteria	Actinobacteriota	Actinobacteria	Gaiellales	Gaiellaceae	Gaiella
OTU_10487	3	0	0	0	0	0	0	0	0	0	0	Bacteria	Actinobacteriota	Actinobacteria	Actinomycetales	Pseudonocardiaceae	unclassified_Pseudonocardiaceae
OTU_1189	7	109	36	18	3	0	0	0	17	137	0	Bacteria	Verrucomicrobia	unclassified_Verrucomicrobia	unclassified_Verrucomicrobia	unclassified_Verrucomicrobia	unclassified_Verrucomicrobia
OTU_1239	3	3	4	6	0	0	0	0	21	10	251	Bacteria	unclassified_Bacteria	unclassified_Bacteria	unclassified_Bacteria	unclassified_Bacteria	unclassified_Bacteria
OTU_5774	17	57	6	38	0	0	0	0	12	39	24	Bacteria	Acidobacteria	Acidobacteria_Gp4	unclassified_Acidobacteria_Gp4	unclassified_Acidobacteria_Gp4	Gp4
OTU_7605	2	0	17	13	0	0	0	0	0	0	0	Bacteria	Firmicutes	Bacilli	Bacillales	Paenibacillaceae_1	Paenibacillus
OTU_2195	1	0	0	0	0	0	0	0	28	7	76	Bacteria	unclassified_Bacteria	unclassified_Bacteria	unclassified_Bacteria	unclassified_Bacteria	unclassified_Bacteria
OTU_3745	1	0	1	0	0	0	0	0	27	11	3	Bacteria	unclassified_Bacteria	unclassified_Bacteria	unclassified_Bacteria	unclassified_Bacteria	unclassified_Bacteria
OTU_6413	3	0	0	0	0	0	0	0	0	0	10	Bacteria	unclassified_Bacteria	unclassified_Bacteria	unclassified_Bacteria	unclassified_Bacteria	unclassified_Bacteria
OTU_8846	4	2	3	1	0	0	0	0	11	14	71	Bacteria	unclassified_Bacteria	unclassified_Bacteria	unclassified_Bacteria	unclassified_Bacteria	unclassified_Bacteria
OTU_7565	3	15	3	10	0	1	0	0	29	17	9	Bacteria	Acidobacteria	Acidobacteria_Gp16	unclassified_Acidobacteria_Gp16	unclassified_Acidobacteria_Gp16	Gp16
OTU_1306	22	15	19	20	1	0	0	0	50	24	121	Bacteria	unclassified_Bacteria	unclassified_Bacteria	unclassified_Bacteria	unclassified_Bacteria	unclassified_Bacteria
OTU_758	7	329	66	159	41	0	0	1	4	40	0	Bacteria	Proteobacteria	Deltaproteobacteria	Myxococcales	unclassified_Myxococcales	unclassified_Myxococcales
OTU_10646	1	0	0	0	0	0	0	0	2	4	2	Bacteria	unclassified_Bacteria	unclassified_Bacteria	unclassified_Bacteria	unclassified_Bacteria	unclassified_Bacteria
OTU_564	5	8	5	8	0	0	0	0	9	22	1	Bacteria	Acidobacteria	Acidobacteria_Gp6	unclassified_Acidobacteria_Gp6	unclassified_Acidobacteria_Gp6	Gp6
OTU_1599	5	0	0	5	0	0	0	0	83	38	55	Bacteria	unclassified_Bacteria	unclassified_Bacteria	unclassified_Bacteria	unclassified_Bacteria	unclassified_Bacteria
OTU_2426	10	2	3	7	5	0	0	0	3	4	2	Bacteria	Verrucomicrobia	Opitutae	Opitutales	Opitutaceae	Opitutus
OTU_810	7	14	18	30	1	0	0	0	29	78	368	Bacteria	unclassified_Bacteria	unclassified_Bacteria	unclassified_Bacteria	unclassified_Bacteria	unclassified_Bacteria
OTU_5907	2	0	0	1	0	0	0	0	0	1	0	Bacteria	Proteobacteria	Alphaproteobacteria	Rhizobiales	unclassified_Rhizobiales	unclassified_Rhizobiales
OTU_3728	3	1	0	0	0	0	0	0	24	47	306	Bacteria	Proteobacteria	Alphaproteobacteria	Sphingomonadales	Sphingomonadaceae	unclassified_Sphingomonadaceae
OTU_2840	2	0	1	3	0	0	0	0	1	4	5	Bacteria	unclassified_Bacteria	unclassified_Bacteria	unclassified_Bacteria	unclassified_Bacteria	unclassified_Bacteria
OTU_2576	2	1	0	2	0	0	0	0	32	49	4	Bacteria	Proteobacteria	Deltaproteobacteria	Myxococcales	unclassified_Myxococcales	unclassified_Myxococcales
OTU_13271	1	0	0	0	0	0	0	0	0	0	0	Bacteria	Acidobacteria	Acidobacteria_Gp7	unclassified_Acidobacteria_Gp7	unclassified_Acidobacteria_Gp7	Gp7
OTU_6480	1	0	6	9	0	0	0	0	43	8	68	Bacteria	Actinobacteriota	Actinobacteria	Actinomycetales	unclassified_Actinomycetales	unclassified_Actinomycetales
OTU_917	11	2	1	6	0	0	0	0	48	65	96	Bacteria	Acidobacteria	Acidobacteria_Gp6	unclassified_Acidobacteria_Gp6	unclassified_Acidobacteria_Gp6	Gp6
OTU_3601	1	0	0	0	0	0	0	0	0	0	0	Bacteria	Proteobacteria	Gammaproteobacteria	Gammaproteobacteria_incertae_sedis	unclassified_Gammaproteobacteria_incertae_sedis	Solimonas
OTU_4269	18	75	4	28	93	80	6	57	3	0	0	Bacteria	Proteobacteria	Alphaproteobacteria	Caulobacterales	Caulobacteraceae	Brevundimonas
OTU_5697	11	0	0	9	0	0	0	0	0	0	4	Bacteria	Bacteroidetes	Sphingobacteriia	Sphingobacteriales	Chitinophagaceae	unclassified_Chitinophagaceae
OTU_4764	1	1	0	0	0	0	0	0	7	15	2	Bacteria	Armatimonadetes	unclassified_Armatimonadetes	unclassified_Armatimonadetes	unclassified_Armatimonadetes	Armatimonadetes_gp4
OTU_889	20	3	10	16	1	0	0	0	138	150	116	Bacteria	Planctomycetes	Planctomycetia	Planctomycetales	Planctomycetaceae	unclassified_Planctomycetaceae
OTU_780	12	11	20	14	0	0	0	0	181	138	218	Archaea	Euryarchaeota	Thermoplasmata	Methanomassiliicoccales	Methanomassiliicoccaceae	Methanomassiliicoccus
OTU_4216	3	1	1	0	0	0	0	0	23	5	2	Bacteria	Actinobacteriota	Actinobacteria	Actinomycetales	Thermomonosporaceae	unclassified_Thermomonosporaceae
OTU_1266	2	0	6	7	0	0	0	0	97	24	101	Archaea	Thaumarchaeota	unclassified_Thaumarchaeota	Nitrososphaerales	Nitrososphaeraceae	Nitrososphaera
OTU_2866	1	3	0	0	0	0	0	0	0	0	0	Bacteria	Proteobacteria	Alphaproteobacteria	unclassified_Alphaproteobacteria	unclassified_Alphaproteobacteria	unclassified_Alphaproteobacteria
OTU_976	12	0	0	5	0	1	0	0	0	8	0	Bacteria	Planctomycetes	Planctomycetia	Planctomycetales	Planctomycetaceae	Zavarzinella
OTU_6072	1	3	2	1	1	0	0	2	0	2	0	Bacteria	Acidobacteria	Acidobacteria_Gp6	unclassified_Acidobacteria_Gp6	unclassified_Acidobacteria_Gp6	Gp6
OTU_4091	1	0	0	0	0	0	0	0	10	4	48	Bacteria	Actinobacteriota	Actinobacteria	Solirubrobacterales	Solirubrobacteraceae	Solirubrobacter
OTU_280	5	0	0	0	0	0	0	0	0	0	1	Bacteria	Proteobacteria	Gammaproteobacteria	unclassified_Gammaproteobacteria	unclassified_Gammaproteobacteria	unclassified_Gammaproteobacteria
OTU_2155	2	33	0	6	18	0	1	1	4	16	0	Bacteria	Proteobacteria	Betaproteobacteria	Burkholderiales	unclassified_Burkholderiales	unclassified_Burkholderiales
OTU_13277	7	0	0	6	0	0	0	1	0	0	0	Bacteria	Actinobacteriota	Actinobacteria	Actinomycetales	Streptomycetaceae	Streptacidiphilus
OTU_4326	1	2	0	1	0	0	0	0	1	1	0	Bacteria	Planctomycetes	Planctomycetia	Planctomycetales	Planctomycetaceae	unclassified_Planctomycetaceae
OTU_8840	4	0	0	0	0	0	0	0	0	0	0	Bacteria	unclassified_Bacteria	unclassified_Bacteria	unclassified_Bacteria	unclassified_Bacteria	unclassified_Bacteria
OTU_1177	1	0	0	0	0	0	0	0	0	0	0	Bacteria	Cyanobacteria/Chloroplast	Cyanobacteria	unclassified_Cyanobacteria	unclassified_Cyanobacteria	unclassified_Cyanobacteria
OTU_2984	2	2	1	1	0	0	0	0	9	37	13	Bacteria	unclassified_Bacteria	unclassified_Bacteria	unclassified_Bacteria	unclassified_Bacteria	unclassified_Bacteria
OTU_1332	6	3	2	4	0	0	0	0	68	120	60	Bacteria	unclassified_Bacteria	unclassified_Bacteria	unclassified_Bacteria	unclassified_Bacteria	unclassified_Bacteria
OTU_2478	2	0	0	0	0	0	0	2	0	0	0	Bacteria	Proteobacteria	Deltaproteobacteria	Myxococcales	unclassified_Myxococcales	unclassified_Myxococcales
OTU_7893	4	4	5	1	0	0	0	0	1	13	3	Bacteria	Acidobacteria	Acidobacteria_Gp4	unclassified_Acidobacteria_Gp4	unclassified_Acidobacteria_Gp4	Blastocatella
OTU_2134	3	0	5	4	0	0	0	0	60	38	16	Bacteria	Planctomycetes	Planctomycetia	Planctomycetales	Planctomycetaceae	unclassified_Planctomycetaceae
OTU_3738	3	18	0	8	0	0	0	0	9	8	0	Bacteria	Proteobacteria	Deltaproteobacteria	Myxococcales	unclassified_Myxococcales	unclassified_Myxococcales
OTU_2208	2	0	0	2	0	0	0	0	13	35	72	Bacteria	Acidobacteria	Acidobacteria_Gp6	unclassified_Acidobacteria_Gp6	unclassified_Acidobacteria_Gp6	Gp6
OTU_4894	2	1	1	6	0	0	0	0	0	0	0	Bacteria	Proteobacteria	Gammaproteobacteria	unclassified_Gammaproteobacteria	unclassified_Gammaproteobacteria	unclassified_Gammaproteobacteria
OTU_13497	2	0	0	0	0	0	0	0	15	9	204	Bacteria	unclassified_Bacteria	unclassified_Bacteria	unclassified_Bacteria	unclassified_Bacteria	unclassified_Bacteria
OTU_1841	2	0	1	3	0	0	0	0	28	86	10	Bacteria	Proteobacteria	Deltaproteobacteria	Myxococcales	Polyangiaceae	unclassified_Polyangiaceae
OTU_589	24	36	19	22	1	0	0	0	131	143	261	Bacteria	Planctomycetes	Planctomycetia	Planctomycetales	Planctomycetaceae	unclassified_Planctomycetaceae
OTU_1610	8	7	5	11	0	0	0	0	128	44	11	Bacteria	unclassified_Bacteria	unclassified_Bacteria	unclassified_Bacteria	unclassified_Bacteria	unclassified_Bacteria
OTU_1777	12	13	25	45	0	2	0	0	14	2	50	Bacteria	Actinobacteriota	Actinobacteria	Actinomycetales	Sporichthyaceae	Sporichthya
OTU_1345	4	0	0	0	0	0	0	0	133	109	0	Bacteria	Parcubacteria	unclassified_Parcubacteria	unclassified_Parcubacteria	unclassified_Parcubacteria	Parcubacteria_genera_incertae_sedis
OTU_6310	7	0	0	6	0	0	0	0	1	1	0	Bacteria	Firmicutes	Bacilli	Bacillales	Paenibacillaceae_1	unclassified_Paenibacillaceae_1
OTU_5726	2	0	0	0	0	0	0	0	6	2	9	Bacteria	unclassified_Bacteria	unclassified_Bacteria	unclassified_Bacteria	unclassified_Bacteria	unclassified_Bacteria
OTU_13246	2	0	9	0	0	0	0	0	0	0	0	Bacteria	Proteobacteria	Betaproteobacteria	Burkholderiales	Oxalobacteraceae	Massilia
OTU_3934	3	0	0	0	0	0	0	0	0	0	0	Bacteria	Proteobacteria	Alphaproteobacteria	Rhizobiales	Hyphomicrobiaceae	Devosia
OTU_1825	1	0	4	3	0	0	0	0	41	26	96	Bacteria	unclassified_Bacteria	unclassified_Bacteria	unclassified_Bacteria	unclassified_Bacteria	unclassified_Bacteria
OTU_6036	1	0	0	1	0	0	0	0	1	0	0	Bacteria	Bacteroidetes	Sphingobacteriia	Sphingobacteriales	Chitinophagaceae	Sediminibacterium
OTU_2410	2	2	19	13	0	0	0	0	5	10	11	Archaea	Euryarchaeota	unclassified_Euryarchaeota	unclassified_Euryarchaeota	unclassified_Euryarchaeota	unclassified_Euryarchaeota
OTU_5875	2	0	3	0	0	0	0	0	0	0	5	Bacteria	unclassified_Bacteria	unclassified_Bacteria	unclassified_Bacteria	unclassified_Bacteria	unclassified_Bacteria
OTU_1288	8	4	4	3	0	0	0	0	47	48	86	Bacteria	Proteobacteria	Betaproteobacteria	unclassified_Betaproteobacteria	unclassified_Betaproteobacteria	unclassified_Betaproteobacteria
OTU_1236	5	1	3	3	0	0	0	0	157	9	50	Archaea	Euryarchaeota	Thermoplasmata	Methanomassiliicoccales	Methanomassiliicoccaceae	Methanomassiliicoccus
OTU_2822	4	4	2	3	0	0	0	0	17	4	39	Bacteria	unclassified_Bacteria	unclassified_Bacteria	unclassified_Bacteria	unclassified_Bacteria	unclassified_Bacteria
OTU_714	4	2	4	3	0	0	0	0	217	100	205	Archaea	Euryarchaeota	unclassified_Euryarchaeota	unclassified_Euryarchaeota	unclassified_Euryarchaeota	unclassified_Euryarchaeota
OTU_1381	9	5	1	5	0	0	0	0	78	41	136	Bacteria	Actinobacteriota	unclassified_Actinobacteria	unclassified_Actinobacteria	unclassified_Actinobacteria	unclassified_Actinobacteria
OTU_52	6	0	0	8	0	0	1	1	0	1	0	Bacteria	Bacteroidetes	Bacteroidetes_incertae_sedis	unclassified_Bacteroidetes_incertae_sedis	unclassified_Bacteroidetes_incertae_sedis	Ohtaekwangia
OTU_6536	4	2	1	2	0	0	0	0	2	2	0	Bacteria	unclassified_Bacteria	unclassified_Bacteria	unclassified_Bacteria	unclassified_Bacteria	unclassified_Bacteria
OTU_2072	6	0	1	2	1	25	0	1	0	0	0	Bacteria	Actinobacteriota	Actinobacteria	Actinomycetales	Microbacteriaceae	unclassified_Microbacteriaceae
OTU_2230	4	68	8	28	26	1	7	0	2	12	0	Bacteria	Bacteroidetes	Sphingobacteriia	Sphingobacteriales	Chitinophagaceae	Flavitalea
OTU_8388	3	0	0	1	0	0	0	0	1	2	7	Bacteria	Actinobacteriota	unclassified_Actinobacteria	unclassified_Actinobacteria	unclassified_Actinobacteria	unclassified_Actinobacteria
OTU_2743	3	0	2	3	0	0	0	0	15	2	4	Bacteria	Verrucomicrobia	Subdivision3	unclassified_Subdivision3	unclassified_Subdivision3	Subdivision3_genera_incertae_sedis
OTU_9742	6	2	1	5	0	2	0	0	63	45	44	Bacteria	Acidobacteria	Acidobacteria_Gp6	unclassified_Acidobacteria_Gp6	unclassified_Acidobacteria_Gp6	Gp6
OTU_6711	8	2	1	5	0	0	0	0	39	18	24	Bacteria	Proteobacteria	Betaproteobacteria	unclassified_Betaproteobacteria	unclassified_Betaproteobacteria	unclassified_Betaproteobacteria
OTU_3912	24	0	0	8	1	6	0	0	0	0	0	Bacteria	Firmicutes	Bacilli	Bacillales	unclassified_Bacillales	unclassified_Bacillales
OTU_4398	4	12	3	4	0	0	0	0	2	0	1	Bacteria	Actinobacteriota	Actinobacteria	Actinomycetales	unclassified_Actinomycetales	unclassified_Actinomycetales
OTU_2253	2	0	1	1	0	0	0	0	44	9	66	Bacteria	Proteobacteria	Gammaproteobacteria	unclassified_Gammaproteobacteria	unclassified_Gammaproteobacteria	unclassified_Gammaproteobacteria
OTU_4793	5	3	6	3	0	0	0	0	1	5	2	Archaea	Euryarchaeota	Thermoplasmata	Methanomassiliicoccales	Methanomassiliicoccaceae	Methanomassiliicoccus
OTU_3437	8	1	0	7	0	0	0	0	54	27	59	Bacteria	unclassified_Bacteria	unclassified_Bacteria	unclassified_Bacteria	unclassified_Bacteria	unclassified_Bacteria
OTU_2473	6	8	71	3	0	0	3	0	2	6	11	Bacteria	Bacteroidetes	Bacteroidetes_incertae_sedis	unclassified_Bacteroidetes_incertae_sedis	unclassified_Bacteroidetes_incertae_sedis	Ohtaekwangia
OTU_1132	3	6	9	8	0	0	0	0	108	120	20	Archaea	Euryarchaeota	unclassified_Euryarchaeota	unclassified_Euryarchaeota	unclassified_Euryarchaeota	unclassified_Euryarchaeota
OTU_4192	2	1	4	0	0	0	0	0	33	20	17	Bacteria	Proteobacteria	Betaproteobacteria	unclassified_Betaproteobacteria	unclassified_Betaproteobacteria	unclassified_Betaproteobacteria
OTU_4333	8	9	6	4	1	0	0	0	90	60	8	Bacteria	Acidobacteria	Acidobacteria_Gp7	unclassified_Acidobacteria_Gp7	unclassified_Acidobacteria_Gp7	Gp7
OTU_5705	1	0	0	0	0	0	0	0	1	3	7	Bacteria	unclassified_Bacteria	unclassified_Bacteria	unclassified_Bacteria	unclassified_Bacteria	unclassified_Bacteria
OTU_843	1	7	3	6	0	0	0	0	0	0	0	Bacteria	Planctomycetes	Planctomycetia	Planctomycetales	Planctomycetaceae	unclassified_Planctomycetaceae
OTU_5115	4	4	2	0	0	0	0	0	5	4	0	Bacteria	Proteobacteria	Gammaproteobacteria	unclassified_Gammaproteobacteria	unclassified_Gammaproteobacteria	unclassified_Gammaproteobacteria
OTU_3713	1	4	0	1	0	0	0	3	24	5	0	Bacteria	candidate_division_WPS-2	unclassified_candidate_division_WPS-2	unclassified_candidate_division_WPS-2	unclassified_candidate_division_WPS-2	WPS-2_genera_incertae_sedis
OTU_5464	9	0	2	3	0	1	0	0	0	0	0	Bacteria	Actinobacteriota	Actinobacteria	Actinomycetales	Streptomycetaceae	Streptomyces
OTU_293	5	2	0	1	0	1	0	1	5	1	4	Bacteria	Bacteroidetes	Sphingobacteriia	Sphingobacteriales	Chitinophagaceae	unclassified_Chitinophagaceae
OTU_1443	7	9	10	7	0	0	0	0	42	15	136	Bacteria	Actinobacteriota	Actinobacteria	unclassified_Actinobacteria	unclassified_Actinobacteria	unclassified_Actinobacteria
OTU_4838	7	60	168	9	5	1	12	0	3	5	2	Bacteria	Bacteroidetes	Bacteroidetes_incertae_sedis	unclassified_Bacteroidetes_incertae_sedis	unclassified_Bacteroidetes_incertae_sedis	Ohtaekwangia
OTU_2360	4	71	9	10	2	0	1	0	0	5	6	Bacteria	unclassified_Bacteria	unclassified_Bacteria	unclassified_Bacteria	unclassified_Bacteria	unclassified_Bacteria
OTU_1857	12	31	14	15	3	0	2	0	17	11	11	Bacteria	Proteobacteria	Deltaproteobacteria	Myxococcales	Polyangiaceae	unclassified_Polyangiaceae
OTU_10490	1	1	0	0	0	0	0	0	0	0	0	Bacteria	Actinobacteriota	Actinobacteria	Rubrobacterales	Rubrobacteraceae	Rubrobacter
OTU_2718	1	1	0	0	0	0	0	0	21	7	33	Bacteria	unclassified_Bacteria	unclassified_Bacteria	unclassified_Bacteria	unclassified_Bacteria	unclassified_Bacteria
OTU_6932	8	0	0	1	0	0	0	0	0	0	0	Bacteria	Proteobacteria	Alphaproteobacteria	Rhizobiales	unclassified_Rhizobiales	unclassified_Rhizobiales
OTU_629	5	0	4	5	0	0	0	0	282	144	253	Bacteria	unclassified_Bacteria	unclassified_Bacteria	unclassified_Bacteria	unclassified_Bacteria	unclassified_Bacteria
OTU_2800	3	5	0	4	0	0	0	0	36	21	13	Bacteria	Gemmatimonadetes	Gemmatimonadetes	Gemmatimonadales	Gemmatimonadaceae	Gemmatimonas
OTU_6481	3	4	2	7	0	0	0	0	88	66	108	Bacteria	Actinobacteriota	Actinobacteria	Gaiellales	Gaiellaceae	Gaiella
OTU_1309	2	2	0	1	0	0	0	0	177	44	23	Bacteria	unclassified_Bacteria	unclassified_Bacteria	unclassified_Bacteria	unclassified_Bacteria	unclassified_Bacteria
OTU_6759	4	4	1	2	0	0	0	0	0	0	0	Bacteria	Proteobacteria	Deltaproteobacteria	Myxococcales	Polyangiaceae	unclassified_Polyangiaceae
OTU_5909	1	4	5	3	0	0	0	0	27	11	6	Bacteria	Actinobacteriota	Actinobacteria	Acidimicrobiales	unclassified_Acidimicrobiales	unclassified_Acidimicrobiales
OTU_640	1	0	0	0	0	0	0	0	0	0	0	Bacteria	Acidobacteria	Acidobacteria_Gp4	unclassified_Acidobacteria_Gp4	unclassified_Acidobacteria_Gp4	Gp4
OTU_1168	6	0	3	4	0	0	0	0	65	25	121	Bacteria	Actinobacteriota	Actinobacteria	Gaiellales	Gaiellaceae	Gaiella
OTU_2087	2	3	4	1	0	0	0	0	80	28	9	Bacteria	unclassified_Bacteria	unclassified_Bacteria	unclassified_Bacteria	unclassified_Bacteria	unclassified_Bacteria
OTU_3301	7	13	8	2	0	0	0	0	0	23	2	Bacteria	unclassified_Bacteria	unclassified_Bacteria	unclassified_Bacteria	unclassified_Bacteria	unclassified_Bacteria
OTU_8575	1	0	0	0	0	0	0	0	5	0	0	Bacteria	Acidobacteria	Acidobacteria_Gp17	unclassified_Acidobacteria_Gp17	unclassified_Acidobacteria_Gp17	Gp17
OTU_785	12	12	5	15	1	0	0	0	0	0	0	Bacteria	Bacteroidetes	Sphingobacteriia	Sphingobacteriales	Chitinophagaceae	Flavitalea
OTU_4263	7	2	4	3	0	0	0	0	31	31	48	Bacteria	Actinobacteriota	Actinobacteria	Gaiellales	Gaiellaceae	Gaiella
OTU_4012	11	3	2	2	0	0	0	0	2	6	0	Bacteria	Proteobacteria	Gammaproteobacteria	unclassified_Gammaproteobacteria	unclassified_Gammaproteobacteria	unclassified_Gammaproteobacteria
OTU_1158	11	2	11	8	0	0	0	0	23	20	266	Bacteria	Actinobacteriota	Actinobacteria	Acidimicrobiales	unclassified_Acidimicrobiales	unclassified_Acidimicrobiales
OTU_3852	2	2	1	2	0	1	0	0	12	10	15	Bacteria	Actinobacteriota	Actinobacteria	Gaiellales	Gaiellaceae	Gaiella
OTU_1762	9	0	4	4	6	7	5	3	3	0	1	Bacteria	Proteobacteria	Alphaproteobacteria	Rhizobiales	unclassified_Rhizobiales	unclassified_Rhizobiales
OTU_5278	2	0	0	0	0	0	0	0	5	2	13	Bacteria	Gemmatimonadetes	Gemmatimonadetes	Gemmatimonadales	Gemmatimonadaceae	Gemmatimonas
OTU_2677	3	8	0	4	0	0	0	0	0	1	0	Bacteria	Proteobacteria	Alphaproteobacteria	Rhizobiales	unclassified_Rhizobiales	unclassified_Rhizobiales
OTU_1809	2	6	3	2	0	0	0	0	43	85	8	Bacteria	Verrucomicrobia	Subdivision3	unclassified_Subdivision3	unclassified_Subdivision3	Subdivision3_genera_incertae_sedis
OTU_5850	2	2	3	5	0	0	0	0	28	25	2	Bacteria	Proteobacteria	Alphaproteobacteria	unclassified_Alphaproteobacteria	unclassified_Alphaproteobacteria	unclassified_Alphaproteobacteria
OTU_5944	2	0	0	1	0	1	0	0	1	0	13	Bacteria	unclassified_Bacteria	unclassified_Bacteria	unclassified_Bacteria	unclassified_Bacteria	unclassified_Bacteria
OTU_1906	11	12	2	16	1	0	0	2	6	11	6	Bacteria	Proteobacteria	Alphaproteobacteria	Rhizobiales	Hyphomicrobiaceae	Hyphomicrobium
OTU_3070	4	6	0	0	0	2	0	3	5	12	31	Bacteria	Proteobacteria	Deltaproteobacteria	Bdellovibrionales	Bdellovibrionaceae	Bdellovibrio
OTU_9284	1	0	0	0	0	0	0	0	9	4	0	Bacteria	Proteobacteria	Deltaproteobacteria	unclassified_Deltaproteobacteria	unclassified_Deltaproteobacteria	unclassified_Deltaproteobacteria
OTU_1215	17	47	25	48	10	1	2	7	30	130	20	Bacteria	Proteobacteria	Alphaproteobacteria	Rhodospirillales	unclassified_Rhodospirillales	unclassified_Rhodospirillales
OTU_6353	2	2	0	0	2	2	0	2	0	0	2	Bacteria	Proteobacteria	Alphaproteobacteria	Rhizobiales	unclassified_Rhizobiales	unclassified_Rhizobiales
OTU_2902	2	0	0	0	0	0	0	0	0	5	0	Bacteria	Actinobacteriota	Actinobacteria	Solirubrobacterales	Conexibacteraceae	Conexibacter
OTU_10569	1	0	0	0	0	0	0	0	0	0	4	Bacteria	Acidobacteria	Acidobacteria_Gp3	unclassified_Acidobacteria_Gp3	unclassified_Acidobacteria_Gp3	Gp3
OTU_5874	1	0	0	0	0	1	0	0	8	3	4	Bacteria	Acidobacteria	Acidobacteria_Gp3	unclassified_Acidobacteria_Gp3	unclassified_Acidobacteria_Gp3	Gp3
OTU_419	4	18	6	5	0	0	0	0	437	248	20	Bacteria	Verrucomicrobia	Subdivision3	unclassified_Subdivision3	unclassified_Subdivision3	Subdivision3_genera_incertae_sedis
OTU_9558	1	0	0	1	0	0	0	0	0	0	0	Bacteria	Bacteroidetes	Sphingobacteriia	Sphingobacteriales	Chitinophagaceae	unclassified_Chitinophagaceae
OTU_4377	4	0	23	2	0	0	0	0	3	0	0	Bacteria	Acidobacteria	Acidobacteria_Gp1	unclassified_Acidobacteria_Gp1	unclassified_Acidobacteria_Gp1	unclassified_Acidobacteria_Gp1
OTU_7481	1	0	0	0	0	0	0	0	0	2	4	Bacteria	Proteobacteria	Gammaproteobacteria	Pasteurellales	Pasteurellaceae	unclassified_Pasteurellaceae
OTU_5543	6	5	2	5	0	0	0	0	0	1	0	Bacteria	unclassified_Bacteria	unclassified_Bacteria	unclassified_Bacteria	unclassified_Bacteria	unclassified_Bacteria
OTU_6969	4	5	2	2	0	0	0	0	7	8	2	Bacteria	Acidobacteria	Acidobacteria_Gp4	unclassified_Acidobacteria_Gp4	unclassified_Acidobacteria_Gp4	Gp4
OTU_759	1	3	8	0	0	0	0	0	382	115	90	Bacteria	Verrucomicrobia	Subdivision3	unclassified_Subdivision3	unclassified_Subdivision3	Subdivision3_genera_incertae_sedis
OTU_3180	1	1	1	1	0	0	0	0	18	8	4	Bacteria	unclassified_Bacteria	unclassified_Bacteria	unclassified_Bacteria	unclassified_Bacteria	unclassified_Bacteria
OTU_991	2	5	10	15	0	0	0	0	90	37	249	Bacteria	Planctomycetes	Planctomycetia	Planctomycetales	Planctomycetaceae	unclassified_Planctomycetaceae
OTU_12486	1	0	1	0	0	0	0	0	3	0	15	Bacteria	Actinobacteriota	Actinobacteria	unclassified_Actinobacteria	unclassified_Actinobacteria	unclassified_Actinobacteria
OTU_7028	1	0	1	0	0	0	0	0	0	2	0	Bacteria	unclassified_Bacteria	unclassified_Bacteria	unclassified_Bacteria	unclassified_Bacteria	unclassified_Bacteria
OTU_3281	1	4	0	4	0	0	0	0	10	8	24	Bacteria	Acidobacteria	unclassified_Acidobacteria	unclassified_Acidobacteria	unclassified_Acidobacteria	unclassified_Acidobacteria
OTU_947	4	82	18	16	0	1	0	0	62	84	90	Bacteria	Armatimonadetes	Chthonomonadetes	Chthonomonadales	Chthonomonadaceae	Chthonomonas/Armatimonadetes_gp3
OTU_2247	4	3	0	0	0	0	0	0	53	27	7	Bacteria	Verrucomicrobia	Subdivision3	unclassified_Subdivision3	unclassified_Subdivision3	Subdivision3_genera_incertae_sedis
OTU_7590	6	1	0	0	0	0	0	0	0	0	0	Bacteria	Bacteroidetes	Sphingobacteriia	Sphingobacteriales	Chitinophagaceae	unclassified_Chitinophagaceae
OTU_2757	4	3	4	0	0	0	0	0	26	20	4	Archaea	Woesearchaeota	unclassified_Woesearchaeota	unclassified_Woesearchaeota	unclassified_Woesearchaeota	unclassified_Woesearchaeota
OTU_4081	1	2	0	1	0	0	0	0	0	12	20	Bacteria	unclassified_Bacteria	unclassified_Bacteria	unclassified_Bacteria	unclassified_Bacteria	unclassified_Bacteria
OTU_1516	4	9	0	6	2	0	0	0	0	5	1	Bacteria	Proteobacteria	Deltaproteobacteria	Myxococcales	Polyangiaceae	Byssovorax
OTU_1742	4	0	0	1	0	0	0	1	2	1	0	Bacteria	Proteobacteria	Alphaproteobacteria	Sphingomonadales	Sphingomonadaceae	unclassified_Sphingomonadaceae
OTU_1111	16	40	10	17	0	1	0	0	119	27	51	Bacteria	Acidobacteria	Acidobacteria_Gp16	unclassified_Acidobacteria_Gp16	unclassified_Acidobacteria_Gp16	Gp16
OTU_1389	8	3	3	10	3	7	6	22	21	0	15	Bacteria	Actinobacteriota	Actinobacteria	Actinomycetales	Pseudonocardiaceae	Actinomycetospora
OTU_1198	1	15	8	15	1	0	0	3	0	141	1	Bacteria	Proteobacteria	Alphaproteobacteria	Rhodospirillales	Rhodospirillaceae	unclassified_Rhodospirillaceae
OTU_10155	4	0	0	0	0	0	0	0	0	0	0	Bacteria	Cyanobacteria/Chloroplast	Cyanobacteria	unclassified_Cyanobacteria	unclassified_Cyanobacteria	unclassified_Cyanobacteria
OTU_3678	6	32	6	9	1	0	0	0	0	16	0	Bacteria	Planctomycetes	Planctomycetia	Planctomycetales	Planctomycetaceae	Gemmata
OTU_2110	3	2	0	3	0	0	0	0	23	6	22	Bacteria	Proteobacteria	Alphaproteobacteria	Rhodospirillales	Acetobacteraceae	unclassified_Acetobacteraceae
OTU_671	9	6	16	12	0	0	0	0	91	45	4	Bacteria	unclassified_Bacteria	unclassified_Bacteria	unclassified_Bacteria	unclassified_Bacteria	unclassified_Bacteria
OTU_3402	1	2	1	1	0	0	0	0	20	13	9	Bacteria	unclassified_Bacteria	unclassified_Bacteria	unclassified_Bacteria	unclassified_Bacteria	unclassified_Bacteria
OTU_9745	3	4	3	2	0	0	0	0	59	15	124	Bacteria	Actinobacteriota	Actinobacteria	Gaiellales	Gaiellaceae	Gaiella
OTU_911	3	1	3	3	0	0	0	0	335	100	47	Bacteria	Bacteroidetes	unclassified_Bacteroidetes	unclassified_Bacteroidetes	unclassified_Bacteroidetes	unclassified_Bacteroidetes
OTU_2386	2	1	8	2	0	0	3	0	14	25	7	Bacteria	Proteobacteria	unclassified_Proteobacteria	unclassified_Proteobacteria	unclassified_Proteobacteria	unclassified_Proteobacteria
OTU_4605	3	11	0	1	0	0	0	0	1	9	0	Bacteria	unclassified_Bacteria	unclassified_Bacteria	unclassified_Bacteria	unclassified_Bacteria	unclassified_Bacteria
OTU_8392	5	6	4	14	0	0	0	0	25	0	416	Bacteria	Actinobacteriota	Actinobacteria	Rubrobacterales	Rubrobacteraceae	Rubrobacter
OTU_827	12	8	9	13	0	0	0	0	54	57	141	Bacteria	Proteobacteria	Betaproteobacteria	unclassified_Betaproteobacteria	unclassified_Betaproteobacteria	unclassified_Betaproteobacteria
OTU_2918	3	5	2	1	0	0	0	0	20	20	19	Bacteria	Acidobacteria	Acidobacteria_Gp4	unclassified_Acidobacteria_Gp4	unclassified_Acidobacteria_Gp4	unclassified_Acidobacteria_Gp4
OTU_197	12	14	9	14	0	0	0	0	78	29	310	Bacteria	Actinobacteriota	unclassified_Actinobacteria	unclassified_Actinobacteria	unclassified_Actinobacteria	unclassified_Actinobacteria
OTU_332	4	2	2	4	0	0	0	0	28	15	66	Bacteria	Actinobacteriota	Actinobacteria	Gaiellales	Gaiellaceae	Gaiella
OTU_524	1	0	0	0	0	0	0	0	0	0	0	Bacteria	unclassified_Bacteria	unclassified_Bacteria	unclassified_Bacteria	unclassified_Bacteria	unclassified_Bacteria
OTU_1048	4	1	5	4	0	0	0	1	167	55	62	Archaea	Euryarchaeota	unclassified_Euryarchaeota	unclassified_Euryarchaeota	unclassified_Euryarchaeota	unclassified_Euryarchaeota
OTU_2421	12	6	4	9	0	0	0	0	21	13	19	Bacteria	unclassified_Bacteria	unclassified_Bacteria	unclassified_Bacteria	unclassified_Bacteria	unclassified_Bacteria
OTU_3247	1	0	0	0	0	2	2	0	29	8	15	Bacteria	Gemmatimonadetes	Gemmatimonadetes	Gemmatimonadales	Gemmatimonadaceae	Gemmatimonas
OTU_1714	3	4	0	2	0	0	0	0	40	108	26	Bacteria	unclassified_Bacteria	unclassified_Bacteria	unclassified_Bacteria	unclassified_Bacteria	unclassified_Bacteria
OTU_5766	1	0	3	1	0	0	0	0	7	3	4	Bacteria	Proteobacteria	Betaproteobacteria	unclassified_Betaproteobacteria	unclassified_Betaproteobacteria	unclassified_Betaproteobacteria
OTU_4909	1	0	0	2	0	0	0	0	4	1	14	Bacteria	Actinobacteriota	Actinobacteria	unclassified_Actinobacteria	unclassified_Actinobacteria	unclassified_Actinobacteria
OTU_831	10	119	79	32	20	0	1	0	40	24	61	Bacteria	Acidobacteria	Acidobacteria_Gp4	unclassified_Acidobacteria_Gp4	unclassified_Acidobacteria_Gp4	unclassified_Acidobacteria_Gp4
OTU_860	3	0	2	1	0	0	2	0	1	0	10	Bacteria	Bacteroidetes	Sphingobacteriia	Sphingobacteriales	Chitinophagaceae	unclassified_Chitinophagaceae
OTU_1901	4	3	6	1	0	0	0	0	55	34	44	Bacteria	Verrucomicrobia	unclassified_Verrucomicrobia	unclassified_Verrucomicrobia	unclassified_Verrucomicrobia	unclassified_Verrucomicrobia
OTU_2533	1	0	7	2	0	0	0	1	132	9	39	Bacteria	Verrucomicrobia	Subdivision3	unclassified_Subdivision3	unclassified_Subdivision3	Subdivision3_genera_incertae_sedis
OTU_4601	1	0	0	1	0	0	0	0	0	0	0	Bacteria	Proteobacteria	Alphaproteobacteria	Rhodospirillales	Acetobacteraceae	unclassified_Acetobacteraceae
OTU_2980	1	0	0	0	0	0	1	5	0	1	0	Bacteria	Planctomycetes	Planctomycetia	Planctomycetales	Planctomycetaceae	Planctomyces
OTU_5898	3	0	1	3	0	0	0	0	0	0	4	Bacteria	Proteobacteria	Deltaproteobacteria	Myxococcales	unclassified_Myxococcales	unclassified_Myxococcales
OTU_2674	3	5	17	24	0	0	0	0	4	31	0	Bacteria	Proteobacteria	Gammaproteobacteria	Gammaproteobacteria_incertae_sedis	unclassified_Gammaproteobacteria_incertae_sedis	Solimonas
OTU_9727	4	0	0	6	0	0	0	0	0	0	0	Bacteria	Proteobacteria	Alphaproteobacteria	unclassified_Alphaproteobacteria	unclassified_Alphaproteobacteria	unclassified_Alphaproteobacteria
OTU_727	2	0	0	0	0	0	0	1	0	0	0	Bacteria	Bacteroidetes	unclassified_Bacteroidetes	unclassified_Bacteroidetes	unclassified_Bacteroidetes	unclassified_Bacteroidetes
OTU_3334	3	4	4	6	0	0	0	0	24	9	65	Bacteria	Actinobacteriota	unclassified_Actinobacteria	unclassified_Actinobacteria	unclassified_Actinobacteria	unclassified_Actinobacteria
OTU_1254	3	0	6	5	0	0	0	0	17	33	239	Bacteria	Bacteroidetes	Sphingobacteriia	Sphingobacteriales	Chitinophagaceae	unclassified_Chitinophagaceae
OTU_1573	2	1	2	1	0	0	0	0	203	20	0	Bacteria	unclassified_Bacteria	unclassified_Bacteria	unclassified_Bacteria	unclassified_Bacteria	unclassified_Bacteria
OTU_2002	3	3	2	5	0	1	0	0	15	15	94	Bacteria	Planctomycetes	Planctomycetia	Planctomycetales	Planctomycetaceae	unclassified_Planctomycetaceae
OTU_4544	2	0	0	4	0	0	0	0	5	6	6	Bacteria	Armatimonadetes	unclassified_Armatimonadetes	unclassified_Armatimonadetes	unclassified_Armatimonadetes	Armatimonadetes_gp4
OTU_7071	2	2	2	0	0	0	0	0	6	0	0	Bacteria	Planctomycetes	Planctomycetia	unclassified_Planctomycetia	unclassified_Planctomycetia	unclassified_Planctomycetia
OTU_1077	1	0	0	0	0	0	0	0	0	0	0	Bacteria	Acidobacteria	Acidobacteria_Gp6	unclassified_Acidobacteria_Gp6	unclassified_Acidobacteria_Gp6	Gp6
OTU_4161	3	6	1	2	0	0	0	0	5	0	9	Bacteria	Proteobacteria	Alphaproteobacteria	Rhizobiales	unclassified_Rhizobiales	unclassified_Rhizobiales
OTU_6762	1	0	1	2	0	0	0	0	5	0	0	Bacteria	Planctomycetes	Planctomycetia	Planctomycetales	Planctomycetaceae	unclassified_Planctomycetaceae
OTU_4769	2	7	0	0	0	0	0	0	9	7	1	Bacteria	Planctomycetes	Planctomycetia	Planctomycetales	Planctomycetaceae	unclassified_Planctomycetaceae
OTU_586	1	0	0	0	0	0	0	0	0	0	0	Bacteria	Bacteroidetes	Sphingobacteriia	Sphingobacteriales	Chitinophagaceae	unclassified_Chitinophagaceae
OTU_2450	2	0	1	1	0	0	0	0	30	0	60	Bacteria	unclassified_Bacteria	unclassified_Bacteria	unclassified_Bacteria	unclassified_Bacteria	unclassified_Bacteria
OTU_5150	2	0	3	0	0	0	1	0	0	0	0	Bacteria	Proteobacteria	Alphaproteobacteria	Caulobacterales	Caulobacteraceae	Caulobacter
OTU_111	2	0	0	0	0	0	0	0	0	0	0	Bacteria	Bacteroidetes	unclassified_Bacteroidetes	unclassified_Bacteroidetes	unclassified_Bacteroidetes	unclassified_Bacteroidetes
OTU_7797	8	0	0	0	0	0	0	0	0	0	0	Bacteria	Bacteroidetes	Cytophagia	Cytophagales	Cytophagaceae	Spirosoma
OTU_6416	2	1	0	0	0	0	0	0	4	12	16	Bacteria	Proteobacteria	Betaproteobacteria	Burkholderiales	unclassified_Burkholderiales	unclassified_Burkholderiales
OTU_2242	11	9	6	7	0	6	1	1	6	9	3	Bacteria	Gemmatimonadetes	Gemmatimonadetes	Gemmatimonadales	Gemmatimonadaceae	Gemmatimonas
OTU_2082	12	1	1	5	0	0	0	0	6	6	9	Bacteria	Proteobacteria	Gammaproteobacteria	unclassified_Gammaproteobacteria	unclassified_Gammaproteobacteria	unclassified_Gammaproteobacteria
OTU_1342	1	1	2	4	0	0	0	0	34	38	4	Bacteria	unclassified_Bacteria	unclassified_Bacteria	unclassified_Bacteria	unclassified_Bacteria	unclassified_Bacteria
OTU_10810	1	0	0	2	0	0	0	0	0	0	14	Bacteria	Bacteroidetes	Sphingobacteriia	Sphingobacteriales	Chitinophagaceae	unclassified_Chitinophagaceae
OTU_374	1	0	0	0	0	0	0	0	0	0	0	Bacteria	unclassified_Bacteria	unclassified_Bacteria	unclassified_Bacteria	unclassified_Bacteria	unclassified_Bacteria
OTU_1361	1	5	0	1	0	0	0	0	73	124	25	Bacteria	Verrucomicrobia	Subdivision3	unclassified_Subdivision3	unclassified_Subdivision3	Subdivision3_genera_incertae_sedis
OTU_397	5	0	0	7	0	0	0	0	0	4	20	Bacteria	Verrucomicrobia	Spartobacteria	unclassified_Spartobacteria	unclassified_Spartobacteria	Spartobacteria_genera_incertae_sedis
OTU_1512	2	19	14	6	2	0	0	1	0	1	0	Bacteria	Armatimonadetes	Armatimonadia	Armatimonadales	Armatimonadaceae	Armatimonas/Armatimonadetes_gp1
OTU_145	1	7	1	7	0	0	3	2	0	0	167	Bacteria	Bacteroidetes	Sphingobacteriia	Sphingobacteriales	Sphingobacteriaceae	Sphingobacterium
OTU_4212	1	0	0	1	0	0	0	0	0	0	0	Bacteria	Bacteroidetes	Sphingobacteriia	Sphingobacteriales	Chitinophagaceae	unclassified_Chitinophagaceae
OTU_1701	1	42	6	58	21	0	2	3	32	13	0	Bacteria	Proteobacteria	Deltaproteobacteria	unclassified_Deltaproteobacteria	unclassified_Deltaproteobacteria	unclassified_Deltaproteobacteria
OTU_1708	1	0	0	0	0	0	0	0	0	0	0	Bacteria	Bacteroidetes	Sphingobacteriia	Sphingobacteriales	unclassified_Sphingobacteriales	unclassified_Sphingobacteriales
OTU_4928	1	0	0	0	0	0	0	0	5	15	41	Bacteria	Actinobacteriota	unclassified_Actinobacteria	unclassified_Actinobacteria	unclassified_Actinobacteria	unclassified_Actinobacteria
OTU_3634	3	6	7	4	0	0	0	0	27	58	67	Bacteria	unclassified_Bacteria	unclassified_Bacteria	unclassified_Bacteria	unclassified_Bacteria	unclassified_Bacteria
OTU_7543	6	0	1	4	0	0	0	0	16	24	9	Bacteria	Planctomycetes	Planctomycetia	Planctomycetales	Planctomycetaceae	Pirellula
OTU_4151	11	9	7	2	0	0	0	0	3	4	0	Bacteria	unclassified_Bacteria	unclassified_Bacteria	unclassified_Bacteria	unclassified_Bacteria	unclassified_Bacteria
OTU_621	2	0	0	2	0	0	0	0	506	87	222	Bacteria	unclassified_Bacteria	unclassified_Bacteria	unclassified_Bacteria	unclassified_Bacteria	unclassified_Bacteria
OTU_4078	2	2	2	10	0	0	0	0	0	0	0	Archaea	Euryarchaeota	unclassified_Euryarchaeota	unclassified_Euryarchaeota	unclassified_Euryarchaeota	unclassified_Euryarchaeota
OTU_1383	8	18	14	15	0	0	0	0	122	31	0	Bacteria	unclassified_Bacteria	unclassified_Bacteria	unclassified_Bacteria	unclassified_Bacteria	unclassified_Bacteria
OTU_3813	2	0	0	0	0	0	0	0	59	37	16	Bacteria	unclassified_Bacteria	unclassified_Bacteria	unclassified_Bacteria	unclassified_Bacteria	unclassified_Bacteria
OTU_13263	3	0	0	1	0	0	0	0	0	0	0	Bacteria	Proteobacteria	Betaproteobacteria	unclassified_Betaproteobacteria	unclassified_Betaproteobacteria	unclassified_Betaproteobacteria
OTU_3732	1	2	1	0	0	0	0	0	14	24	0	Bacteria	unclassified_Bacteria	unclassified_Bacteria	unclassified_Bacteria	unclassified_Bacteria	unclassified_Bacteria
OTU_798	5	5	1	9	0	0	0	0	120	52	191	Bacteria	unclassified_Bacteria	unclassified_Bacteria	unclassified_Bacteria	unclassified_Bacteria	unclassified_Bacteria
OTU_682	2	0	5	2	0	0	0	0	277	55	345	Bacteria	unclassified_Bacteria	unclassified_Bacteria	unclassified_Bacteria	unclassified_Bacteria	unclassified_Bacteria
OTU_4563	1	0	0	0	0	0	0	0	0	0	0	Bacteria	Actinobacteriota	Actinobacteria	Actinomycetales	unclassified_Actinomycetales	unclassified_Actinomycetales
OTU_8880	1	0	0	1	0	0	0	0	0	4	0	Bacteria	Actinobacteriota	Actinobacteria	Actinomycetales	unclassified_Actinomycetales	unclassified_Actinomycetales
OTU_1993	1	3	3	1	0	0	1	0	24	79	5	Bacteria	unclassified_Bacteria	unclassified_Bacteria	unclassified_Bacteria	unclassified_Bacteria	unclassified_Bacteria
OTU_10151	1	0	0	0	0	0	0	0	0	0	2	Bacteria	Acidobacteria	unclassified_Acidobacteria	unclassified_Acidobacteria	unclassified_Acidobacteria	unclassified_Acidobacteria
OTU_829	3	5	2	4	0	0	0	0	70	21	4	Bacteria	Actinobacteriota	Actinobacteria	Acidimicrobiales	unclassified_Acidimicrobiales	unclassified_Acidimicrobiales
OTU_730	4	11	10	9	0	0	0	0	171	90	274	Bacteria	unclassified_Bacteria	unclassified_Bacteria	unclassified_Bacteria	unclassified_Bacteria	unclassified_Bacteria
OTU_13260	3	64	0	19	13	0	0	0	3	0	0	Bacteria	Planctomycetes	Planctomycetia	Planctomycetales	Planctomycetaceae	Gemmata
OTU_1276	1	0	0	0	0	0	0	0	11	5	15	Bacteria	Bacteroidetes	Sphingobacteriia	Sphingobacteriales	Chitinophagaceae	unclassified_Chitinophagaceae
OTU_913	8	5	5	16	0	1	0	0	141	119	150	Bacteria	Proteobacteria	Betaproteobacteria	unclassified_Betaproteobacteria	unclassified_Betaproteobacteria	unclassified_Betaproteobacteria
OTU_1671	1	0	0	0	0	0	0	0	0	0	0	Bacteria	Bacteroidetes	Bacteroidetes_incertae_sedis	unclassified_Bacteroidetes_incertae_sedis	unclassified_Bacteroidetes_incertae_sedis	Ohtaekwangia
OTU_2138	5	35	32	39	1	0	0	0	16	0	6	Bacteria	Bacteroidetes	unclassified_Bacteroidetes	unclassified_Bacteroidetes	unclassified_Bacteroidetes	unclassified_Bacteroidetes
OTU_1779	2	0	4	10	0	0	0	0	120	27	11	Archaea	Euryarchaeota	unclassified_Euryarchaeota	unclassified_Euryarchaeota	unclassified_Euryarchaeota	unclassified_Euryarchaeota
OTU_6079	5	0	0	8	3	10	0	6	0	1	0	Bacteria	Proteobacteria	Alphaproteobacteria	unclassified_Alphaproteobacteria	unclassified_Alphaproteobacteria	unclassified_Alphaproteobacteria
OTU_1801	8	5	18	2	0	0	0	0	62	6	47	Archaea	Euryarchaeota	unclassified_Euryarchaeota	unclassified_Euryarchaeota	unclassified_Euryarchaeota	unclassified_Euryarchaeota
OTU_3067	3	0	5	4	0	0	0	0	14	9	9	Bacteria	Planctomycetes	Planctomycetia	Planctomycetales	Planctomycetaceae	unclassified_Planctomycetaceae
OTU_900	1	0	0	1	0	0	0	0	0	0	0	Bacteria	Acidobacteria	Acidobacteria_Gp6	unclassified_Acidobacteria_Gp6	unclassified_Acidobacteria_Gp6	Gp6
OTU_9732	1	0	0	0	0	0	0	0	20	12	47	Bacteria	Actinobacteriota	Actinobacteria	Solirubrobacterales	unclassified_Solirubrobacterales	unclassified_Solirubrobacterales
OTU_2599	3	0	0	2	0	0	0	0	4	2	5	Bacteria	unclassified_Bacteria	unclassified_Bacteria	unclassified_Bacteria	unclassified_Bacteria	unclassified_Bacteria
OTU_505	3	39	20	17	2	0	0	3	5	9	11	Bacteria	Acidobacteria	Acidobacteria_Gp6	unclassified_Acidobacteria_Gp6	unclassified_Acidobacteria_Gp6	Gp6
OTU_1941	5	77	30	15	1	0	0	2	3	5	9	Bacteria	Armatimonadetes	unclassified_Armatimonadetes	unclassified_Armatimonadetes	unclassified_Armatimonadetes	Armatimonadetes_gp5
OTU_2988	1	5	0	3	1	0	0	0	14	20	15	Bacteria	candidate_division_WPS-2	unclassified_candidate_division_WPS-2	unclassified_candidate_division_WPS-2	unclassified_candidate_division_WPS-2	WPS-2_genera_incertae_sedis
OTU_641	4	9	4	3	0	0	0	0	16	9	11	Bacteria	Planctomycetes	Planctomycetia	Planctomycetales	Planctomycetaceae	unclassified_Planctomycetaceae
OTU_358	3	3	2	4	0	0	0	0	12	13	0	Bacteria	Proteobacteria	Betaproteobacteria	unclassified_Betaproteobacteria	unclassified_Betaproteobacteria	unclassified_Betaproteobacteria
OTU_672	1	0	2	1	0	0	0	0	68	26	49	Bacteria	Actinobacteriota	unclassified_Actinobacteria	unclassified_Actinobacteria	unclassified_Actinobacteria	unclassified_Actinobacteria
OTU_2464	1	10	13	5	0	0	0	0	21	16	11	Bacteria	unclassified_Bacteria	unclassified_Bacteria	unclassified_Bacteria	unclassified_Bacteria	unclassified_Bacteria
OTU_2353	3	0	0	0	0	0	0	0	0	0	0	Bacteria	Actinobacteriota	Actinobacteria	Actinomycetales	Micromonosporaceae	Actinoplanes
OTU_4561	4	0	0	1	0	0	0	0	60	2	1	Bacteria	Bacteroidetes	Sphingobacteriia	Sphingobacteriales	Chitinophagaceae	unclassified_Chitinophagaceae
OTU_4887	3	1	0	5	0	0	0	0	0	5	5	Bacteria	Planctomycetes	Planctomycetia	Planctomycetales	Planctomycetaceae	unclassified_Planctomycetaceae
OTU_4224	1	0	0	0	0	0	0	0	1	6	25	Bacteria	unclassified_Bacteria	unclassified_Bacteria	unclassified_Bacteria	unclassified_Bacteria	unclassified_Bacteria
OTU_8758	1	0	0	0	0	0	0	0	0	0	3	Bacteria	unclassified_Bacteria	unclassified_Bacteria	unclassified_Bacteria	unclassified_Bacteria	unclassified_Bacteria
OTU_6379	3	3	5	5	0	0	0	0	20	2	9	Bacteria	unclassified_Bacteria	unclassified_Bacteria	unclassified_Bacteria	unclassified_Bacteria	unclassified_Bacteria
OTU_8107	2	5	0	1	0	0	0	0	0	8	9	Bacteria	Proteobacteria	Alphaproteobacteria	Rhodospirillales	Rhodospirillaceae	unclassified_Rhodospirillaceae
OTU_4724	2	0	0	0	0	0	0	0	0	0	0	Bacteria	Bacteroidetes	Sphingobacteriia	Sphingobacteriales	Chitinophagaceae	unclassified_Chitinophagaceae
OTU_2070	2	1	0	2	1	0	0	0	55	47	23	Bacteria	unclassified_Bacteria	unclassified_Bacteria	unclassified_Bacteria	unclassified_Bacteria	unclassified_Bacteria
OTU_4007	1	0	1	0	0	0	0	0	0	2	15	Bacteria	unclassified_Bacteria	unclassified_Bacteria	unclassified_Bacteria	unclassified_Bacteria	unclassified_Bacteria
OTU_4613	2	1	2	0	0	0	0	0	5	5	6	Bacteria	Acidobacteria	Acidobacteria_Gp4	unclassified_Acidobacteria_Gp4	unclassified_Acidobacteria_Gp4	Gp4
OTU_668	9	7	18	7	0	0	0	0	417	210	94	Bacteria	unclassified_Bacteria	unclassified_Bacteria	unclassified_Bacteria	unclassified_Bacteria	unclassified_Bacteria
OTU_2747	2	0	0	1	0	0	0	0	22	25	10	Bacteria	Acidobacteria	Acidobacteria_Gp6	unclassified_Acidobacteria_Gp6	unclassified_Acidobacteria_Gp6	Gp6
OTU_3116	1	1	1	0	0	0	0	0	14	12	42	Bacteria	unclassified_Bacteria	unclassified_Bacteria	unclassified_Bacteria	unclassified_Bacteria	unclassified_Bacteria
OTU_6066	2	0	2	0	0	0	0	0	32	6	7	Bacteria	unclassified_Bacteria	unclassified_Bacteria	unclassified_Bacteria	unclassified_Bacteria	unclassified_Bacteria
OTU_115	1	3	5	2	0	0	0	0	146	53	198	Bacteria	unclassified_Bacteria	unclassified_Bacteria	unclassified_Bacteria	unclassified_Bacteria	unclassified_Bacteria
OTU_2484	1	0	0	2	0	1	1	2	2	0	0	Bacteria	Proteobacteria	Betaproteobacteria	Burkholderiales	Comamonadaceae	Variovorax
OTU_3225	1	7	7	3	3	0	0	0	1	0	0	Bacteria	Proteobacteria	unclassified_Proteobacteria	unclassified_Proteobacteria	unclassified_Proteobacteria	unclassified_Proteobacteria
OTU_2021	4	8	3	5	0	0	0	0	23	59	31	Bacteria	Planctomycetes	Planctomycetia	Planctomycetales	Planctomycetaceae	unclassified_Planctomycetaceae
OTU_1340	5	2	6	1	0	0	0	0	23	56	184	Bacteria	unclassified_Bacteria	unclassified_Bacteria	unclassified_Bacteria	unclassified_Bacteria	unclassified_Bacteria
OTU_1403	5	0	1	0	0	0	0	0	6	53	73	Bacteria	Actinobacteriota	Actinobacteria	Actinomycetales	Micrococcaceae	unclassified_Micrococcaceae
OTU_3946	2	0	1	4	0	0	0	0	17	13	0	Bacteria	Verrucomicrobia	Subdivision3	unclassified_Subdivision3	unclassified_Subdivision3	Subdivision3_genera_incertae_sedis
OTU_7654	1	0	0	0	0	0	0	0	1	3	0	Bacteria	Acidobacteria	Acidobacteria_Gp7	unclassified_Acidobacteria_Gp7	unclassified_Acidobacteria_Gp7	Gp7
OTU_7585	3	1	0	0	0	0	0	0	7	2	2	Bacteria	Actinobacteriota	Actinobacteria	Actinomycetales	Nocardioidaceae	unclassified_Nocardioidaceae
OTU_2631	4	2	2	1	0	0	0	0	18	36	27	Bacteria	Nitrospirae	Nitrospira	Nitrospirales	Nitrospiraceae	Nitrospira
OTU_2036	1	0	0	2	0	0	0	0	0	6	0	Bacteria	unclassified_Bacteria	unclassified_Bacteria	unclassified_Bacteria	unclassified_Bacteria	unclassified_Bacteria
OTU_192	1	0	0	0	0	0	0	1	0	0	0	Bacteria	Proteobacteria	Alphaproteobacteria	Rhizobiales	unclassified_Rhizobiales	unclassified_Rhizobiales
OTU_5902	1	0	0	0	0	0	0	0	0	6	6	Bacteria	unclassified_Bacteria	unclassified_Bacteria	unclassified_Bacteria	unclassified_Bacteria	unclassified_Bacteria
OTU_6971	3	1	5	28	0	0	0	1	95	51	5	Bacteria	Proteobacteria	Gammaproteobacteria	unclassified_Gammaproteobacteria	unclassified_Gammaproteobacteria	unclassified_Gammaproteobacteria
OTU_809	1	6	0	4	0	0	0	0	1	0	0	Bacteria	unclassified_Bacteria	unclassified_Bacteria	unclassified_Bacteria	unclassified_Bacteria	unclassified_Bacteria
OTU_2224	2	0	3	1	0	0	0	0	5	18	57	Bacteria	unclassified_Bacteria	unclassified_Bacteria	unclassified_Bacteria	unclassified_Bacteria	unclassified_Bacteria
OTU_13273	1	0	1	0	0	0	0	0	4	0	1	Bacteria	Actinobacteriota	Actinobacteria	Gaiellales	Gaiellaceae	Gaiella
OTU_1548	5	3	5	6	0	0	1	0	51	47	79	Bacteria	unclassified_Bacteria	unclassified_Bacteria	unclassified_Bacteria	unclassified_Bacteria	unclassified_Bacteria
OTU_2124	2	0	2	1	0	0	0	0	1	9	0	Bacteria	Verrucomicrobia	Opitutae	Opitutales	Opitutaceae	Opitutus
OTU_2364	2	0	0	0	0	0	0	0	49	27	6	Bacteria	unclassified_Bacteria	unclassified_Bacteria	unclassified_Bacteria	unclassified_Bacteria	unclassified_Bacteria
OTU_749	8	0	0	5	0	0	0	0	68	34	101	Bacteria	Proteobacteria	Alphaproteobacteria	Rhodobacterales	Rhodobacteraceae	Rubellimicrobium
OTU_2543	1	0	0	0	0	0	0	0	1	0	0	Bacteria	Proteobacteria	Alphaproteobacteria	Rhizobiales	Hyphomicrobiaceae	Pedomicrobium
OTU_6951	1	0	0	0	0	0	0	1	0	0	0	Bacteria	Bacteroidetes	Sphingobacteriia	Sphingobacteriales	Chitinophagaceae	unclassified_Chitinophagaceae
OTU_7853	2	0	0	0	0	0	0	0	0	1	0	Bacteria	Bacteroidetes	Cytophagia	Cytophagales	Cytophagaceae	Hymenobacter
OTU_3509	11	6	5	9	0	0	0	0	15	8	32	Bacteria	Actinobacteriota	Actinobacteria	Gaiellales	Gaiellaceae	Gaiella
OTU_5139	2	0	0	0	0	0	0	0	0	0	0	Bacteria	Planctomycetes	Planctomycetia	Planctomycetales	Planctomycetaceae	Aquisphaera
OTU_3002	7	7	0	0	0	0	0	1	31	11	6	Bacteria	Gemmatimonadetes	Gemmatimonadetes	Gemmatimonadales	Gemmatimonadaceae	Gemmatimonas
OTU_3237	2	3	1	7	0	0	0	0	5	12	0	Bacteria	Proteobacteria	Deltaproteobacteria	Myxococcales	unclassified_Myxococcales	unclassified_Myxococcales
OTU_3538	1	5	1	0	0	0	0	0	9	2	17	Bacteria	Chloroflexi	Caldilineae	Caldilineales	Caldilineaceae	Litorilinea
OTU_4122	1	3	0	1	0	0	0	0	1	0	32	Bacteria	Actinobacteriota	Actinobacteria	Actinomycetales	Pseudonocardiaceae	unclassified_Pseudonocardiaceae
OTU_910	2	0	0	0	0	0	0	0	0	0	7	Bacteria	Proteobacteria	Betaproteobacteria	Burkholderiales	Oxalobacteraceae	unclassified_Oxalobacteraceae
OTU_13298	6	15	31	15	0	0	0	0	18	9	0	Bacteria	Proteobacteria	Gammaproteobacteria	unclassified_Gammaproteobacteria	unclassified_Gammaproteobacteria	unclassified_Gammaproteobacteria
OTU_12370	2	0	0	0	0	0	0	0	0	0	0	Bacteria	Proteobacteria	Alphaproteobacteria	Sphingomonadales	Sphingomonadaceae	unclassified_Sphingomonadaceae
OTU_11922	1	0	0	0	0	0	0	0	1	0	1	Bacteria	Proteobacteria	Alphaproteobacteria	Rhodobacterales	Rhodobacteraceae	Rubellimicrobium
OTU_3305	3	0	0	1	0	0	0	0	8	7	3	Bacteria	Proteobacteria	unclassified_Proteobacteria	unclassified_Proteobacteria	unclassified_Proteobacteria	unclassified_Proteobacteria
OTU_8786	2	0	0	0	0	0	0	0	4	7	11	Bacteria	unclassified_Bacteria	unclassified_Bacteria	unclassified_Bacteria	unclassified_Bacteria	unclassified_Bacteria
OTU_3050	2	1	2	1	0	0	0	0	4	10	36	Bacteria	Actinobacteriota	Actinobacteria	Rubrobacterales	Rubrobacteraceae	Rubrobacter
OTU_5329	3	1	0	0	0	0	0	0	1	4	10	Bacteria	Planctomycetes	Planctomycetia	Planctomycetales	Planctomycetaceae	unclassified_Planctomycetaceae
OTU_9748	1	0	0	0	0	0	0	0	7	13	9	Bacteria	Gemmatimonadetes	Gemmatimonadetes	Gemmatimonadales	Gemmatimonadaceae	Gemmatimonas
OTU_1242	3	26	2	6	0	0	0	0	32	128	33	Bacteria	unclassified_Bacteria	unclassified_Bacteria	unclassified_Bacteria	unclassified_Bacteria	unclassified_Bacteria
OTU_3267	1	0	0	0	0	0	0	0	9	6	38	Bacteria	Armatimonadetes	unclassified_Armatimonadetes	unclassified_Armatimonadetes	unclassified_Armatimonadetes	Armatimonadetes_gp4
OTU_3806	3	6	0	1	0	0	0	0	5	12	0	Bacteria	Planctomycetes	Planctomycetia	Planctomycetales	Planctomycetaceae	Zavarzinella
OTU_2406	5	2	2	5	0	0	0	0	42	20	8	Bacteria	unclassified_Bacteria	unclassified_Bacteria	unclassified_Bacteria	unclassified_Bacteria	unclassified_Bacteria
OTU_6479	5	1	11	4	0	0	0	0	85	30	1	Bacteria	Proteobacteria	Gammaproteobacteria	unclassified_Gammaproteobacteria	unclassified_Gammaproteobacteria	unclassified_Gammaproteobacteria
OTU_248	3	0	6	1	0	0	0	0	0	0	4	Bacteria	Proteobacteria	Gammaproteobacteria	Xanthomonadales	Xanthomonadaceae	Lysobacter
OTU_2281	1	0	0	0	0	0	0	0	0	0	0	Bacteria	unclassified_Bacteria	unclassified_Bacteria	unclassified_Bacteria	unclassified_Bacteria	unclassified_Bacteria
OTU_9722	1	1	0	0	0	0	0	0	53	0	8	Bacteria	unclassified_Bacteria	unclassified_Bacteria	unclassified_Bacteria	unclassified_Bacteria	unclassified_Bacteria
OTU_10488	2	0	0	1	0	0	0	0	0	0	0	Bacteria	unclassified_Bacteria	unclassified_Bacteria	unclassified_Bacteria	unclassified_Bacteria	unclassified_Bacteria
OTU_3444	1	1	3	2	0	0	0	0	1	4	42	Bacteria	Firmicutes	Clostridia	unclassified_Clostridia	unclassified_Clostridia	unclassified_Clostridia
OTU_2728	1	0	0	0	0	0	0	0	0	0	1	Bacteria	Verrucomicrobia	Opitutae	Opitutales	Opitutaceae	Opitutus
OTU_3099	4	0	0	0	0	2	0	0	0	0	0	Bacteria	Proteobacteria	Betaproteobacteria	Rhodocyclales	Rhodocyclaceae	Shinella
OTU_2079	1	0	0	1	0	0	0	0	7	1	13	Bacteria	Actinobacteriota	Actinobacteria	Rubrobacterales	Rubrobacteraceae	Rubrobacter
OTU_4713	2	1	0	0	0	0	0	0	0	6	11	Bacteria	unclassified_Bacteria	unclassified_Bacteria	unclassified_Bacteria	unclassified_Bacteria	unclassified_Bacteria
OTU_3763	1	12	0	1	1	0	0	0	1	4	0	Bacteria	Chlamydiae	Chlamydiia	Chlamydiales	Parachlamydiaceae	unclassified_Parachlamydiaceae
OTU_1920	4	0	4	1	0	0	0	0	82	30	19	Bacteria	unclassified_Bacteria	unclassified_Bacteria	unclassified_Bacteria	unclassified_Bacteria	unclassified_Bacteria
OTU_920	1	0	0	0	0	0	0	0	0	0	0	Bacteria	Bacteroidetes	Cytophagia	Cytophagales	Flammeovirgaceae	unclassified_Flammeovirgaceae
OTU_2675	1	2	3	1	0	0	0	0	15	6	54	Bacteria	unclassified_Bacteria	unclassified_Bacteria	unclassified_Bacteria	unclassified_Bacteria	unclassified_Bacteria
OTU_2156	3	8	3	3	0	0	0	0	73	42	0	Bacteria	Acidobacteria	Acidobacteria_Gp1	unclassified_Acidobacteria_Gp1	unclassified_Acidobacteria_Gp1	unclassified_Acidobacteria_Gp1
OTU_1567	1	0	0	0	0	0	0	0	0	2	1	Bacteria	Acidobacteria	Acidobacteria_Gp10	unclassified_Acidobacteria_Gp10	unclassified_Acidobacteria_Gp10	Gp10
OTU_3924	2	0	0	0	0	0	0	0	8	0	30	Bacteria	Actinobacteriota	Actinobacteria	Actinomycetales	Thermomonosporaceae	unclassified_Thermomonosporaceae
OTU_5738	2	2	0	1	0	0	0	0	10	10	2	Bacteria	Proteobacteria	Deltaproteobacteria	Myxococcales	Myxococcaceae	Corallococcus
OTU_1382	2	0	0	0	0	0	0	0	0	0	0	Bacteria	Planctomycetes	Planctomycetia	Planctomycetales	Planctomycetaceae	unclassified_Planctomycetaceae
OTU_5190	1	0	1	0	0	0	0	0	10	2	6	Bacteria	unclassified_Bacteria	unclassified_Bacteria	unclassified_Bacteria	unclassified_Bacteria	unclassified_Bacteria
OTU_3443	1	2	3	0	0	0	0	0	12	0	13	Bacteria	unclassified_Bacteria	unclassified_Bacteria	unclassified_Bacteria	unclassified_Bacteria	unclassified_Bacteria
OTU_373	3	2	1	3	1	0	2	0	592	961	8	Bacteria	Proteobacteria	Alphaproteobacteria	unclassified_Alphaproteobacteria	unclassified_Alphaproteobacteria	unclassified_Alphaproteobacteria
OTU_2042	3	0	0	2	0	0	0	0	54	39	9	Bacteria	Verrucomicrobia	Subdivision3	unclassified_Subdivision3	unclassified_Subdivision3	Subdivision3_genera_incertae_sedis
OTU_1161	3	0	4	3	0	0	0	0	117	45	165	Bacteria	Actinobacteriota	unclassified_Actinobacteria	unclassified_Actinobacteria	unclassified_Actinobacteria	unclassified_Actinobacteria
OTU_626	2	0	0	0	0	0	0	0	0	0	0	Bacteria	Bacteroidetes	unclassified_Bacteroidetes	unclassified_Bacteroidetes	unclassified_Bacteroidetes	unclassified_Bacteroidetes
OTU_6354	2	0	0	0	0	0	0	0	1	0	7	Bacteria	unclassified_Bacteria	unclassified_Bacteria	unclassified_Bacteria	unclassified_Bacteria	unclassified_Bacteria
OTU_6970	3	4	2	0	1	0	0	0	69	42	15	Bacteria	unclassified_Bacteria	unclassified_Bacteria	unclassified_Bacteria	unclassified_Bacteria	unclassified_Bacteria
OTU_647	1	1	1	3	0	0	0	0	18	37	31	Bacteria	unclassified_Bacteria	unclassified_Bacteria	unclassified_Bacteria	unclassified_Bacteria	unclassified_Bacteria
OTU_2029	3	5	2	5	0	0	0	0	45	22	54	Bacteria	Actinobacteriota	Actinobacteria	unclassified_Actinobacteria	unclassified_Actinobacteria	unclassified_Actinobacteria
OTU_1783	1	2	2	1	0	0	0	1	88	47	16	Bacteria	Planctomycetes	Planctomycetia	Planctomycetales	Planctomycetaceae	unclassified_Planctomycetaceae
OTU_3696	2	13	2	0	6	2	1	0	6	0	0	Bacteria	Proteobacteria	Deltaproteobacteria	Myxococcales	unclassified_Myxococcales	unclassified_Myxococcales
OTU_1704	3	4	0	2	0	0	0	0	9	9	8	Archaea	Euryarchaeota	unclassified_Euryarchaeota	unclassified_Euryarchaeota	unclassified_Euryarchaeota	unclassified_Euryarchaeota
OTU_3893	3	2	0	0	0	0	0	0	7	14	14	Bacteria	Nitrospirae	Nitrospira	Nitrospirales	Nitrospiraceae	Nitrospira
OTU_4328	5	5	5	6	0	0	0	0	7	15	15	Bacteria	Verrucomicrobia	Subdivision3	unclassified_Subdivision3	unclassified_Subdivision3	Subdivision3_genera_incertae_sedis
OTU_2612	2	1	2	6	0	0	0	0	7	41	25	Bacteria	Proteobacteria	Alphaproteobacteria	unclassified_Alphaproteobacteria	unclassified_Alphaproteobacteria	unclassified_Alphaproteobacteria
OTU_7562	3	0	0	0	0	0	2	0	2	0	0	Bacteria	Actinobacteriota	Actinobacteria	Actinomycetales	Nocardioidaceae	unclassified_Nocardioidaceae
OTU_8276	3	0	0	1	0	0	0	0	0	0	0	Bacteria	Actinobacteriota	Actinobacteria	Actinomycetales	unclassified_Actinomycetales	unclassified_Actinomycetales
OTU_4585	1	4	7	9	0	0	0	0	8	4	0	Bacteria	Acidobacteria	unclassified_Acidobacteria	unclassified_Acidobacteria	unclassified_Acidobacteria	unclassified_Acidobacteria
OTU_8386	5	0	45	1	0	0	4	0	2	6	0	Bacteria	Proteobacteria	Betaproteobacteria	Burkholderiales	Oxalobacteraceae	unclassified_Oxalobacteraceae
OTU_5378	2	1	0	0	0	0	0	0	4	12	3	Bacteria	Proteobacteria	Alphaproteobacteria	Rhodospirillales	unclassified_Rhodospirillales	unclassified_Rhodospirillales
OTU_2339	2	0	5	5	0	0	0	0	47	20	6	Bacteria	unclassified_Bacteria	unclassified_Bacteria	unclassified_Bacteria	unclassified_Bacteria	unclassified_Bacteria
OTU_1472	3	0	0	0	0	0	0	0	6	0	1	Bacteria	Proteobacteria	Alphaproteobacteria	Rhizobiales	Hyphomicrobiaceae	Devosia
OTU_8153	1	0	0	0	0	0	0	0	0	0	0	Bacteria	candidate_division_WPS-2	unclassified_candidate_division_WPS-2	unclassified_candidate_division_WPS-2	unclassified_candidate_division_WPS-2	WPS-2_genera_incertae_sedis
OTU_2546	1	4	3	1	0	0	0	0	37	17	25	Bacteria	unclassified_Bacteria	unclassified_Bacteria	unclassified_Bacteria	unclassified_Bacteria	unclassified_Bacteria
OTU_364	3	4	6	3	0	1	0	0	23	12	10	Bacteria	Acidobacteria	Acidobacteria_Gp4	unclassified_Acidobacteria_Gp4	unclassified_Acidobacteria_Gp4	Gp4
OTU_5334	1	2	3	1	0	0	0	0	14	8	0	Archaea	unclassified_Archaea	unclassified_Archaea	unclassified_Archaea	unclassified_Archaea	unclassified_Archaea
OTU_800	2	28	6	3	13	0	1	0	6	34	11	Bacteria	Acidobacteria	Acidobacteria_Gp7	unclassified_Acidobacteria_Gp7	unclassified_Acidobacteria_Gp7	Gp7
OTU_510	1	0	0	1	0	0	0	1	0	0	0	Bacteria	Cyanobacteria/Chloroplast	Cyanobacteria	unclassified_Cyanobacteria	unclassified_Cyanobacteria	unclassified_Cyanobacteria
OTU_4654	2	0	2	0	0	0	0	0	0	0	0	Bacteria	Proteobacteria	Gammaproteobacteria	Xanthomonadales	Xanthomonadaceae	Lysobacter
OTU_1323	2	5	8	6	0	0	0	0	15	1	16	Bacteria	unclassified_Bacteria	unclassified_Bacteria	unclassified_Bacteria	unclassified_Bacteria	unclassified_Bacteria
OTU_2088	1	1	0	0	0	0	0	0	89	27	14	Bacteria	Proteobacteria	Deltaproteobacteria	Myxococcales	unclassified_Myxococcales	unclassified_Myxococcales
OTU_4176	1	4	0	1	0	0	0	0	4	1	25	Bacteria	Planctomycetes	Planctomycetia	Planctomycetales	Planctomycetaceae	unclassified_Planctomycetaceae
OTU_2566	2	2	1	4	6	1	0	1	124	4	10	Bacteria	Proteobacteria	Betaproteobacteria	Burkholderiales	Comamonadaceae	Acidovorax
OTU_885	4	2	2	2	0	0	0	0	184	176	28	Bacteria	Acidobacteria	Acidobacteria_Gp7	unclassified_Acidobacteria_Gp7	unclassified_Acidobacteria_Gp7	Gp7
OTU_4464	2	22	0	0	4	0	0	0	0	0	0	Bacteria	Proteobacteria	Deltaproteobacteria	Bdellovibrionales	Bdellovibrionaceae	Bdellovibrio
OTU_9160	1	0	0	0	0	0	0	0	0	7	4	Bacteria	Actinobacteriota	Actinobacteria	Actinomycetales	Corynebacteriaceae	Corynebacterium
OTU_4201	2	4	0	1	0	0	0	0	28	0	0	Bacteria	Proteobacteria	Deltaproteobacteria	Myxococcales	unclassified_Myxococcales	unclassified_Myxococcales
OTU_1303	1	4	6	14	0	0	0	0	125	51	39	Archaea	Euryarchaeota	unclassified_Euryarchaeota	unclassified_Euryarchaeota	unclassified_Euryarchaeota	unclassified_Euryarchaeota
OTU_11501	1	0	2	0	0	0	1	0	1	0	1	Bacteria	Proteobacteria	Alphaproteobacteria	Rhodospirillales	Acetobacteraceae	unclassified_Acetobacteraceae
OTU_3925	2	4	4	1	0	0	0	0	1	8	29	Bacteria	Actinobacteriota	Actinobacteria	unclassified_Actinobacteria	unclassified_Actinobacteria	unclassified_Actinobacteria
OTU_1538	2	1	4	4	0	0	0	0	60	70	169	Bacteria	unclassified_Bacteria	unclassified_Bacteria	unclassified_Bacteria	unclassified_Bacteria	unclassified_Bacteria
OTU_5315	1	1	0	1	0	0	0	0	6	4	5	Bacteria	Gemmatimonadetes	Gemmatimonadetes	Gemmatimonadales	Gemmatimonadaceae	Gemmatimonas
OTU_2660	1	0	0	4	0	0	0	0	28	24	24	Bacteria	unclassified_Bacteria	unclassified_Bacteria	unclassified_Bacteria	unclassified_Bacteria	unclassified_Bacteria
OTU_2969	1	1	1	4	0	0	0	0	24	34	66	Bacteria	Actinobacteriota	Actinobacteria	Gaiellales	Gaiellaceae	Gaiella
OTU_756	1	0	0	0	0	0	0	1	4	4	0	Bacteria	Proteobacteria	Deltaproteobacteria	Myxococcales	Polyangiaceae	unclassified_Polyangiaceae
OTU_8605	1	0	0	2	0	0	0	0	0	1	37	Bacteria	Armatimonadetes	unclassified_Armatimonadetes	unclassified_Armatimonadetes	unclassified_Armatimonadetes	Armatimonadetes_gp4
OTU_6068	3	51	19	19	0	0	0	0	51	60	0	Bacteria	Verrucomicrobia	Subdivision3	unclassified_Subdivision3	unclassified_Subdivision3	Subdivision3_genera_incertae_sedis
OTU_3312	1	11	2	1	0	2	0	0	21	50	66	Bacteria	Gemmatimonadetes	Gemmatimonadetes	Gemmatimonadales	Gemmatimonadaceae	Gemmatimonas
OTU_2411	2	1	1	6	0	1	0	0	5	2	69	Bacteria	Planctomycetes	Planctomycetia	Planctomycetales	Planctomycetaceae	unclassified_Planctomycetaceae
OTU_178	2	0	0	0	0	0	0	0	1	0	0	Bacteria	Actinobacteriota	Actinobacteria	Gaiellales	Gaiellaceae	Gaiella
OTU_4386	1	4	5	0	0	0	0	0	12	3	7	Bacteria	Planctomycetes	Planctomycetia	Planctomycetales	Planctomycetaceae	unclassified_Planctomycetaceae
OTU_5890	1	0	0	0	0	0	0	0	0	0	0	Bacteria	unclassified_Bacteria	unclassified_Bacteria	unclassified_Bacteria	unclassified_Bacteria	unclassified_Bacteria
OTU_3303	1	0	0	0	0	0	0	0	6	8	9	Bacteria	Proteobacteria	Deltaproteobacteria	Myxococcales	unclassified_Myxococcales	unclassified_Myxococcales
OTU_835	3	7	2	3	2	0	0	2	16	370	17	Bacteria	Verrucomicrobia	Spartobacteria	unclassified_Spartobacteria	unclassified_Spartobacteria	unclassified_Spartobacteria
OTU_2308	2	1	1	0	0	0	0	0	30	10	8	Bacteria	Actinobacteriota	Actinobacteria	Actinomycetales	Nocardioidaceae	Marmoricola
OTU_946	1	16	3	9	0	0	0	0	259	63	17	Bacteria	unclassified_Bacteria	unclassified_Bacteria	unclassified_Bacteria	unclassified_Bacteria	unclassified_Bacteria
OTU_1529	1	16	2	9	0	0	0	0	15	3	0	Bacteria	unclassified_Bacteria	unclassified_Bacteria	unclassified_Bacteria	unclassified_Bacteria	unclassified_Bacteria
OTU_439	3	20	4	14	0	0	0	0	185	146	18	Bacteria	Bacteroidetes	Sphingobacteriia	Sphingobacteriales	Chitinophagaceae	unclassified_Chitinophagaceae
OTU_772	1	0	0	0	0	0	1	0	0	0	4	Bacteria	Proteobacteria	Gammaproteobacteria	Xanthomonadales	Sinobacteraceae	Steroidobacter
OTU_1723	3	0	0	2	0	0	0	0	72	40	26	Bacteria	unclassified_Bacteria	unclassified_Bacteria	unclassified_Bacteria	unclassified_Bacteria	unclassified_Bacteria
OTU_653	1	0	0	0	0	0	1	0	0	5	0	Bacteria	Proteobacteria	Alphaproteobacteria	Rhizobiales	unclassified_Rhizobiales	unclassified_Rhizobiales
OTU_6151	1	0	0	0	0	0	0	0	0	0	0	Bacteria	Bacteroidetes	unclassified_Bacteroidetes	unclassified_Bacteroidetes	unclassified_Bacteroidetes	unclassified_Bacteroidetes
OTU_1487	2	1	2	3	0	0	0	0	21	5	7	Bacteria	Proteobacteria	Betaproteobacteria	unclassified_Betaproteobacteria	unclassified_Betaproteobacteria	unclassified_Betaproteobacteria
OTU_11033	1	0	0	0	0	0	0	0	0	0	0	Bacteria	Proteobacteria	Alphaproteobacteria	Rhodospirillales	Rhodospirillaceae	unclassified_Rhodospirillaceae
OTU_12105	1	0	1	0	0	0	0	0	16	10	5	Bacteria	unclassified_Bacteria	unclassified_Bacteria	unclassified_Bacteria	unclassified_Bacteria	unclassified_Bacteria
OTU_6923	1	0	0	0	0	0	0	0	0	0	1	Bacteria	Acidobacteria	Acidobacteria_Gp6	unclassified_Acidobacteria_Gp6	unclassified_Acidobacteria_Gp6	Gp6
OTU_13265	2	1	1	0	0	0	0	0	15	28	0	Bacteria	unclassified_Bacteria	unclassified_Bacteria	unclassified_Bacteria	unclassified_Bacteria	unclassified_Bacteria
OTU_5768	2	36	6	7	5	0	0	0	3	11	18	Bacteria	Acidobacteria	Acidobacteria_Gp6	unclassified_Acidobacteria_Gp6	unclassified_Acidobacteria_Gp6	Gp6
OTU_5482	1	0	0	0	0	0	0	0	0	0	0	Bacteria	Verrucomicrobia	unclassified_Verrucomicrobia	unclassified_Verrucomicrobia	unclassified_Verrucomicrobia	unclassified_Verrucomicrobia
OTU_3160	1	0	0	2	0	0	0	0	1	2	1	Bacteria	Proteobacteria	unclassified_Proteobacteria	unclassified_Proteobacteria	unclassified_Proteobacteria	unclassified_Proteobacteria
OTU_1253	2	0	0	0	0	0	0	0	18	24	20	Bacteria	Actinobacteriota	Actinobacteria	Actinomycetales	unclassified_Actinomycetales	unclassified_Actinomycetales
OTU_1576	1	6	4	1	0	0	0	0	30	56	5	Bacteria	Proteobacteria	Alphaproteobacteria	Rhodospirillales	Rhodospirillaceae	unclassified_Rhodospirillaceae
OTU_6941	2	0	0	0	2	0	0	0	0	0	0	Bacteria	Bacteroidetes	Sphingobacteriia	Sphingobacteriales	Chitinophagaceae	unclassified_Chitinophagaceae
OTU_9288	1	0	0	0	0	0	0	0	0	0	0	Bacteria	unclassified_Bacteria	unclassified_Bacteria	unclassified_Bacteria	unclassified_Bacteria	unclassified_Bacteria
OTU_7567	1	4	1	0	0	0	0	0	5	9	0	Bacteria	unclassified_Bacteria	unclassified_Bacteria	unclassified_Bacteria	unclassified_Bacteria	unclassified_Bacteria
OTU_2130	1	0	0	0	0	0	0	0	0	0	0	Bacteria	Bacteroidetes	Cytophagia	Cytophagales	Cytophagaceae	Rhodocytophaga
OTU_67	1	0	0	0	0	0	1	1	0	0	0	Bacteria	Bacteroidetes	Sphingobacteriia	Sphingobacteriales	Sphingobacteriaceae	Pedobacter
OTU_1281	1	2	1	4	0	0	0	0	6	3	6	Bacteria	Proteobacteria	Alphaproteobacteria	Rhizobiales	Methylobacteriaceae	unclassified_Methylobacteriaceae
OTU_4869	1	2	0	0	0	0	0	0	9	10	8	Bacteria	Verrucomicrobia	Subdivision3	unclassified_Subdivision3	unclassified_Subdivision3	Subdivision3_genera_incertae_sedis
OTU_803	1	0	0	0	0	0	0	0	0	0	0	Bacteria	unclassified_Bacteria	unclassified_Bacteria	unclassified_Bacteria	unclassified_Bacteria	unclassified_Bacteria
OTU_777	1	0	0	1	0	0	0	0	0	2	0	Bacteria	Proteobacteria	Deltaproteobacteria	Myxococcales	Polyangiaceae	unclassified_Polyangiaceae
OTU_1581	3	3	1	0	0	0	0	0	82	25	91	Bacteria	Actinobacteriota	Actinobacteria	unclassified_Actinobacteria	unclassified_Actinobacteria	unclassified_Actinobacteria
OTU_6870	1	1	0	0	0	0	4	0	6	17	5	Bacteria	Bacteroidetes	unclassified_Bacteroidetes	unclassified_Bacteroidetes	unclassified_Bacteroidetes	unclassified_Bacteroidetes
OTU_5601	2	0	1	0	0	0	0	0	3	14	0	Bacteria	Actinobacteriota	Actinobacteria	Actinomycetales	Nocardiaceae	Rhodococcus
OTU_3417	2	0	0	0	0	0	0	0	5	0	0	Bacteria	Actinobacteriota	Actinobacteria	Solirubrobacterales	Solirubrobacteraceae	Solirubrobacter
OTU_1703	2	1	5	0	0	0	0	0	40	12	18	Bacteria	Proteobacteria	Deltaproteobacteria	Myxococcales	Polyangiaceae	unclassified_Polyangiaceae
OTU_207	1	0	0	0	0	0	0	1	0	0	0	Bacteria	Proteobacteria	Betaproteobacteria	unclassified_Betaproteobacteria	unclassified_Betaproteobacteria	unclassified_Betaproteobacteria
OTU_3224	5	2	1	4	0	0	0	0	4	0	4	Bacteria	Acidobacteria	Acidobacteria_Gp6	unclassified_Acidobacteria_Gp6	unclassified_Acidobacteria_Gp6	Gp6
OTU_2627	7	0	0	0	0	2	0	0	13	50	4	Bacteria	Acidobacteria	Acidobacteria_Gp3	unclassified_Acidobacteria_Gp3	unclassified_Acidobacteria_Gp3	Gp3
OTU_2092	2	3	1	2	0	0	0	0	263	175	32	Archaea	Euryarchaeota	unclassified_Euryarchaeota	unclassified_Euryarchaeota	unclassified_Euryarchaeota	unclassified_Euryarchaeota
OTU_6705	1	0	0	0	0	0	0	0	0	0	0	Bacteria	Actinobacteriota	Actinobacteria	Actinomycetales	Microbacteriaceae	unclassified_Microbacteriaceae
OTU_10492	1	0	3	0	0	0	0	0	0	0	0	Bacteria	Actinobacteriota	Actinobacteria	Actinomycetales	Microbacteriaceae	Gryllotalpicola
OTU_4056	1	0	2	0	0	0	0	0	3	0	32	Bacteria	Bacteroidetes	Flavobacteriia	Flavobacteriales	Flavobacteriaceae	Chryseobacterium
OTU_57	1	0	0	3	0	0	1	1	0	0	0	Bacteria	Bacteroidetes	Flavobacteriia	Flavobacteriales	Flavobacteriaceae	Chryseobacterium
OTU_1849	2	9	6	12	0	0	0	0	76	20	21	Bacteria	Verrucomicrobia	Subdivision3	unclassified_Subdivision3	unclassified_Subdivision3	Subdivision3_genera_incertae_sedis
OTU_7241	1	0	0	0	0	1	1	2	0	0	0	Bacteria	Bacteroidetes	unclassified_Bacteroidetes	unclassified_Bacteroidetes	unclassified_Bacteroidetes	unclassified_Bacteroidetes
OTU_7337	2	0	2	1	0	0	0	0	3	1	0	Bacteria	Acidobacteria	Acidobacteria_Gp6	unclassified_Acidobacteria_Gp6	unclassified_Acidobacteria_Gp6	Gp6
OTU_3688	2	0	2	0	0	0	0	0	19	0	22	Bacteria	unclassified_Bacteria	unclassified_Bacteria	unclassified_Bacteria	unclassified_Bacteria	unclassified_Bacteria
OTU_3839	1	0	0	0	0	0	0	0	0	0	0	Bacteria	Bacteroidetes	unclassified_Bacteroidetes	unclassified_Bacteroidetes	unclassified_Bacteroidetes	unclassified_Bacteroidetes
OTU_3255	1	2	0	0	1	0	0	0	2	2	3	Bacteria	unclassified_Bacteria	unclassified_Bacteria	unclassified_Bacteria	unclassified_Bacteria	unclassified_Bacteria
OTU_999	1	27	4	19	0	0	0	0	26	139	36	Bacteria	Nitrospirae	Nitrospira	Nitrospirales	Nitrospiraceae	Nitrospira
OTU_2061	3	0	0	2	0	0	0	1	45	41	16	Bacteria	Proteobacteria	Alphaproteobacteria	Rhodospirillales	Acetobacteraceae	unclassified_Acetobacteraceae
OTU_3859	1	0	0	0	0	0	0	0	0	0	0	Bacteria	Planctomycetes	Planctomycetia	Planctomycetales	Planctomycetaceae	Zavarzinella
OTU_715	1	9	0	0	1	0	0	0	0	3	0	Bacteria	Acidobacteria	Acidobacteria_Gp3	unclassified_Acidobacteria_Gp3	unclassified_Acidobacteria_Gp3	Gp3
OTU_2113	1	0	0	0	0	0	0	1	0	0	0	Bacteria	Actinobacteriota	Actinobacteria	unclassified_Actinobacteria	unclassified_Actinobacteria	unclassified_Actinobacteria
OTU_313	1	0	0	1	0	0	0	0	0	0	0	Bacteria	Bacteroidetes	Flavobacteriia	Flavobacteriales	Flavobacteriaceae	Flavobacterium
OTU_2707	2	0	3	2	0	0	0	0	8	10	10	Bacteria	Actinobacteriota	Actinobacteria	Acidimicrobiales	unclassified_Acidimicrobiales	unclassified_Acidimicrobiales
OTU_10485	1	0	0	1	0	0	0	0	0	0	0	Bacteria	Proteobacteria	Deltaproteobacteria	unclassified_Deltaproteobacteria	unclassified_Deltaproteobacteria	unclassified_Deltaproteobacteria
OTU_10586	1	0	0	0	0	0	0	0	0	0	3	Bacteria	Proteobacteria	Deltaproteobacteria	Myxococcales	unclassified_Myxococcales	unclassified_Myxococcales
OTU_2661	1	0	0	1	0	0	0	0	39	10	7	Bacteria	Proteobacteria	Deltaproteobacteria	Myxococcales	unclassified_Myxococcales	unclassified_Myxococcales
OTU_2397	1	0	0	1	0	0	0	0	1	1	0	Bacteria	Planctomycetes	Planctomycetia	Planctomycetales	Planctomycetaceae	unclassified_Planctomycetaceae
OTU_3898	1	0	0	0	0	0	0	0	0	0	40	Bacteria	unclassified_Bacteria	unclassified_Bacteria	unclassified_Bacteria	unclassified_Bacteria	unclassified_Bacteria
OTU_1392	1	0	0	0	0	0	0	0	0	0	0	Bacteria	unclassified_Bacteria	unclassified_Bacteria	unclassified_Bacteria	unclassified_Bacteria	unclassified_Bacteria
OTU_5854	1	0	0	0	0	0	0	0	0	0	0	Bacteria	Planctomycetes	Planctomycetia	Planctomycetales	Planctomycetaceae	unclassified_Planctomycetaceae
OTU_7475	1	0	0	0	0	1	0	0	0	0	6	Bacteria	Bacteroidetes	Sphingobacteriia	Sphingobacteriales	Sphingobacteriaceae	Sphingobacterium
OTU_4908	1	0	1	0	0	0	0	0	6	4	17	Bacteria	Actinobacteriota	Actinobacteria	unclassified_Actinobacteria	unclassified_Actinobacteria	unclassified_Actinobacteria
OTU_4174	1	2	0	0	0	0	0	0	3	19	6	Bacteria	Proteobacteria	Deltaproteobacteria	Bdellovibrionales	Bacteriovoracaceae	Bacteriovorax
OTU_3746	2	4	2	14	0	0	0	0	15	5	0	Bacteria	Bacteroidetes	unclassified_Bacteroidetes	unclassified_Bacteroidetes	unclassified_Bacteroidetes	unclassified_Bacteroidetes
OTU_955	1	0	0	0	0	0	0	0	0	0	0	Bacteria	Bacteroidetes	Bacteroidetes_incertae_sedis	unclassified_Bacteroidetes_incertae_sedis	unclassified_Bacteroidetes_incertae_sedis	Ohtaekwangia
OTU_3159	1	4	5	1	0	0	0	0	6	8	73	Bacteria	Actinobacteriota	Actinobacteria	Acidimicrobiales	Acidimicrobineae_incertae_sedis	Aciditerrimonas
OTU_2920	1	3	2	1	0	0	0	0	34	12	19	Bacteria	unclassified_Bacteria	unclassified_Bacteria	unclassified_Bacteria	unclassified_Bacteria	unclassified_Bacteria
OTU_7796	1	0	0	0	0	0	0	0	0	0	3	Bacteria	Proteobacteria	Betaproteobacteria	Neisseriales	Neisseriaceae	unclassified_Neisseriaceae
OTU_4827	1	0	0	1	0	0	0	0	32	8	66	Bacteria	unclassified_Bacteria	unclassified_Bacteria	unclassified_Bacteria	unclassified_Bacteria	unclassified_Bacteria
OTU_8872	1	0	2	0	0	0	0	0	3	2	4	Bacteria	Proteobacteria	Alphaproteobacteria	Rhizobiales	unclassified_Rhizobiales	unclassified_Rhizobiales
OTU_3771	1	3	1	3	0	0	0	0	7	76	2	Bacteria	Proteobacteria	Deltaproteobacteria	Myxococcales	unclassified_Myxococcales	unclassified_Myxococcales
OTU_10704	1	0	0	0	0	0	0	0	0	0	0	Bacteria	Verrucomicrobia	Subdivision3	unclassified_Subdivision3	unclassified_Subdivision3	Subdivision3_genera_incertae_sedis
OTU_5899	1	0	0	1	0	0	0	0	13	0	0	Bacteria	unclassified_Bacteria	unclassified_Bacteria	unclassified_Bacteria	unclassified_Bacteria	unclassified_Bacteria
OTU_8850	1	0	0	0	0	0	0	0	4	1	1	Bacteria	Actinobacteriota	unclassified_Actinobacteria	unclassified_Actinobacteria	unclassified_Actinobacteria	unclassified_Actinobacteria
OTU_2823	1	2	0	0	0	0	0	0	39	27	7	Bacteria	Verrucomicrobia	Subdivision3	unclassified_Subdivision3	unclassified_Subdivision3	Subdivision3_genera_incertae_sedis
OTU_6234	1	0	8	2	0	0	0	0	7	2	14	Bacteria	Verrucomicrobia	Subdivision3	unclassified_Subdivision3	unclassified_Subdivision3	Subdivision3_genera_incertae_sedis
OTU_10864	1	0	0	0	0	0	0	0	0	0	0	Bacteria	Planctomycetes	Planctomycetia	Planctomycetales	Planctomycetaceae	unclassified_Planctomycetaceae
OTU_6669	1	0	0	1	0	0	0	0	3	0	5	Bacteria	Actinobacteriota	Actinobacteria	Actinomycetales	Corynebacteriaceae	Corynebacterium
OTU_13514	2	0	0	0	0	0	0	0	0	0	2	Bacteria	Firmicutes	Bacilli	unclassified_Bacilli	unclassified_Bacilli	unclassified_Bacilli
OTU_4598	1	0	0	2	0	0	0	0	12	6	0	Bacteria	Actinobacteriota	Actinobacteria	unclassified_Actinobacteria	unclassified_Actinobacteria	unclassified_Actinobacteria
OTU_7138	1	9	1	1	0	0	0	1	28	56	1	Bacteria	Acidobacteria	Acidobacteria_Gp6	unclassified_Acidobacteria_Gp6	unclassified_Acidobacteria_Gp6	Gp6
OTU_6667	1	0	2	3	0	0	0	0	65	17	9	Bacteria	Proteobacteria	Deltaproteobacteria	Myxococcales	unclassified_Myxococcales	unclassified_Myxococcales
OTU_288	2	0	0	0	0	0	0	0	0	2	1	Bacteria	Actinobacteriota	Actinobacteria	unclassified_Actinobacteria	unclassified_Actinobacteria	unclassified_Actinobacteria
OTU_7564	1	0	0	0	0	0	0	0	0	0	0	Bacteria	Proteobacteria	Alphaproteobacteria	Rhizobiales	unclassified_Rhizobiales	unclassified_Rhizobiales
OTU_424	1	43	8	11	0	0	0	0	321	61	34	Bacteria	Verrucomicrobia	Subdivision3	unclassified_Subdivision3	unclassified_Subdivision3	Subdivision3_genera_incertae_sedis
OTU_6256	2	0	0	1	0	0	0	0	1	0	0	Bacteria	Proteobacteria	Deltaproteobacteria	Myxococcales	unclassified_Myxococcales	unclassified_Myxococcales
OTU_3490	1	0	2	1	0	0	0	0	7	7	26	Bacteria	Proteobacteria	Alphaproteobacteria	Rhizobiales	unclassified_Rhizobiales	unclassified_Rhizobiales
OTU_452	2	21	0	6	3	0	0	1	67	96	5	Bacteria	Verrucomicrobia	unclassified_Verrucomicrobia	unclassified_Verrucomicrobia	unclassified_Verrucomicrobia	unclassified_Verrucomicrobia
OTU_5484	1	13	2	6	0	0	0	0	49	25	2	Bacteria	Acidobacteria	Acidobacteria_Gp6	unclassified_Acidobacteria_Gp6	unclassified_Acidobacteria_Gp6	Gp6
OTU_6712	2	0	0	4	0	0	0	0	2	5	11	Bacteria	Firmicutes	Bacilli	Bacillales	Paenibacillaceae_1	Paenibacillus
OTU_1056	2	0	2	2	0	0	0	0	26	8	21	Archaea	Euryarchaeota	unclassified_Euryarchaeota	unclassified_Euryarchaeota	unclassified_Euryarchaeota	unclassified_Euryarchaeota
OTU_10191	1	0	0	0	0	0	0	0	5	0	0	Bacteria	unclassified_Bacteria	unclassified_Bacteria	unclassified_Bacteria	unclassified_Bacteria	unclassified_Bacteria
OTU_9095	1	0	0	4	0	0	0	0	0	1	52	Bacteria	unclassified_Bacteria	unclassified_Bacteria	unclassified_Bacteria	unclassified_Bacteria	unclassified_Bacteria
OTU_3434	1	0	0	0	0	0	0	0	0	0	0	Bacteria	Acidobacteria	Acidobacteria_Gp3	unclassified_Acidobacteria_Gp3	unclassified_Acidobacteria_Gp3	Gp3
OTU_1478	1	1	0	0	0	0	0	0	0	0	0	Bacteria	BRC1	unclassified_BRC1	unclassified_BRC1	unclassified_BRC1	BRC1_genera_incertae_sedis
OTU_383	1	0	0	1	0	0	0	0	0	0	0	Bacteria	Acidobacteria	Acidobacteria_Gp4	unclassified_Acidobacteria_Gp4	unclassified_Acidobacteria_Gp4	Gp4
OTU_8870	1	0	0	0	0	0	0	0	0	2	4	Bacteria	Fusobacteria	Fusobacteriia	Fusobacteriales	Leptotrichiaceae	Leptotrichia
OTU_10482	1	1	2	0	0	0	0	0	0	1	0	Bacteria	Proteobacteria	unclassified_Proteobacteria	unclassified_Proteobacteria	unclassified_Proteobacteria	unclassified_Proteobacteria
OTU_4462	1	0	2	1	0	0	0	0	9	3	9	Bacteria	Proteobacteria	Deltaproteobacteria	Myxococcales	unclassified_Myxococcales	unclassified_Myxococcales
OTU_2055	2	0	2	0	0	0	0	0	62	6	4	Bacteria	Proteobacteria	Deltaproteobacteria	Myxococcales	unclassified_Myxococcales	unclassified_Myxococcales
OTU_10486	1	0	0	0	0	0	0	0	0	0	0	Bacteria	Acidobacteria	Acidobacteria_Gp6	unclassified_Acidobacteria_Gp6	unclassified_Acidobacteria_Gp6	Gp6
OTU_5750	1	0	0	1	0	0	0	0	3	0	4	Bacteria	unclassified_Bacteria	unclassified_Bacteria	unclassified_Bacteria	unclassified_Bacteria	unclassified_Bacteria
OTU_2167	1	0	0	1	0	0	0	0	0	0	0	Bacteria	unclassified_Bacteria	unclassified_Bacteria	unclassified_Bacteria	unclassified_Bacteria	unclassified_Bacteria
OTU_2005	1	2	1	4	0	0	0	0	62	28	40	Bacteria	Actinobacteriota	Actinobacteria	unclassified_Actinobacteria	unclassified_Actinobacteria	unclassified_Actinobacteria
OTU_7416	1	2	0	0	0	0	0	0	0	0	0	Bacteria	Planctomycetes	Planctomycetia	Planctomycetales	Planctomycetaceae	unclassified_Planctomycetaceae
OTU_3808	1	0	0	0	0	0	0	0	20	4	4	Bacteria	Acidobacteria	Acidobacteria_Gp1	unclassified_Acidobacteria_Gp1	unclassified_Acidobacteria_Gp1	Gp1
OTU_3442	1	0	2	1	0	0	0	0	4	3	23	Bacteria	Planctomycetes	Planctomycetia	Planctomycetales	Planctomycetaceae	unclassified_Planctomycetaceae
OTU_13281	1	0	0	0	0	0	0	0	1	0	0	Bacteria	Actinobacteriota	Actinobacteria	unclassified_Actinobacteria	unclassified_Actinobacteria	unclassified_Actinobacteria
OTU_13251	1	3	0	0	0	0	0	0	1	0	1	Bacteria	Actinobacteriota	Actinobacteria	Gaiellales	Gaiellaceae	Gaiella
OTU_13327	1	0	0	3	0	0	0	0	4	0	2	Bacteria	Proteobacteria	Deltaproteobacteria	Myxococcales	unclassified_Myxococcales	unclassified_Myxococcales
OTU_4459	1	0	0	1	0	0	0	0	2	0	0	Bacteria	unclassified_Bacteria	unclassified_Bacteria	unclassified_Bacteria	unclassified_Bacteria	unclassified_Bacteria
OTU_3712	2	1	1	1	0	0	0	0	15	10	21	Bacteria	Actinobacteriota	Actinobacteria	Gaiellales	Gaiellaceae	Gaiella
OTU_6138	1	0	0	0	0	0	0	0	0	0	0	Bacteria	unclassified_Bacteria	unclassified_Bacteria	unclassified_Bacteria	unclassified_Bacteria	unclassified_Bacteria
OTU_2516	1	0	0	0	0	0	0	0	0	0	0	Bacteria	Proteobacteria	unclassified_Proteobacteria	unclassified_Proteobacteria	unclassified_Proteobacteria	unclassified_Proteobacteria
OTU_3063	1	0	0	0	0	0	0	0	0	0	0	Bacteria	Actinobacteriota	Actinobacteria	Actinomycetales	Nakamurellaceae	Nakamurella
OTU_1759	1	1	0	2	0	0	0	0	3	8	1	Bacteria	Acidobacteria	Acidobacteria_Gp4	unclassified_Acidobacteria_Gp4	unclassified_Acidobacteria_Gp4	Blastocatella
OTU_3953	1	14	23	6	0	0	0	0	2	0	0	Bacteria	Bacteroidetes	unclassified_Bacteroidetes	unclassified_Bacteroidetes	unclassified_Bacteroidetes	unclassified_Bacteroidetes
OTU_168	1	63	2	44	57	64	28	48	1216	452	1081	Bacteria	Bacteroidetes	Sphingobacteriia	Sphingobacteriales	Chitinophagaceae	Sediminibacterium
OTU_3092	2	1	1	0	0	0	0	0	16	24	17	Bacteria	unclassified_Bacteria	unclassified_Bacteria	unclassified_Bacteria	unclassified_Bacteria	unclassified_Bacteria
OTU_13435	1	0	0	0	0	0	0	0	12	9	6	Bacteria	Actinobacteriota	Actinobacteria	Actinomycetales	Pseudonocardiaceae	Saccharomonospora
OTU_13470	1	0	0	0	0	0	0	0	0	0	4	Bacteria	Acidobacteria	Acidobacteria_Gp6	unclassified_Acidobacteria_Gp6	unclassified_Acidobacteria_Gp6	Gp6
OTU_235	1	0	0	0	0	0	0	0	0	0	0	Bacteria	Bacteroidetes	Flavobacteriia	Flavobacteriales	Flavobacteriaceae	Flavobacterium
OTU_2323	1	1	1	2	0	0	0	0	2	6	3	Bacteria	Acidobacteria	Acidobacteria_Gp6	unclassified_Acidobacteria_Gp6	unclassified_Acidobacteria_Gp6	Gp6
OTU_491	1	0	0	0	0	0	0	0	0	0	0	Bacteria	Actinobacteriota	unclassified_Actinobacteria	unclassified_Actinobacteria	unclassified_Actinobacteria	unclassified_Actinobacteria
OTU_1543	1	0	0	0	0	0	0	0	10	0	4	Bacteria	Bacteroidetes	unclassified_Bacteroidetes	unclassified_Bacteroidetes	unclassified_Bacteroidetes	unclassified_Bacteroidetes
OTU_8853	1	0	0	0	0	0	0	0	3	0	3	Bacteria	Actinobacteriota	Actinobacteria	Actinomycetales	Corynebacteriaceae	Corynebacterium
OTU_1895	1	0	0	0	0	0	0	0	0	0	0	Bacteria	unclassified_Bacteria	unclassified_Bacteria	unclassified_Bacteria	unclassified_Bacteria	unclassified_Bacteria
OTU_2603	1	0	0	0	0	0	0	0	2	0	0	Bacteria	Proteobacteria	Gammaproteobacteria	Xanthomonadales	Sinobacteraceae	Steroidobacter
OTU_2683	1	0	0	0	0	0	0	0	0	0	1	Bacteria	Proteobacteria	Alphaproteobacteria	unclassified_Alphaproteobacteria	unclassified_Alphaproteobacteria	unclassified_Alphaproteobacteria
OTU_6535	1	8	1	2	0	0	0	0	0	3	0	Bacteria	Planctomycetes	Planctomycetia	Planctomycetales	Planctomycetaceae	unclassified_Planctomycetaceae
OTU_2089	1	0	0	1	0	0	0	0	6	0	48	Bacteria	Actinobacteriota	Actinobacteria	Actinomycetales	Dermabacteraceae	Brachybacterium
OTU_489	1	3	0	1	0	0	0	0	19	3	15	Bacteria	Actinobacteriota	Actinobacteria	Rubrobacterales	Rubrobacteraceae	Rubrobacter
OTU_1806	1	7	2	0	0	0	0	0	11	17	8	Bacteria	Verrucomicrobia	Subdivision3	unclassified_Subdivision3	unclassified_Subdivision3	Subdivision3_genera_incertae_sedis
OTU_646	1	2	0	1	0	0	0	0	9	0	21	Bacteria	Acidobacteria	Acidobacteria_Gp4	unclassified_Acidobacteria_Gp4	unclassified_Acidobacteria_Gp4	Gp4
OTU_3272	1	0	0	7	0	0	0	0	3	6	25	Bacteria	Actinobacteriota	Actinobacteria	Acidimicrobiales	Acidimicrobineae_incertae_sedis	Aciditerrimonas
OTU_2587	1	1	0	2	0	0	0	0	28	17	29	Bacteria	unclassified_Bacteria	unclassified_Bacteria	unclassified_Bacteria	unclassified_Bacteria	unclassified_Bacteria
OTU_8269	1	0	1	0	0	0	0	0	0	2	0	Bacteria	unclassified_Bacteria	unclassified_Bacteria	unclassified_Bacteria	unclassified_Bacteria	unclassified_Bacteria
OTU_4726	1	0	0	2	0	0	0	0	10	6	1	Bacteria	unclassified_Bacteria	unclassified_Bacteria	unclassified_Bacteria	unclassified_Bacteria	unclassified_Bacteria
OTU_1983	1	0	0	0	0	0	0	0	0	0	0	Bacteria	unclassified_Bacteria	unclassified_Bacteria	unclassified_Bacteria	unclassified_Bacteria	unclassified_Bacteria
OTU_2727	1	5	4	3	0	0	0	0	20	19	24	Bacteria	Planctomycetes	Planctomycetia	Planctomycetales	Planctomycetaceae	unclassified_Planctomycetaceae
OTU_8632	1	0	1	2	0	0	0	0	0	0	0	Bacteria	unclassified_Bacteria	unclassified_Bacteria	unclassified_Bacteria	unclassified_Bacteria	unclassified_Bacteria
OTU_23	1	6	4	2	1	0	0	0	50	29	179	Bacteria	unclassified_Bacteria	unclassified_Bacteria	unclassified_Bacteria	unclassified_Bacteria	unclassified_Bacteria
OTU_5452	1	0	1	0	0	0	0	0	6	3	2	Bacteria	Actinobacteriota	Actinobacteria	Actinomycetales	unclassified_Actinomycetales	unclassified_Actinomycetales
OTU_1822	1	2	0	0	0	0	0	0	4	10	3	Bacteria	Planctomycetes	Planctomycetia	Planctomycetales	Planctomycetaceae	Pirellula
OTU_7709	1	0	0	0	0	0	0	0	6	0	1	Bacteria	Acidobacteria	unclassified_Acidobacteria	unclassified_Acidobacteria	unclassified_Acidobacteria	unclassified_Acidobacteria
OTU_4247	1	0	0	0	0	0	0	0	7	2	0	Bacteria	Acidobacteria	Acidobacteria_Gp6	unclassified_Acidobacteria_Gp6	unclassified_Acidobacteria_Gp6	Gp6
OTU_1311	1	0	0	0	0	0	0	0	0	0	0	Bacteria	Bacteroidetes	Sphingobacteriia	Sphingobacteriales	Chitinophagaceae	unclassified_Chitinophagaceae
OTU_8871	1	2	1	1	0	0	0	0	0	2	10	Bacteria	Actinobacteriota	Actinobacteria	Gaiellales	Gaiellaceae	Gaiella
OTU_2798	1	0	0	0	0	0	0	0	0	0	16	Bacteria	Firmicutes	Bacilli	Bacillales	Alicyclobacillaceae	Tumebacillus
OTU_1843	1	1	2	2	0	0	0	0	33	28	70	Bacteria	Gemmatimonadetes	Gemmatimonadetes	Gemmatimonadales	Gemmatimonadaceae	Gemmatimonas
OTU_6952	1	0	0	0	0	0	0	0	0	0	0	Bacteria	Acidobacteria	Acidobacteria_Gp1	unclassified_Acidobacteria_Gp1	unclassified_Acidobacteria_Gp1	Gp1
OTU_5059	1	0	0	2	0	0	0	0	3	3	14	Bacteria	Proteobacteria	Alphaproteobacteria	Rhodospirillales	unclassified_Rhodospirillales	unclassified_Rhodospirillales
OTU_2144	1	0	0	0	0	0	0	0	0	0	0	Bacteria	Bacteroidetes	Flavobacteriia	Flavobacteriales	Cryomorphaceae	Fluviicola
OTU_2617	1	9	1	4	2	0	0	0	0	1	0	Bacteria	Proteobacteria	Alphaproteobacteria	Rhodospirillales	unclassified_Rhodospirillales	unclassified_Rhodospirillales
OTU_8091	1	0	0	0	0	0	0	0	0	0	4	Bacteria	Actinobacteriota	Actinobacteria	unclassified_Actinobacteria	unclassified_Actinobacteria	unclassified_Actinobacteria
OTU_2174	1	4	0	0	0	0	0	0	0	14	0	Bacteria	Planctomycetes	Planctomycetia	Planctomycetales	Planctomycetaceae	Gemmata
OTU_377	0	89	8	10	8	3	0	3	4	0	0	Bacteria	Bacteroidetes	Bacteroidetes_incertae_sedis	unclassified_Bacteroidetes_incertae_sedis	unclassified_Bacteroidetes_incertae_sedis	Ohtaekwangia
OTU_5730	0	2	0	0	0	0	0	0	0	0	0	Bacteria	Planctomycetes	Planctomycetia	Planctomycetales	Planctomycetaceae	unclassified_Planctomycetaceae
OTU_4061	0	7	1	1	0	0	0	0	4	26	0	Bacteria	Proteobacteria	unclassified_Proteobacteria	unclassified_Proteobacteria	unclassified_Proteobacteria	unclassified_Proteobacteria
OTU_7838	0	4	3	1	0	0	0	0	0	0	0	Bacteria	Cyanobacteria/Chloroplast	Cyanobacteria	unclassified_Cyanobacteria	unclassified_Cyanobacteria	unclassified_Cyanobacteria
OTU_7104	0	2	0	0	0	0	0	0	2	0	8	Bacteria	unclassified_Bacteria	unclassified_Bacteria	unclassified_Bacteria	unclassified_Bacteria	unclassified_Bacteria
OTU_2854	0	5	1	2	0	0	0	0	28	27	4	Bacteria	Planctomycetes	Planctomycetia	Planctomycetales	Planctomycetaceae	unclassified_Planctomycetaceae
OTU_4993	0	1	0	1	0	0	0	0	11	0	3	Bacteria	unclassified_Bacteria	unclassified_Bacteria	unclassified_Bacteria	unclassified_Bacteria	unclassified_Bacteria
OTU_686	0	5	16	6	0	0	0	0	39	40	97	Bacteria	Bacteroidetes	Sphingobacteriia	Sphingobacteriales	Chitinophagaceae	Flavisolibacter
OTU_9570	0	1	0	0	0	0	0	0	0	0	8	Bacteria	Actinobacteriota	unclassified_Actinobacteria	unclassified_Actinobacteria	unclassified_Actinobacteria	unclassified_Actinobacteria
OTU_2749	0	55	13	6	1	0	6	0	0	0	0	Bacteria	Chloroflexi	unclassified_Chloroflexi	unclassified_Chloroflexi	unclassified_Chloroflexi	unclassified_Chloroflexi
OTU_1773	0	104	30	13	7	0	0	0	3	12	0	Bacteria	unclassified_Bacteria	unclassified_Bacteria	unclassified_Bacteria	unclassified_Bacteria	unclassified_Bacteria
OTU_603	0	28	7	4	1	0	0	0	0	0	0	Bacteria	Acidobacteria	Acidobacteria_Gp4	unclassified_Acidobacteria_Gp4	unclassified_Acidobacteria_Gp4	Gp4
OTU_8570	0	5	0	0	0	0	0	0	0	0	2	Bacteria	unclassified_Bacteria	unclassified_Bacteria	unclassified_Bacteria	unclassified_Bacteria	unclassified_Bacteria
OTU_956	0	5	1	0	0	0	0	0	86	22	193	Bacteria	unclassified_Bacteria	unclassified_Bacteria	unclassified_Bacteria	unclassified_Bacteria	unclassified_Bacteria
OTU_2080	0	28	18	28	0	0	0	0	0	0	0	Bacteria	Verrucomicrobia	Subdivision3	unclassified_Subdivision3	unclassified_Subdivision3	Subdivision3_genera_incertae_sedis
OTU_4411	0	5	0	2	0	0	0	0	3	2	11	Bacteria	Proteobacteria	Gammaproteobacteria	unclassified_Gammaproteobacteria	unclassified_Gammaproteobacteria	unclassified_Gammaproteobacteria
OTU_2636	0	73	0	10	0	0	0	0	0	3	0	Bacteria	unclassified_Bacteria	unclassified_Bacteria	unclassified_Bacteria	unclassified_Bacteria	unclassified_Bacteria
OTU_6380	0	12	0	0	0	0	0	0	0	0	0	Bacteria	unclassified_Bacteria	unclassified_Bacteria	unclassified_Bacteria	unclassified_Bacteria	unclassified_Bacteria
OTU_2403	0	36	7	21	0	0	0	0	4	16	4	Bacteria	Acidobacteria	Acidobacteria_Gp3	unclassified_Acidobacteria_Gp3	unclassified_Acidobacteria_Gp3	Gp3
OTU_9719	0	1	0	1	0	0	0	0	0	0	2	Bacteria	unclassified_Bacteria	unclassified_Bacteria	unclassified_Bacteria	unclassified_Bacteria	unclassified_Bacteria
OTU_6907	0	10	3	2	0	0	0	0	0	0	0	Bacteria	Planctomycetes	Planctomycetia	Planctomycetales	Planctomycetaceae	unclassified_Planctomycetaceae
OTU_7333	0	9	0	0	0	0	0	0	0	0	0	Bacteria	unclassified_Bacteria	unclassified_Bacteria	unclassified_Bacteria	unclassified_Bacteria	unclassified_Bacteria
OTU_2432	0	62	0	7	12	1	0	0	0	0	0	Bacteria	Proteobacteria	Deltaproteobacteria	Bdellovibrionales	Bdellovibrionaceae	Bdellovibrio
OTU_8566	0	2	0	0	0	0	0	0	4	0	0	Bacteria	unclassified_Bacteria	unclassified_Bacteria	unclassified_Bacteria	unclassified_Bacteria	unclassified_Bacteria
OTU_2218	0	56	21	24	2	0	0	5	14	4	0	Bacteria	Proteobacteria	Deltaproteobacteria	Myxococcales	unclassified_Myxococcales	unclassified_Myxococcales
OTU_449	0	3	0	0	0	0	0	0	6	13	0	Bacteria	unclassified_Bacteria	unclassified_Bacteria	unclassified_Bacteria	unclassified_Bacteria	unclassified_Bacteria
OTU_2963	0	46	0	7	14	0	0	0	0	0	0	Bacteria	unclassified_Bacteria	unclassified_Bacteria	unclassified_Bacteria	unclassified_Bacteria	unclassified_Bacteria
OTU_2263	0	4	5	1	0	0	0	0	31	54	2	Bacteria	unclassified_Bacteria	unclassified_Bacteria	unclassified_Bacteria	unclassified_Bacteria	unclassified_Bacteria
OTU_2408	0	8	2	2	0	0	0	0	11	12	0	Bacteria	Proteobacteria	Alphaproteobacteria	Rhizobiales	unclassified_Rhizobiales	unclassified_Rhizobiales
OTU_1285	0	3	0	0	0	0	0	0	0	0	0	Bacteria	unclassified_Bacteria	unclassified_Bacteria	unclassified_Bacteria	unclassified_Bacteria	unclassified_Bacteria
OTU_9466	0	58	2	22	3	0	0	0	2	0	1	Bacteria	unclassified_Bacteria	unclassified_Bacteria	unclassified_Bacteria	unclassified_Bacteria	unclassified_Bacteria
OTU_6656	0	3	1	0	0	0	0	0	42	0	0	Bacteria	unclassified_Bacteria	unclassified_Bacteria	unclassified_Bacteria	unclassified_Bacteria	unclassified_Bacteria
OTU_2768	0	2	0	5	0	0	0	0	8	22	21	Bacteria	Proteobacteria	Betaproteobacteria	unclassified_Betaproteobacteria	unclassified_Betaproteobacteria	unclassified_Betaproteobacteria
OTU_1328	0	25	8	6	3	0	0	0	0	8	0	Bacteria	unclassified_Bacteria	unclassified_Bacteria	unclassified_Bacteria	unclassified_Bacteria	unclassified_Bacteria
OTU_6756	0	13	0	1	0	0	0	0	0	0	0	Bacteria	Proteobacteria	Gammaproteobacteria	unclassified_Gammaproteobacteria	unclassified_Gammaproteobacteria	unclassified_Gammaproteobacteria
OTU_2423	0	1	2	2	0	0	0	0	15	15	61	Bacteria	Actinobacteriota	Actinobacteria	unclassified_Actinobacteria	unclassified_Actinobacteria	unclassified_Actinobacteria
OTU_5200	0	5	0	0	0	0	0	0	11	7	0	Bacteria	Gemmatimonadetes	Gemmatimonadetes	Gemmatimonadales	Gemmatimonadaceae	Gemmatimonas
OTU_2481	0	3	0	0	0	0	0	0	12	3	10	Bacteria	unclassified_Bacteria	unclassified_Bacteria	unclassified_Bacteria	unclassified_Bacteria	unclassified_Bacteria
OTU_1231	0	2	3	9	0	0	0	0	12	0	0	Bacteria	Planctomycetes	Planctomycetia	Planctomycetales	Planctomycetaceae	Pirellula
OTU_3030	0	18	11	1	3	0	0	0	17	4	0	Bacteria	Verrucomicrobia	Subdivision3	unclassified_Subdivision3	unclassified_Subdivision3	Subdivision3_genera_incertae_sedis
OTU_5184	0	18	0	1	0	0	0	0	0	0	0	Bacteria	Planctomycetes	Planctomycetia	Planctomycetales	Planctomycetaceae	unclassified_Planctomycetaceae
OTU_3214	0	2	1	1	0	0	0	0	6	10	0	Archaea	unclassified_Archaea	unclassified_Archaea	unclassified_Archaea	unclassified_Archaea	unclassified_Archaea
OTU_2858	0	1	0	1	0	0	0	0	5	0	0	Bacteria	Planctomycetes	Planctomycetia	Planctomycetales	Planctomycetaceae	unclassified_Planctomycetaceae
OTU_4275	0	1	0	1	0	0	0	0	1	6	14	Bacteria	Proteobacteria	Alphaproteobacteria	Rhodospirillales	Acetobacteraceae	unclassified_Acetobacteraceae
OTU_4700	0	2	0	1	0	0	0	0	6	14	7	Bacteria	unclassified_Bacteria	unclassified_Bacteria	unclassified_Bacteria	unclassified_Bacteria	unclassified_Bacteria
OTU_4866	0	20	0	5	3	0	0	0	0	0	0	Bacteria	Chlamydiae	Chlamydiia	Chlamydiales	Parachlamydiaceae	unclassified_Parachlamydiaceae
OTU_8567	0	3	0	0	2	0	0	0	1	0	0	Bacteria	unclassified_Bacteria	unclassified_Bacteria	unclassified_Bacteria	unclassified_Bacteria	unclassified_Bacteria
OTU_1203	0	6	1	0	0	0	0	0	9	0	0	Bacteria	Verrucomicrobia	Spartobacteria	unclassified_Spartobacteria	unclassified_Spartobacteria	Spartobacteria_genera_incertae_sedis
OTU_3664	0	2	0	0	0	0	0	0	51	10	9	Bacteria	Verrucomicrobia	Subdivision3	unclassified_Subdivision3	unclassified_Subdivision3	Subdivision3_genera_incertae_sedis
OTU_2291	0	45	0	3	40	1	0	0	0	0	0	Bacteria	Bacteroidetes	Sphingobacteriia	Sphingobacteriales	Chitinophagaceae	unclassified_Chitinophagaceae
OTU_1023	0	1	4	0	0	0	0	0	31	4	9	Bacteria	unclassified_Bacteria	unclassified_Bacteria	unclassified_Bacteria	unclassified_Bacteria	unclassified_Bacteria
OTU_4712	0	3	3	1	0	0	0	0	8	0	0	Bacteria	Proteobacteria	Gammaproteobacteria	Xanthomonadales	Xanthomonadaceae	Panacagrimonas
OTU_6046	0	2	0	1	0	0	0	0	3	0	0	Bacteria	candidate_division_WPS-2	unclassified_candidate_division_WPS-2	unclassified_candidate_division_WPS-2	unclassified_candidate_division_WPS-2	WPS-2_genera_incertae_sedis
OTU_716	0	1	0	0	0	0	0	0	0	0	0	Bacteria	Acidobacteria	Acidobacteria_Gp4	unclassified_Acidobacteria_Gp4	unclassified_Acidobacteria_Gp4	Gp4
OTU_1963	0	14	1	2	29	0	2	0	0	0	0	Bacteria	Proteobacteria	unclassified_Proteobacteria	unclassified_Proteobacteria	unclassified_Proteobacteria	unclassified_Proteobacteria
OTU_13261	0	13	1	1	2	0	0	0	0	0	0	Bacteria	Verrucomicrobia	Spartobacteria	unclassified_Spartobacteria	unclassified_Spartobacteria	Spartobacteria_genera_incertae_sedis
OTU_8719	0	6	0	5	2	0	0	0	14	7	0	Bacteria	Proteobacteria	Deltaproteobacteria	Myxococcales	unclassified_Myxococcales	unclassified_Myxococcales
OTU_6053	0	3	0	0	0	0	0	0	1	0	0	Bacteria	unclassified_Bacteria	unclassified_Bacteria	unclassified_Bacteria	unclassified_Bacteria	unclassified_Bacteria
OTU_196	0	13	0	5	1	0	6	0	0	0	7	Bacteria	Proteobacteria	Alphaproteobacteria	unclassified_Alphaproteobacteria	unclassified_Alphaproteobacteria	unclassified_Alphaproteobacteria
OTU_3383	0	1	0	2	0	0	0	0	3	1	0	Bacteria	Planctomycetes	Planctomycetia	Planctomycetales	Planctomycetaceae	Pirellula
OTU_6603	0	1	2	2	0	0	0	0	6	0	0	Bacteria	unclassified_Bacteria	unclassified_Bacteria	unclassified_Bacteria	unclassified_Bacteria	unclassified_Bacteria
OTU_12630	0	1	0	0	0	0	0	0	0	3	0	Bacteria	Planctomycetes	Planctomycetia	Planctomycetales	Planctomycetaceae	Planctomyces
OTU_2790	0	8	6	8	0	0	0	0	12	26	2	Bacteria	unclassified_Bacteria	unclassified_Bacteria	unclassified_Bacteria	unclassified_Bacteria	unclassified_Bacteria
OTU_6812	0	2	4	1	0	0	0	0	2	4	0	Bacteria	Proteobacteria	Alphaproteobacteria	Rhodospirillales	unclassified_Rhodospirillales	unclassified_Rhodospirillales
OTU_190	0	1	0	2	0	0	0	1	0	0	0	Bacteria	Bacteroidetes	Sphingobacteriia	Sphingobacteriales	Chitinophagaceae	unclassified_Chitinophagaceae
OTU_6381	0	11	0	5	0	0	0	0	1	0	0	Bacteria	Firmicutes	Bacilli	Bacillales	unclassified_Bacillales	unclassified_Bacillales
OTU_12129	0	7	0	3	0	0	0	0	2	0	0	Bacteria	unclassified_Bacteria	unclassified_Bacteria	unclassified_Bacteria	unclassified_Bacteria	unclassified_Bacteria
OTU_7572	0	1	4	5	0	0	0	0	12	2	15	Bacteria	unclassified_Bacteria	unclassified_Bacteria	unclassified_Bacteria	unclassified_Bacteria	unclassified_Bacteria
OTU_5904	0	2	1	0	0	0	0	0	6	0	0	Bacteria	Proteobacteria	unclassified_Proteobacteria	unclassified_Proteobacteria	unclassified_Proteobacteria	unclassified_Proteobacteria
OTU_3102	0	3	2	3	0	0	0	0	12	19	25	Bacteria	unclassified_Bacteria	unclassified_Bacteria	unclassified_Bacteria	unclassified_Bacteria	unclassified_Bacteria
OTU_1616	0	3	2	1	0	0	0	0	34	49	60	Bacteria	Proteobacteria	Deltaproteobacteria	unclassified_Deltaproteobacteria	unclassified_Deltaproteobacteria	unclassified_Deltaproteobacteria
OTU_2300	0	8	1	0	0	0	2	0	59	12	9	Bacteria	Proteobacteria	Deltaproteobacteria	Myxococcales	unclassified_Myxococcales	unclassified_Myxococcales
OTU_7863	0	1	0	0	1	4	4	0	0	0	5	Bacteria	Proteobacteria	Alphaproteobacteria	Rhizobiales	unclassified_Rhizobiales	unclassified_Rhizobiales
OTU_6383	0	7	0	3	0	0	0	0	2	2	0	Bacteria	Proteobacteria	Deltaproteobacteria	Myxococcales	Polyangiaceae	unclassified_Polyangiaceae
OTU_11523	0	1	0	0	0	0	0	0	0	0	0	Bacteria	Proteobacteria	unclassified_Proteobacteria	unclassified_Proteobacteria	unclassified_Proteobacteria	unclassified_Proteobacteria
OTU_1444	0	2	0	0	0	0	0	0	0	0	5	Bacteria	unclassified_Bacteria	unclassified_Bacteria	unclassified_Bacteria	unclassified_Bacteria	unclassified_Bacteria
OTU_1839	0	2	0	4	0	0	0	0	52	57	16	Bacteria	unclassified_Bacteria	unclassified_Bacteria	unclassified_Bacteria	unclassified_Bacteria	unclassified_Bacteria
OTU_2440	0	6	0	5	0	0	0	1	18	23	6	Bacteria	Proteobacteria	Alphaproteobacteria	Sphingomonadales	unclassified_Sphingomonadales	unclassified_Sphingomonadales
OTU_8149	0	4	0	1	0	0	0	0	17	26	18	Bacteria	unclassified_Bacteria	unclassified_Bacteria	unclassified_Bacteria	unclassified_Bacteria	unclassified_Bacteria
OTU_4875	0	8	2	0	0	0	0	0	2	9	0	Bacteria	Proteobacteria	Deltaproteobacteria	unclassified_Deltaproteobacteria	unclassified_Deltaproteobacteria	unclassified_Deltaproteobacteria
OTU_1991	0	2	6	2	0	0	0	0	76	20	38	Bacteria	Verrucomicrobia	Subdivision3	unclassified_Subdivision3	unclassified_Subdivision3	Subdivision3_genera_incertae_sedis
OTU_2436	0	3	0	0	0	0	0	0	0	7	0	Bacteria	unclassified_Bacteria	unclassified_Bacteria	unclassified_Bacteria	unclassified_Bacteria	unclassified_Bacteria
OTU_7494	0	2	0	0	0	0	0	0	2	0	14	Bacteria	Proteobacteria	Deltaproteobacteria	Myxococcales	Polyangiaceae	Byssovorax
OTU_1194	0	1	0	0	1	0	0	0	7	9	0	Bacteria	Bacteroidetes	Bacteroidetes_incertae_sedis	unclassified_Bacteroidetes_incertae_sedis	unclassified_Bacteroidetes_incertae_sedis	Ohtaekwangia
OTU_664	0	7	2	5	0	0	0	0	3	0	0	Bacteria	Bacteroidetes	Sphingobacteriia	Sphingobacteriales	Chitinophagaceae	unclassified_Chitinophagaceae
OTU_7093	0	6	0	0	6	0	0	0	0	0	0	Bacteria	Chloroflexi	unclassified_Chloroflexi	unclassified_Chloroflexi	unclassified_Chloroflexi	unclassified_Chloroflexi
OTU_7079	0	1	0	0	0	0	0	0	0	0	2	Bacteria	Proteobacteria	Deltaproteobacteria	Myxococcales	unclassified_Myxococcales	unclassified_Myxococcales
OTU_6627	0	2	2	2	0	0	0	0	2	9	3	Bacteria	unclassified_Bacteria	unclassified_Bacteria	unclassified_Bacteria	unclassified_Bacteria	unclassified_Bacteria
OTU_6429	0	2	2	0	0	0	0	0	0	0	2	Bacteria	Proteobacteria	Deltaproteobacteria	Myxococcales	Cystobacteraceae	unclassified_Cystobacteraceae
OTU_13250	0	1	0	0	0	0	0	0	0	0	1	Bacteria	Planctomycetes	Planctomycetia	Planctomycetales	Planctomycetaceae	unclassified_Planctomycetaceae
OTU_8879	0	1	0	1	0	0	0	0	0	3	0	Bacteria	Planctomycetes	Planctomycetia	Planctomycetales	Planctomycetaceae	unclassified_Planctomycetaceae
OTU_3492	0	1	0	3	0	0	0	0	9	22	0	Bacteria	Gemmatimonadetes	Gemmatimonadetes	Gemmatimonadales	Gemmatimonadaceae	Gemmatimonas
OTU_4628	0	5	0	0	0	0	0	0	0	0	0	Bacteria	unclassified_Bacteria	unclassified_Bacteria	unclassified_Bacteria	unclassified_Bacteria	unclassified_Bacteria
OTU_2186	0	7	0	1	1	0	0	0	0	2	0	Bacteria	unclassified_Bacteria	unclassified_Bacteria	unclassified_Bacteria	unclassified_Bacteria	unclassified_Bacteria
OTU_6533	0	3	0	4	0	0	0	0	0	3	1	Bacteria	unclassified_Bacteria	unclassified_Bacteria	unclassified_Bacteria	unclassified_Bacteria	unclassified_Bacteria
OTU_5659	0	1	0	0	0	0	0	0	6	2	4	Bacteria	Bacteroidetes	unclassified_Bacteroidetes	unclassified_Bacteroidetes	unclassified_Bacteroidetes	unclassified_Bacteroidetes
OTU_3976	0	2	0	0	0	0	0	0	9	3	9	Bacteria	unclassified_Bacteria	unclassified_Bacteria	unclassified_Bacteria	unclassified_Bacteria	unclassified_Bacteria
OTU_9321	0	7	0	0	0	0	0	2	0	0	0	Bacteria	Bacteroidetes	unclassified_Bacteroidetes	unclassified_Bacteroidetes	unclassified_Bacteroidetes	unclassified_Bacteroidetes
OTU_2952	0	6	2	3	0	0	0	0	0	11	2	Bacteria	Proteobacteria	unclassified_Proteobacteria	unclassified_Proteobacteria	unclassified_Proteobacteria	unclassified_Proteobacteria
OTU_1865	0	1	6	2	0	0	0	0	78	21	50	Bacteria	Verrucomicrobia	Subdivision3	unclassified_Subdivision3	unclassified_Subdivision3	Subdivision3_genera_incertae_sedis
OTU_6266	0	6	0	0	0	0	0	0	1	3	5	Bacteria	candidate_division_WPS-2	unclassified_candidate_division_WPS-2	unclassified_candidate_division_WPS-2	unclassified_candidate_division_WPS-2	WPS-2_genera_incertae_sedis
OTU_3209	0	4	0	0	0	0	0	0	0	6	0	Bacteria	unclassified_Bacteria	unclassified_Bacteria	unclassified_Bacteria	unclassified_Bacteria	unclassified_Bacteria
OTU_11730	0	1	0	0	0	0	0	0	0	0	0	Bacteria	Planctomycetes	Planctomycetia	Planctomycetales	Planctomycetaceae	unclassified_Planctomycetaceae
OTU_1234	0	2	3	1	0	0	0	0	5	1	4	Bacteria	unclassified_Bacteria	unclassified_Bacteria	unclassified_Bacteria	unclassified_Bacteria	unclassified_Bacteria
OTU_1027	0	1	1	0	0	0	0	0	46	9	4	Bacteria	Bacteroidetes	Sphingobacteriia	Sphingobacteriales	Rhodothermaceae	unclassified_Rhodothermaceae
OTU_2151	0	2	0	0	0	0	0	0	71	1	7	Bacteria	unclassified_Bacteria	unclassified_Bacteria	unclassified_Bacteria	unclassified_Bacteria	unclassified_Bacteria
OTU_1699	0	1	0	0	0	0	0	0	2	0	0	Bacteria	unclassified_Bacteria	unclassified_Bacteria	unclassified_Bacteria	unclassified_Bacteria	unclassified_Bacteria
OTU_3910	0	1	0	0	0	2	0	0	82	9	53	Bacteria	Actinobacteriota	Actinobacteria	Actinomycetales	unclassified_Actinomycetales	unclassified_Actinomycetales
OTU_3873	0	3	1	0	0	0	0	0	7	0	13	Bacteria	Actinobacteriota	unclassified_Actinobacteria	unclassified_Actinobacteria	unclassified_Actinobacteria	unclassified_Actinobacteria
OTU_2931	0	4	3	1	0	0	0	0	18	27	2	Bacteria	Acidobacteria	Acidobacteria_Gp4	unclassified_Acidobacteria_Gp4	unclassified_Acidobacteria_Gp4	Gp4
OTU_13253	0	1	3	0	0	0	0	0	0	0	0	Bacteria	Proteobacteria	Betaproteobacteria	unclassified_Betaproteobacteria	unclassified_Betaproteobacteria	unclassified_Betaproteobacteria
OTU_13360	0	1	0	0	0	0	0	0	4	7	3	Bacteria	unclassified_Bacteria	unclassified_Bacteria	unclassified_Bacteria	unclassified_Bacteria	unclassified_Bacteria
OTU_7166	0	8	0	2	0	0	0	0	0	0	0	Bacteria	Chlamydiae	Chlamydiia	Chlamydiales	Parachlamydiaceae	unclassified_Parachlamydiaceae
OTU_2819	0	3	5	3	0	0	0	0	38	57	14	Bacteria	Acidobacteria	Acidobacteria_Gp6	unclassified_Acidobacteria_Gp6	unclassified_Acidobacteria_Gp6	Gp6
OTU_4784	0	1	1	0	0	0	0	0	0	3	22	Bacteria	unclassified_Bacteria	unclassified_Bacteria	unclassified_Bacteria	unclassified_Bacteria	unclassified_Bacteria
OTU_3003	0	1	0	0	0	0	0	0	2	2	2	Bacteria	Bacteroidetes	Flavobacteriia	Flavobacteriales	Flavobacteriaceae	Chryseobacterium
OTU_2185	0	1	0	0	0	0	0	0	14	0	64	Bacteria	Actinobacteriota	Actinobacteria	unclassified_Actinobacteria	unclassified_Actinobacteria	unclassified_Actinobacteria
OTU_6127	0	2	0	1	0	0	0	0	5	3	0	Bacteria	Gemmatimonadetes	Gemmatimonadetes	Gemmatimonadales	Gemmatimonadaceae	Gemmatimonas
OTU_8146	0	1	0	0	0	0	0	0	1	0	6	Bacteria	Firmicutes	Bacilli	Bacillales	Bacillaceae_1	Geobacillus
OTU_4047	0	1	1	0	0	0	0	0	8	3	25	Bacteria	unclassified_Bacteria	unclassified_Bacteria	unclassified_Bacteria	unclassified_Bacteria	unclassified_Bacteria
OTU_4604	0	2	1	0	0	0	0	0	10	9	2	Bacteria	unclassified_Bacteria	unclassified_Bacteria	unclassified_Bacteria	unclassified_Bacteria	unclassified_Bacteria
OTU_2998	0	2	3	2	0	0	0	0	2	16	20	Bacteria	Proteobacteria	Alphaproteobacteria	unclassified_Alphaproteobacteria	unclassified_Alphaproteobacteria	unclassified_Alphaproteobacteria
OTU_6964	0	1	0	0	0	0	0	0	0	0	0	Bacteria	Proteobacteria	Alphaproteobacteria	Rhodospirillales	unclassified_Rhodospirillales	unclassified_Rhodospirillales
OTU_4019	0	1	0	1	0	0	0	0	2	0	0	Bacteria	Chloroflexi	unclassified_Chloroflexi	unclassified_Chloroflexi	unclassified_Chloroflexi	unclassified_Chloroflexi
OTU_2807	0	1	2	2	0	0	0	0	18	18	37	Bacteria	Actinobacteriota	unclassified_Actinobacteria	unclassified_Actinobacteria	unclassified_Actinobacteria	unclassified_Actinobacteria
OTU_9380	0	1	0	0	0	0	0	0	0	0	0	Bacteria	Armatimonadetes	unclassified_Armatimonadetes	unclassified_Armatimonadetes	unclassified_Armatimonadetes	Armatimonadetes_gp4
OTU_1044	0	11	0	1	10	0	0	0	5	17	6	Bacteria	Verrucomicrobia	unclassified_Verrucomicrobia	unclassified_Verrucomicrobia	unclassified_Verrucomicrobia	unclassified_Verrucomicrobia
OTU_13450	0	2	2	0	0	0	0	0	12	13	13	Bacteria	unclassified_Bacteria	unclassified_Bacteria	unclassified_Bacteria	unclassified_Bacteria	unclassified_Bacteria
OTU_9586	0	2	0	0	0	0	0	0	0	0	0	Bacteria	unclassified_Bacteria	unclassified_Bacteria	unclassified_Bacteria	unclassified_Bacteria	unclassified_Bacteria
OTU_8230	0	1	3	2	0	0	0	0	6	3	0	Bacteria	unclassified_Bacteria	unclassified_Bacteria	unclassified_Bacteria	unclassified_Bacteria	unclassified_Bacteria
OTU_1720	0	1	0	0	0	0	0	0	0	0	0	Bacteria	Planctomycetes	Planctomycetia	Planctomycetales	Planctomycetaceae	unclassified_Planctomycetaceae
OTU_6077	0	1	0	0	0	0	0	0	2	2	0	Bacteria	unclassified_Bacteria	unclassified_Bacteria	unclassified_Bacteria	unclassified_Bacteria	unclassified_Bacteria
OTU_4797	0	1	0	0	0	0	0	0	0	0	0	Bacteria	Proteobacteria	Gammaproteobacteria	unclassified_Gammaproteobacteria	unclassified_Gammaproteobacteria	unclassified_Gammaproteobacteria
OTU_3919	0	1	2	6	0	0	0	0	11	19	12	Bacteria	Planctomycetes	Planctomycetia	Planctomycetales	Planctomycetaceae	unclassified_Planctomycetaceae
OTU_2720	0	3	0	0	0	0	0	0	0	77	0	Bacteria	unclassified_Bacteria	unclassified_Bacteria	unclassified_Bacteria	unclassified_Bacteria	unclassified_Bacteria
OTU_6811	0	5	3	2	2	0	0	0	0	0	0	Bacteria	unclassified_Bacteria	unclassified_Bacteria	unclassified_Bacteria	unclassified_Bacteria	unclassified_Bacteria
OTU_7420	0	1	0	1	0	0	0	0	3	2	4	Bacteria	Actinobacteriota	unclassified_Actinobacteria	unclassified_Actinobacteria	unclassified_Actinobacteria	unclassified_Actinobacteria
OTU_7777	0	2	0	0	0	0	0	0	0	0	0	Bacteria	Actinobacteriota	Actinobacteria	Actinomycetales	Pseudonocardiaceae	unclassified_Pseudonocardiaceae
OTU_3242	0	3	0	0	0	0	0	0	0	4	0	Bacteria	Verrucomicrobia	Subdivision3	unclassified_Subdivision3	unclassified_Subdivision3	Subdivision3_genera_incertae_sedis
OTU_9483	0	1	0	2	0	0	0	0	0	0	0	Bacteria	Bacteroidetes	Sphingobacteriia	Sphingobacteriales	Chitinophagaceae	unclassified_Chitinophagaceae
OTU_2105	0	2	1	1	0	0	0	0	7	8	113	Bacteria	unclassified_Bacteria	unclassified_Bacteria	unclassified_Bacteria	unclassified_Bacteria	unclassified_Bacteria
OTU_4651	0	1	0	0	0	0	0	0	6	2	2	Bacteria	Actinobacteriota	Actinobacteria	Actinomycetales	Geodermatophilaceae	unclassified_Geodermatophilaceae
OTU_5715	0	2	0	0	0	0	0	0	0	8	0	Bacteria	unclassified_Bacteria	unclassified_Bacteria	unclassified_Bacteria	unclassified_Bacteria	unclassified_Bacteria
OTU_2905	0	1	0	0	0	0	0	0	29	25	15	Bacteria	unclassified_Bacteria	unclassified_Bacteria	unclassified_Bacteria	unclassified_Bacteria	unclassified_Bacteria
OTU_9714	0	2	2	0	0	0	0	0	20	13	10	Bacteria	unclassified_Bacteria	unclassified_Bacteria	unclassified_Bacteria	unclassified_Bacteria	unclassified_Bacteria
OTU_3752	0	2	0	1	0	0	1	0	120	50	4	Bacteria	Proteobacteria	Deltaproteobacteria	Bdellovibrionales	Bacteriovoracaceae	Peredibacter
OTU_5943	0	2	0	0	0	0	0	0	10	0	4	Bacteria	Firmicutes	Bacilli	Lactobacillales	Lactobacillaceae	Lactobacillus
OTU_8571	0	3	0	0	0	0	0	0	0	4	0	Bacteria	Acidobacteria	Acidobacteria_Gp3	unclassified_Acidobacteria_Gp3	unclassified_Acidobacteria_Gp3	Gp3
OTU_5550	0	2	0	0	0	0	0	2	0	4	6	Bacteria	unclassified_Bacteria	unclassified_Bacteria	unclassified_Bacteria	unclassified_Bacteria	unclassified_Bacteria
OTU_2286	0	5	1	0	0	0	0	0	106	23	0	Bacteria	unclassified_Bacteria	unclassified_Bacteria	unclassified_Bacteria	unclassified_Bacteria	unclassified_Bacteria
OTU_11834	0	4	0	1	0	0	0	0	0	0	0	Bacteria	Planctomycetes	Planctomycetia	Planctomycetales	Planctomycetaceae	unclassified_Planctomycetaceae
OTU_5685	0	1	0	0	0	0	0	0	3	4	0	Bacteria	Actinobacteriota	Actinobacteria	unclassified_Actinobacteria	unclassified_Actinobacteria	unclassified_Actinobacteria
OTU_5596	0	3	0	0	0	0	0	0	0	6	0	Bacteria	unclassified_Bacteria	unclassified_Bacteria	unclassified_Bacteria	unclassified_Bacteria	unclassified_Bacteria
OTU_5941	0	2	0	1	0	0	0	0	9	3	0	Bacteria	unclassified_Bacteria	unclassified_Bacteria	unclassified_Bacteria	unclassified_Bacteria	unclassified_Bacteria
OTU_13520	0	2	0	1	0	0	0	0	16	0	16	Bacteria	Chloroflexi	Caldilineae	Caldilineales	Caldilineaceae	Litorilinea
OTU_2994	0	1	2	0	0	0	0	0	9	8	53	Bacteria	unclassified_Bacteria	unclassified_Bacteria	unclassified_Bacteria	unclassified_Bacteria	unclassified_Bacteria
OTU_13259	0	2	0	0	0	0	0	0	0	0	6	Bacteria	Proteobacteria	unclassified_Proteobacteria	unclassified_Proteobacteria	unclassified_Proteobacteria	unclassified_Proteobacteria
OTU_3822	0	1	0	0	0	0	0	0	10	4	13	Bacteria	unclassified_Bacteria	unclassified_Bacteria	unclassified_Bacteria	unclassified_Bacteria	unclassified_Bacteria
OTU_13383	0	3	0	0	0	0	0	0	18	27	4	Bacteria	unclassified_Bacteria	unclassified_Bacteria	unclassified_Bacteria	unclassified_Bacteria	unclassified_Bacteria
OTU_12910	0	1	0	1	0	0	0	0	0	0	0	Bacteria	Proteobacteria	Deltaproteobacteria	Myxococcales	Polyangiaceae	unclassified_Polyangiaceae
OTU_5138	0	1	0	2	0	0	0	0	6	3	1	Bacteria	Proteobacteria	unclassified_Proteobacteria	unclassified_Proteobacteria	unclassified_Proteobacteria	unclassified_Proteobacteria
OTU_1089	0	1	1	3	0	0	0	0	1	5	9	Bacteria	Acidobacteria	Acidobacteria_Gp6	unclassified_Acidobacteria_Gp6	unclassified_Acidobacteria_Gp6	Gp6
OTU_9158	0	1	3	2	0	0	0	0	1	0	0	Bacteria	unclassified_Bacteria	unclassified_Bacteria	unclassified_Bacteria	unclassified_Bacteria	unclassified_Bacteria
OTU_4780	0	3	3	1	0	0	0	0	5	3	10	Bacteria	Proteobacteria	Alphaproteobacteria	Rhodospirillales	Rhodospirillaceae	unclassified_Rhodospirillaceae
[truncated: 1,534 more rows]

## Sheet: Measurable OTUs
#OTU ID	EXP0LIARHIZOr3	EXP0LIARHIZOr2	EXP0LIARHIZOr1	EXP0LIARHIZOr4	EXP0LIAECr2	EXP0LIAECr3	EXP0LIAECr1	EXP0LIAECr4	EXP0LIASOILr1	EXP0LIASOILr3	EXP0LIASOILr2	Kingdom	Phylum	Class	Order	Family	Genus
OTU_19	2	5	5	4	1	0	0	1	36	13	67	Bacteria	Proteobacteria	Alphaproteobacteria	unclassified_Alphaproteobacteria	unclassified_Alphaproteobacteria	unclassified_Alphaproteobacteria
OTU_1428	2	2	1	2	0	0	0	0	48	20	34	Bacteria	Proteobacteria	Alphaproteobacteria	Sphingomonadales	Sphingomonadaceae	Sphingomonas
OTU_12	27	54	46	31	3	7	3	4	89	1140	446	Bacteria	Firmicutes	Bacilli	Bacillales	Planococcaceae	Planomicrobium
OTU_48	8	6	5	4	0	2	0	0	29	416	163	Bacteria	Firmicutes	Bacilli	Bacillales	unclassified_Bacillales	unclassified_Bacillales
OTU_1673	40	1	79	13	0	0	1	0	19	314	72	Bacteria	Firmicutes	Bacilli	Bacillales	unclassified_Bacillales	unclassified_Bacillales
OTU_35	1734	1463	524	1318	644	248	128	109	100	1869	40	Bacteria	Proteobacteria	Alphaproteobacteria	Rhizobiales	Rhizobiaceae	Ensifer
OTU_95	2	0	1	1	0	1	0	0	294	26	13	Bacteria	Actinobacteriota	Actinobacteria	unclassified_Actinobacteria	unclassified_Actinobacteria	unclassified_Actinobacteria
OTU_1313	3	11	4	2	0	2	0	3	17	102	66	Bacteria	Firmicutes	Bacilli	Bacillales	unclassified_Bacillales	unclassified_Bacillales
OTU_396	3	0	0	2	0	0	0	0	31	7	30	Bacteria	Planctomycetes	Planctomycetia	Planctomycetales	Planctomycetaceae	Pirellula
OTU_209	0	3	1	0	0	0	0	0	24	23	26	Bacteria	unclassified_Bacteria	unclassified_Bacteria	unclassified_Bacteria	unclassified_Bacteria	unclassified_Bacteria
OTU_125	5	2	2	6	0	0	0	0	47	34	125	Bacteria	Actinobacteriota	Actinobacteria	Solirubrobacterales	unclassified_Solirubrobacterales	unclassified_Solirubrobacterales
OTU_61	80	44	20	38	2	4	2	6	150	204	42	Bacteria	Proteobacteria	Alphaproteobacteria	Sphingomonadales	Sphingomonadaceae	unclassified_Sphingomonadaceae
OTU_74	11	14	7	14	1	1	0	1	176	187	184	Bacteria	Acidobacteria	Acidobacteria_Gp6	unclassified_Acidobacteria_Gp6	unclassified_Acidobacteria_Gp6	Gp6
OTU_650	51	2	0	18	0	3	0	3	45	18	47	Bacteria	Actinobacteriota	Actinobacteria	Actinomycetales	Micromonosporaceae	unclassified_Micromonosporaceae
OTU_286	3	1	1	3	1	0	0	0	32	13	87	Bacteria	Actinobacteriota	Actinobacteria	Actinomycetales	Micrococcaceae	Kocuria
OTU_326	957	444	617	1039	521	834	857	878	5	11	14	Bacteria	Actinobacteriota	Actinobacteria	Actinomycetales	Streptomycetaceae	unclassified_Streptomycetaceae
OTU_769	2	1	1	2	0	0	0	0	38	28	17	Bacteria	Acidobacteria	Acidobacteria_Gp1	unclassified_Acidobacteria_Gp1	unclassified_Acidobacteria_Gp1	Gp1
OTU_438	25	7	0	16	0	0	0	0	3	31	8	Bacteria	Actinobacteriota	Actinobacteria	Actinomycetales	Mycobacteriaceae	Mycobacterium
OTU_256	265	208	167	237	1	0	3	0	81	52	181	Bacteria	Actinobacteriota	Actinobacteria	Actinomycetales	Micromonosporaceae	Asanoa
OTU_813	215	40	110	159	1	3	108	0	46	166	332	Bacteria	Actinobacteriota	Actinobacteria	Actinomycetales	Micromonosporaceae	unclassified_Micromonosporaceae
OTU_184	3	1	2	3	1	1	1	0	274	117	147	Bacteria	Actinobacteriota	Actinobacteria	Actinomycetales	Geodermatophilaceae	Blastococcus
OTU_1802	2	0	0	0	0	0	0	0	19	43	26	Bacteria	Proteobacteria	Deltaproteobacteria	Myxococcales	Myxococcaceae	unclassified_Myxococcaceae
OTU_233	153	17	123	91	2	7	3	2	728	736	663	Bacteria	Actinobacteriota	Actinobacteria	Actinomycetales	Micrococcaceae	unclassified_Micrococcaceae
OTU_59	3	8	5	8	2	0	0	0	190	2	2	Bacteria	Proteobacteria	Alphaproteobacteria	Rhizobiales	unclassified_Rhizobiales	unclassified_Rhizobiales
OTU_62	20	13	14	19	7	3	1	9	7110	87	57	Bacteria	Proteobacteria	Betaproteobacteria	Burkholderiales	Comamonadaceae	Acidovorax
OTU_208	5	3	1	4	0	0	0	0	39	12	70	Bacteria	Planctomycetes	Planctomycetia	Planctomycetales	Planctomycetaceae	unclassified_Planctomycetaceae
OTU_2553	0	0	0	0	0	0	1	0	5	0	40	Bacteria	Proteobacteria	Alphaproteobacteria	Rhizobiales	Rhizobiaceae	Ensifer
OTU_24	734	4581	3932	1917	522	105	361	72	765	4331	743	Bacteria	Proteobacteria	Betaproteobacteria	Burkholderiales	Oxalobacteraceae	unclassified_Oxalobacteraceae
OTU_6	30	29	16	33	7	5	32	8	112	128	836	Bacteria	Proteobacteria	Gammaproteobacteria	Pseudomonadales	Moraxellaceae	Acinetobacter
OTU_3550	2	0	1	0	0	0	0	0	104	23	15	Bacteria	Actinobacteriota	Actinobacteria	Actinomycetales	Geodermatophilaceae	Blastococcus
OTU_778	12	183	11	29	4	2	0	0	106	118	72	Bacteria	Proteobacteria	Alphaproteobacteria	Sphingomonadales	Sphingomonadaceae	Sphingomonas
OTU_77	80	86	59	58	1	5	0	3	1032	4152	1096	Bacteria	Firmicutes	Bacilli	Bacillales	Paenibacillaceae_2	unclassified_Paenibacillaceae_2
OTU_3590	8	4	1	1	0	0	1	0	74	35	46	Archaea	Thaumarchaeota	unclassified_Thaumarchaeota	Nitrososphaerales	Nitrososphaeraceae	Nitrososphaera
OTU_232	67	135	44	77	22	5	4	2	144	466	40	Bacteria	Proteobacteria	Alphaproteobacteria	Sphingomonadales	Sphingomonadaceae	Sphingomonas
OTU_2084	5	8	10	16	0	0	0	2	324	273	422	Bacteria	Actinobacteriota	Actinobacteria	Actinomycetales	unclassified_Actinomycetales	unclassified_Actinomycetales
OTU_118	26	21	9	20	0	1	1	0	122	1375	1355	Bacteria	Firmicutes	Bacilli	Bacillales	Bacillaceae_1	Bacillus
OTU_787	0	0	1	0	0	0	0	0	56	8	61	Bacteria	Actinobacteriota	Actinobacteria	unclassified_Actinobacteria	unclassified_Actinobacteria	unclassified_Actinobacteria
OTU_129	7	5	5	10	0	0	0	0	88	112	64	Bacteria	Acidobacteria	Acidobacteria_Gp6	unclassified_Acidobacteria_Gp6	unclassified_Acidobacteria_Gp6	Gp6
OTU_1735	3	0	2	0	0	0	0	0	7	26	25	Bacteria	Firmicutes	Bacilli	Bacillales	Planococcaceae	unclassified_Planococcaceae
OTU_413	17	17	9	8	0	0	0	0	62	68	20	Bacteria	Acidobacteria	Acidobacteria_Gp6	unclassified_Acidobacteria_Gp6	unclassified_Acidobacteria_Gp6	Gp6
OTU_1725	2	0	2	0	1	1	0	0	35	23	40	Bacteria	Proteobacteria	Alphaproteobacteria	Rhizobiales	unclassified_Rhizobiales	unclassified_Rhizobiales
OTU_243	83	23	31	32	16	29	138	38	4	17	14	Bacteria	Actinobacteriota	Actinobacteria	Actinomycetales	Pseudonocardiaceae	Pseudonocardia
OTU_46	46	37	9	43	34	23	2	31	147	92	168	Bacteria	Proteobacteria	Alphaproteobacteria	Sphingomonadales	Sphingomonadaceae	Sphingomonas
OTU_104	14	4	14	9	0	0	2	3	1413	1912	122	Bacteria	Proteobacteria	Deltaproteobacteria	Myxococcales	Myxococcaceae	Corallococcus
OTU_2957	4	0	0	1	0	1	0	0	20	17	41	Bacteria	Actinobacteriota	Actinobacteria	Actinomycetales	Micrococcaceae	unclassified_Micrococcaceae
OTU_1038	3	7	3	2	0	0	0	0	16	38	27	Bacteria	Firmicutes	Bacilli	Bacillales	Paenibacillaceae_1	Brevibacillus
OTU_721	6	11	23	5	0	0	0	0	54	154	210	Bacteria	Firmicutes	Bacilli	Bacillales	unclassified_Bacillales	unclassified_Bacillales
OTU_790	2	0	0	0	0	0	0	1	12	27	9	Bacteria	Acidobacteria	Acidobacteria_Gp6	unclassified_Acidobacteria_Gp6	unclassified_Acidobacteria_Gp6	Gp6
OTU_254	24	8	11	22	52	4	5	0	19	3	42	Bacteria	Actinobacteriota	Actinobacteria	Actinomycetales	Micromonosporaceae	unclassified_Micromonosporaceae
OTU_2354	1	0	6	2	0	3	0	0	85	52	83	Bacteria	Actinobacteriota	Actinobacteria	Actinomycetales	Geodermatophilaceae	Blastococcus
OTU_70	95	10	9	56	2	73	7	14	2059	1247	453	Bacteria	Proteobacteria	Betaproteobacteria	Burkholderiales	Oxalobacteraceae	unclassified_Oxalobacteraceae
OTU_907	6	1	8	4	0	3	0	0	14	121	52	Bacteria	Firmicutes	Bacilli	Bacillales	unclassified_Bacillales	unclassified_Bacillales
OTU_2122	0	0	0	0	0	0	0	0	221	14	81	Bacteria	Actinobacteriota	Actinobacteria	Actinomycetales	Nocardioidaceae	Nocardioides
OTU_792	17	48	25	24	0	1	0	5	204	367	268	Bacteria	Acidobacteria	Acidobacteria_Gp6	unclassified_Acidobacteria_Gp6	unclassified_Acidobacteria_Gp6	Gp6
OTU_921	2	25	1	12	0	0	0	0	147	166	21	Bacteria	unclassified_Bacteria	unclassified_Bacteria	unclassified_Bacteria	unclassified_Bacteria	unclassified_Bacteria
OTU_85	9	40	19	15	1	0	0	6	380	120	109	Bacteria	Acidobacteria	Acidobacteria_Gp16	unclassified_Acidobacteria_Gp16	unclassified_Acidobacteria_Gp16	Gp16
OTU_102	50	1	0	31	0	0	3	0	393	23	16	Bacteria	Proteobacteria	Alphaproteobacteria	Sphingomonadales	Erythrobacteraceae	unclassified_Erythrobacteraceae
OTU_76	20	32	26	35	0	0	0	0	167	53	62	Archaea	Thaumarchaeota	unclassified_Thaumarchaeota	Nitrososphaerales	Nitrososphaeraceae	Nitrososphaera
OTU_361	11	53	21	21	9	0	2	0	22	34	94	Bacteria	Proteobacteria	Alphaproteobacteria	Sphingomonadales	Sphingomonadaceae	unclassified_Sphingomonadaceae
OTU_73	4	0	0	3	0	1	1	1	18	31	66	Bacteria	Actinobacteriota	Actinobacteria	Actinomycetales	unclassified_Actinomycetales	unclassified_Actinomycetales
OTU_146	46	48	11	28	13	3	4	1	19	22	8	Bacteria	Proteobacteria	Alphaproteobacteria	Rhizobiales	unclassified_Rhizobiales	unclassified_Rhizobiales
OTU_22	27	73	46	32	58	8	15	3	132	265	111	Bacteria	Proteobacteria	Gammaproteobacteria	Xanthomonadales	Sinobacteraceae	Steroidobacter
OTU_106	46	49	103	35	2	3	2	2	1376	18	1568	Bacteria	Proteobacteria	Gammaproteobacteria	Enterobacteriales	Enterobacteriaceae	Escherichia/Shigella
OTU_203	3251	2702	2996	3543	982	1680	1747	1497	241	181	514	Bacteria	Actinobacteriota	Actinobacteria	Actinomycetales	Streptomycetaceae	Streptomyces
OTU_899	5	1	6	3	0	0	0	0	16	50	64	Bacteria	Firmicutes	Bacilli	Bacillales	Paenibacillaceae_1	Paenibacillus
OTU_4211	6	4	0	3	0	0	0	0	41	33	11	Bacteria	Proteobacteria	Alphaproteobacteria	Sphingomonadales	Sphingomonadaceae	Sphingomonas
OTU_247	10	14	10	30	2	1	1	4	21	27	19	Bacteria	Verrucomicrobia	Opitutae	Opitutales	Opitutaceae	Opitutus
OTU_55	1378	1576	711	1702	796	680	241	538	31	31	294	Bacteria	Actinobacteriota	Actinobacteria	Actinomycetales	Pseudonocardiaceae	unclassified_Pseudonocardiaceae
OTU_136	2	0	0	6	838	1079	688	1011	3	0	2	Bacteria	Proteobacteria	Gammaproteobacteria	Pseudomonadales	Pseudomonadaceae	Pseudomonas
OTU_559	5	2	5	2	0	0	0	0	219	143	92	Bacteria	Proteobacteria	Deltaproteobacteria	Bdellovibrionales	Bacteriovoracaceae	Peredibacter
OTU_399	13	2	17	10	1	0	0	2	312	156	135	Bacteria	Actinobacteriota	Actinobacteria	Actinomycetales	Cellulomonadaceae	Cellulomonas
OTU_562	4	0	6	1	0	1	0	0	12	240	176	Bacteria	Firmicutes	Bacilli	Bacillales	Bacillaceae_1	unclassified_Bacillaceae_1
OTU_390	2	6	3	8	0	0	0	0	80	28	198	Bacteria	Actinobacteriota	Actinobacteria	Solirubrobacterales	Solirubrobacteraceae	Solirubrobacter
OTU_318	4	9	3	11	0	0	0	0	16	27	58	Bacteria	Proteobacteria	Betaproteobacteria	unclassified_Betaproteobacteria	unclassified_Betaproteobacteria	unclassified_Betaproteobacteria
OTU_154	562	212	644	555	160	172	116	94	853	2816	554	Bacteria	Proteobacteria	Betaproteobacteria	Burkholderiales	unclassified_Burkholderiales	unclassified_Burkholderiales
OTU_1300	9	0	11	10	0	0	0	0	131	49	106	Bacteria	Actinobacteriota	Actinobacteria	Actinomycetales	Nocardioidaceae	unclassified_Nocardioidaceae
OTU_3007	26	9	22	17	0	0	0	0	9	72	46	Bacteria	Firmicutes	Bacilli	Bacillales	unclassified_Bacillales	unclassified_Bacillales
OTU_230	1	1	7	5	1	1	0	0	437	99	110	Bacteria	Actinobacteriota	Actinobacteria	Actinomycetales	Geodermatophilaceae	Blastococcus
OTU_2011	11	98	10	22	6	3	1	2	37	256	8	Bacteria	Proteobacteria	Alphaproteobacteria	Sphingomonadales	Sphingomonadaceae	Sphingomonas
OTU_138	13	1	4	9	0	0	0	0	13	24	34	Bacteria	Actinobacteriota	Actinobacteria	Actinomycetales	Nocardioidaceae	Nocardioides
OTU_2282	2	0	0	2	0	0	3	0	16	6	37	Bacteria	Proteobacteria	Alphaproteobacteria	Caulobacterales	Caulobacteraceae	Brevundimonas
OTU_323	3	11	10	17	0	0	3	1	43	18	10	Bacteria	Proteobacteria	Deltaproteobacteria	Myxococcales	unclassified_Myxococcales	unclassified_Myxococcales
OTU_140	2	0	5	2	0	0	0	0	41	16	55	Bacteria	unclassified_Bacteria	unclassified_Bacteria	unclassified_Bacteria	unclassified_Bacteria	unclassified_Bacteria
OTU_44	120	33	69	147	71	124	23	45	11151	393	76	Bacteria	Proteobacteria	Alphaproteobacteria	Caulobacterales	Caulobacteraceae	Phenylobacterium
OTU_68	0	2	2	0	0	2	1	1	43	0	20	Bacteria	Proteobacteria	Alphaproteobacteria	Sphingomonadales	Sphingomonadaceae	Novosphingobium
OTU_82	15	25	35	16	1	0	0	0	2926	237	1621	Bacteria	Actinobacteriota	Actinobacteria	Actinomycetales	unclassified_Actinomycetales	unclassified_Actinomycetales
OTU_5348	11	0	0	6	0	0	0	53	4	2	0	Bacteria	Acidobacteria	Acidobacteria_Gp4	unclassified_Acidobacteria_Gp4	unclassified_Acidobacteria_Gp4	Gp4
OTU_462	25	3	4	18	0	0	0	0	101	171	201	Bacteria	Proteobacteria	Alphaproteobacteria	Rhodobacterales	Rhodobacteraceae	unclassified_Rhodobacteraceae
OTU_2910	1	1	1	1	0	0	0	0	1	30	3	Bacteria	Gemmatimonadetes	Gemmatimonadetes	Gemmatimonadales	Gemmatimonadaceae	Gemmatimonas
OTU_173	5	4	1	0	0	0	0	0	29	14	51	Bacteria	Actinobacteriota	unclassified_Actinobacteria	unclassified_Actinobacteria	unclassified_Actinobacteria	unclassified_Actinobacteria
OTU_545	13	0	21	2	0	0	0	0	1	81	2	Bacteria	Actinobacteriota	Actinobacteria	Actinomycetales	Streptomycetaceae	Streptomyces
OTU_541	11	5	0	3	0	0	0	1	58	365	203	Bacteria	Firmicutes	Bacilli	Bacillales	unclassified_Bacillales	unclassified_Bacillales
OTU_11	8	153	42	54	2	4	2	2	32	49	2	Bacteria	Acidobacteria	Acidobacteria_Gp4	unclassified_Acidobacteria_Gp4	unclassified_Acidobacteria_Gp4	Gp4
OTU_60	1060	622	372	925	391	210	182	169	177	181	11	Bacteria	Proteobacteria	Alphaproteobacteria	Rhizobiales	Bradyrhizobiaceae	Bradyrhizobium
OTU_694	5	4	9	8	0	0	0	0	119	62	3	Bacteria	Actinobacteriota	Actinobacteria	unclassified_Actinobacteria	unclassified_Actinobacteria	unclassified_Actinobacteria
OTU_2936	1	0	1	2	0	0	0	0	28	0	9	Bacteria	Actinobacteriota	Actinobacteria	Actinomycetales	Nocardioidaceae	Nocardioides
OTU_556	9	0	0	0	0	0	0	0	59	33	167	Bacteria	Actinobacteriota	unclassified_Actinobacteria	unclassified_Actinobacteria	unclassified_Actinobacteria	unclassified_Actinobacteria
OTU_1014	0	0	0	2	0	0	0	0	7	0	27	Bacteria	Firmicutes	Bacilli	Bacillales	Alicyclobacillaceae	Tumebacillus
OTU_214	7	20	17	12	2	1	0	1	410	49	87	Bacteria	Actinobacteriota	Actinobacteria	Actinomycetales	Nocardioidaceae	unclassified_Nocardioidaceae
OTU_972	1	0	1	5	0	3	1	0	32	5	5	Bacteria	Actinobacteriota	Actinobacteria	Actinomycetales	Micromonosporaceae	unclassified_Micromonosporaceae
OTU_444	142	457	150	183	789	150	176	73	56	339	70	Bacteria	Proteobacteria	Gammaproteobacteria	Xanthomonadales	Sinobacteraceae	Steroidobacter
OTU_25	610	449	282	613	34	14	34	13	3137	3657	618	Bacteria	Proteobacteria	Betaproteobacteria	Burkholderiales	Comamonadaceae	unclassified_Comamonadaceae
OTU_841	5	1	0	8	0	1	0	0	40	36	45	Bacteria	unclassified_Bacteria	unclassified_Bacteria	unclassified_Bacteria	unclassified_Bacteria	unclassified_Bacteria
OTU_212	37	26	37	42	1	0	0	0	365	197	343	Bacteria	Actinobacteriota	Actinobacteria	Acidimicrobiales	unclassified_Acidimicrobiales	unclassified_Acidimicrobiales
OTU_38	1	2	4	7	0	0	0	2	48	27	28	Bacteria	unclassified_Bacteria	unclassified_Bacteria	unclassified_Bacteria	unclassified_Bacteria	unclassified_Bacteria
OTU_40	4602	50	46	2584	0	10	2	6	1452	21	1224	Bacteria	Proteobacteria	Alphaproteobacteria	Rhizobiales	Rhizobiaceae	Rhizobium
OTU_56	2	5	1	2	2	0	8	0	1	25	16	Bacteria	Actinobacteriota	Actinobacteria	Actinomycetales	Micromonosporaceae	unclassified_Micromonosporaceae
OTU_346	8	6	6	1	0	0	0	0	229	176	34	Bacteria	Acidobacteria	Acidobacteria_Gp6	unclassified_Acidobacteria_Gp6	unclassified_Acidobacteria_Gp6	Gp6
OTU_33	5	4	4	3	2	4	2	0	59	48	41	Bacteria	Proteobacteria	Gammaproteobacteria	Xanthomonadales	Xanthomonadaceae	Lysobacter
OTU_261	3	15	2	6	28	1	1	0	27	20	4	Bacteria	Proteobacteria	Alphaproteobacteria	Sphingomonadales	Erythrobacteraceae	unclassified_Erythrobacteraceae
OTU_29	4	1	0	1	0	0	2	1	34	26	11	Bacteria	Actinobacteriota	Actinobacteria	Actinomycetales	Micrococcaceae	Arthrobacter
OTU_45	1	6	3	3	0	0	1	0	33	14	38	Bacteria	Acidobacteria	Acidobacteria_Gp4	unclassified_Acidobacteria_Gp4	unclassified_Acidobacteria_Gp4	Gp4
OTU_1629	1	1	1	5	0	0	6	0	12	37	39	Bacteria	Firmicutes	Bacilli	Bacillales	unclassified_Bacillales	unclassified_Bacillales
OTU_99	38	45	18	37	23	2	11	1	43	123	10	Bacteria	Proteobacteria	Alphaproteobacteria	Sphingomonadales	Sphingomonadaceae	Novosphingobium
OTU_1731	2	5	0	2	0	4	3	0	46	5	30	Bacteria	Proteobacteria	Gammaproteobacteria	Pseudomonadales	Moraxellaceae	Enhydrobacter
OTU_699	5	9	5	17	1	1	0	0	272	156	135	Bacteria	Actinobacteriota	Actinobacteria	Actinomycetales	Geodermatophilaceae	Geodermatophilus
OTU_1335	0	0	0	0	0	0	0	0	10	2	34	Bacteria	Actinobacteriota	unclassified_Actinobacteria	unclassified_Actinobacteria	unclassified_Actinobacteria	unclassified_Actinobacteria
OTU_5	12378	4369	3812	11695	2806	2375	3434	6119	170	105	122	Bacteria	Actinobacteriota	Actinobacteria	Actinomycetales	Streptomycetaceae	unclassified_Streptomycetaceae
OTU_851	3	0	0	7	0	0	0	0	104	50	225	Bacteria	unclassified_Bacteria	unclassified_Bacteria	unclassified_Bacteria	unclassified_Bacteria	unclassified_Bacteria
OTU_107	56	857	75	234	466	25	15	19	34	157	33	Bacteria	Acidobacteria	Acidobacteria_Gp6	unclassified_Acidobacteria_Gp6	unclassified_Acidobacteria_Gp6	Gp6
OTU_423	16	4	4	10	4	9	1	10	113	104	219	Bacteria	Proteobacteria	Alphaproteobacteria	Rhizobiales	Methylobacteriaceae	Microvirga
OTU_65	16	24	12	17	0	0	0	0	189	110	228	Bacteria	Actinobacteriota	Actinobacteria	Solirubrobacterales	Solirubrobacteraceae	Solirubrobacter
OTU_26	974	145	187	709	149	279	86	323	575	750	1140	Bacteria	Proteobacteria	Alphaproteobacteria	Rhizobiales	Methylobacteriaceae	Microvirga
OTU_75	120	1	24	80	0	1	0	1	6	19	5	Bacteria	Actinobacteriota	Actinobacteria	Actinomycetales	Mycobacteriaceae	Mycobacterium
OTU_2153	0	0	0	1	0	0	0	0	9	8	36	Bacteria	Actinobacteriota	unclassified_Actinobacteria	unclassified_Actinobacteria	unclassified_Actinobacteria	unclassified_Actinobacteria
OTU_1207	1	1	4	1	0	0	0	0	28	40	47	Bacteria	Actinobacteriota	Actinobacteria	Solirubrobacterales	unclassified_Solirubrobacterales	unclassified_Solirubrobacterales
OTU_1804	1	1	0	3	0	0	0	0	167	42	308	Bacteria	Proteobacteria	Alphaproteobacteria	Sphingomonadales	Sphingomonadaceae	Sphingomonas
OTU_4430	3	21	15	14	2	0	0	1	75	104	392	Bacteria	Verrucomicrobia	Opitutae	Opitutales	Opitutaceae	Opitutus
OTU_363	15	1	3	10	0	0	0	1	247	483	433	Bacteria	Proteobacteria	Alphaproteobacteria	Sphingomonadales	Sphingomonadaceae	unclassified_Sphingomonadaceae
OTU_926	16	1	1	4	0	1	2	2	106	66	96	Bacteria	Proteobacteria	Betaproteobacteria	Hydrogenophilales	Hydrogenophilaceae	Hydrogenophilus
OTU_1607	1	0	4	5	0	0	0	0	31	46	46	Bacteria	Acidobacteria	Acidobacteria_Gp6	unclassified_Acidobacteria_Gp6	unclassified_Acidobacteria_Gp6	Gp6
OTU_478	32	10	11	30	0	0	0	0	370	227	19	Bacteria	Actinobacteriota	Actinobacteria	Solirubrobacterales	Conexibacteraceae	Conexibacter
OTU_3131	4	4	6	6	0	0	0	0	28	54	53	Bacteria	Actinobacteriota	Actinobacteria	unclassified_Actinobacteria	unclassified_Actinobacteria	unclassified_Actinobacteria
OTU_580	18	6	4	9	0	0	0	0	54	35	20	Bacteria	unclassified_Bacteria	unclassified_Bacteria	unclassified_Bacteria	unclassified_Bacteria	unclassified_Bacteria
OTU_1145	29	2	13	16	2	0	4	7	100	47	199	Bacteria	Proteobacteria	Alphaproteobacteria	Sphingomonadales	Sphingomonadaceae	Sphingomonas
OTU_1390	622	6	7	368	0	0	0	2	14	181	180	Bacteria	Actinobacteriota	Actinobacteria	Actinomycetales	Micrococcaceae	Sinomonas
OTU_660	5	1	0	0	0	0	0	1	84	78	39	Bacteria	Proteobacteria	Deltaproteobacteria	Myxococcales	unclassified_Myxococcales	unclassified_Myxococcales
OTU_13387	3	1	9	0	0	0	0	0	21	62	37	Bacteria	Actinobacteriota	Actinobacteria	Actinomycetales	Micromonosporaceae	unclassified_Micromonosporaceae
OTU_1535	5	2	0	5	4	2	0	0	35	13	51	Bacteria	Firmicutes	Bacilli	Bacillales	Staphylococcaceae	Staphylococcus
OTU_719	0	0	1	2	0	0	0	0	55	11	5	Bacteria	Acidobacteria	Acidobacteria_Gp7	unclassified_Acidobacteria_Gp7	unclassified_Acidobacteria_Gp7	Gp7
OTU_159	22	555	47	87	28	1	0	1	36	24	17	Bacteria	Acidobacteria	Acidobacteria_Gp4	unclassified_Acidobacteria_Gp4	unclassified_Acidobacteria_Gp4	Blastocatella
OTU_3452	4	2	5	16	0	0	1	0	122	76	74	Archaea	Thaumarchaeota	unclassified_Thaumarchaeota	Nitrososphaerales	Nitrososphaeraceae	Nitrososphaera
OTU_534	9	29	13	18	1	0	2	0	40	54	34	Bacteria	Actinobacteriota	Actinobacteria	unclassified_Actinobacteria	unclassified_Actinobacteria	unclassified_Actinobacteria
OTU_5763	0	27	14	12	7	0	2	2	4	23	7	Bacteria	Proteobacteria	Alphaproteobacteria	Rhodospirillales	unclassified_Rhodospirillales	unclassified_Rhodospirillales
OTU_320	70	0	0	75	0	4	12	14	54	7	41	Bacteria	Proteobacteria	Alphaproteobacteria	Sphingomonadales	Sphingomonadaceae	Sphingomonas
OTU_121	103	0	1	48	0	0	0	3	29	1099	10	Bacteria	Proteobacteria	Alphaproteobacteria	Rhizobiales	Rhizobiaceae	Rhizobium
OTU_643	0	0	4	2	0	0	4	1	34	40	12	Bacteria	Proteobacteria	Deltaproteobacteria	Bdellovibrionales	Bacteriovoracaceae	Peredibacter
OTU_167	11	3	3	6	0	0	0	3	63	58	24	Bacteria	unclassified_Bacteria	unclassified_Bacteria	unclassified_Bacteria	unclassified_Bacteria	unclassified_Bacteria
OTU_1851	28	11	13	24	1	1	2	0	357	321	467	Bacteria	Actinobacteriota	Actinobacteria	Actinomycetales	Geodermatophilaceae	Geodermatophilus
OTU_1184	14	39	22	26	3	0	0	0	11	19	2	Bacteria	Proteobacteria	Alphaproteobacteria	Rhizobiales	Rhizobiales_incertae_sedis	Vasilyevaea
OTU_103	0	0	0	0	0	0	33	0	0	0	0	Bacteria	Proteobacteria	Alphaproteobacteria	Rhizobiales	unclassified_Rhizobiales	unclassified_Rhizobiales
OTU_83	28	28	4	19	2	1	3	17	10	21	10	Bacteria	Proteobacteria	Alphaproteobacteria	Rhizobiales	unclassified_Rhizobiales	unclassified_Rhizobiales
OTU_6462	0	0	0	0	0	0	0	1	12	3	36	Bacteria	Actinobacteriota	Actinobacteria	Solirubrobacterales	unclassified_Solirubrobacterales	unclassified_Solirubrobacterales
OTU_229	2	34	5	20	0	0	0	1	61	116	7	Bacteria	Bacteroidetes	Bacteroidetes_incertae_sedis	unclassified_Bacteroidetes_incertae_sedis	unclassified_Bacteroidetes_incertae_sedis	Ohtaekwangia
OTU_81	62	134	16	60	120	25	10	9	2	7	3	Bacteria	Proteobacteria	Alphaproteobacteria	Rhizobiales	unclassified_Rhizobiales	unclassified_Rhizobiales
OTU_238	134	322	207	380	187	17	45	197	28	24	6	Bacteria	Bacteroidetes	Sphingobacteriia	Sphingobacteriales	Chitinophagaceae	Niastella
OTU_32	125	102	116	117	1	11	4	4	593	9277	2754	Bacteria	Firmicutes	Bacilli	Bacillales	unclassified_Bacillales	unclassified_Bacillales
OTU_2860	9	0	0	6	0	0	0	0	48	24	2	Bacteria	Proteobacteria	Alphaproteobacteria	Sphingomonadales	Sphingomonadaceae	unclassified_Sphingomonadaceae
OTU_97	17	7	19	7	1	1	3	0	25	13	35	Bacteria	Actinobacteriota	Actinobacteria	Actinomycetales	Pseudonocardiaceae	Pseudonocardia
OTU_1100	2	2	4	0	0	0	0	0	20	28	174	Bacteria	Firmicutes	Bacilli	Bacillales	Paenibacillaceae_1	Paenibacillus
OTU_961	2	1	0	0	0	0	0	0	16	9	104	Bacteria	Proteobacteria	Gammaproteobacteria	Enterobacteriales	Enterobacteriaceae	unclassified_Enterobacteriaceae
OTU_78	47	65	54	78	1	0	0	0	126	79	400	Bacteria	Actinobacteriota	Actinobacteria	Acidimicrobiales	unclassified_Acidimicrobiales	unclassified_Acidimicrobiales
OTU_654	17	19	20	21	0	0	0	1	54	162	58	Bacteria	Proteobacteria	Betaproteobacteria	unclassified_Betaproteobacteria	unclassified_Betaproteobacteria	unclassified_Betaproteobacteria
OTU_1167	0	4	0	1	0	0	0	0	12	11	55	Bacteria	Actinobacteriota	unclassified_Actinobacteria	unclassified_Actinobacteria	unclassified_Actinobacteria	unclassified_Actinobacteria
OTU_206	5	3	0	2	0	1	0	0	6	15	56	Bacteria	Proteobacteria	Alphaproteobacteria	Caulobacterales	Caulobacteraceae	Brevundimonas
OTU_797	45	4	5	33	0	0	0	0	12	23	14	Bacteria	Proteobacteria	Alphaproteobacteria	Caulobacterales	Caulobacteraceae	Caulobacter
OTU_152	7	2	0	0	0	0	0	0	20	44	5	Bacteria	Proteobacteria	Alphaproteobacteria	Rhodospirillales	Rhodospirillaceae	unclassified_Rhodospirillaceae
OTU_1180	0	1	0	3	0	0	0	0	35	33	65	Bacteria	Actinobacteriota	unclassified_Actinobacteria	unclassified_Actinobacteria	unclassified_Actinobacteria	unclassified_Actinobacteria
OTU_88	18	18	27	12	2	0	0	1	46	60	4	Bacteria	Proteobacteria	Alphaproteobacteria	Sphingomonadales	Sphingomonadaceae	unclassified_Sphingomonadaceae
OTU_638	373	0	3	232	0	0	0	0	0	1	0	Bacteria	Proteobacteria	Alphaproteobacteria	Rhizobiales	unclassified_Rhizobiales	unclassified_Rhizobiales
OTU_252	4	10	10	21	0	1	0	1	79	56	219	Archaea	Thaumarchaeota	unclassified_Thaumarchaeota	Nitrososphaerales	Nitrososphaeraceae	Nitrososphaera
OTU_1659	0	0	0	1	0	0	0	0	38	10	62	Bacteria	unclassified_Bacteria	unclassified_Bacteria	unclassified_Bacteria	unclassified_Bacteria	unclassified_Bacteria
OTU_1386	1	0	6	6	0	0	0	1	10	89	51	Bacteria	Firmicutes	Bacilli	Bacillales	Paenibacillaceae_1	Paenibacillus
OTU_339	0	0	0	0	0	0	2	0	30	4	6	Bacteria	unclassified_Bacteria	unclassified_Bacteria	unclassified_Bacteria	unclassified_Bacteria	unclassified_Bacteria
OTU_1214	12	1	0	6	1	0	0	0	4	0	85	Bacteria	Firmicutes	Bacilli	Lactobacillales	Aerococcaceae	Aerococcus
OTU_9734	1	0	0	1	0	0	0	0	39	70	0	Bacteria	Proteobacteria	Alphaproteobacteria	Sphingomonadales	Sphingomonadaceae	unclassified_Sphingomonadaceae
OTU_17	17	13	7	15	3	7	6	5	19	4	468	Bacteria	Proteobacteria	Gammaproteobacteria	Pseudomonadales	Moraxellaceae	Acinetobacter
OTU_1348	2	1	1	2	8	17	9	21	1	0	37	Bacteria	Proteobacteria	Gammaproteobacteria	Pseudomonadales	Pseudomonadaceae	unclassified_Pseudomonadaceae
OTU_1852	12	7	8	4	2	0	1	0	9	33	1	Bacteria	Proteobacteria	Alphaproteobacteria	Rhizobiales	unclassified_Rhizobiales	unclassified_Rhizobiales
OTU_220	255	1	621	132	0	0	1	2	40	18	27	Bacteria	Proteobacteria	Betaproteobacteria	Burkholderiales	Comamonadaceae	Pelomonas
OTU_1453	6	14	18	19	0	0	0	0	101	218	37	Bacteria	Acidobacteria	Acidobacteria_Gp6	unclassified_Acidobacteria_Gp6	unclassified_Acidobacteria_Gp6	Gp6
OTU_2746	34	20	28	21	0	0	0	0	15	10	51	Bacteria	Proteobacteria	Betaproteobacteria	Rhodocyclales	Rhodocyclaceae	Azoarcus
OTU_1459	3	1	0	0	0	0	0	0	37	0	5	Bacteria	Proteobacteria	Gammaproteobacteria	unclassified_Gammaproteobacteria	unclassified_Gammaproteobacteria	unclassified_Gammaproteobacteria
OTU_170	22	46	5	5	2	0	0	0	12	35	30	Bacteria	Acidobacteria	Acidobacteria_Gp4	unclassified_Acidobacteria_Gp4	unclassified_Acidobacteria_Gp4	Gp4
OTU_1579	9	6	10	2	0	0	0	3	2	32	20	Bacteria	Firmicutes	Bacilli	Bacillales	Paenibacillaceae_1	Paenibacillus
OTU_4209	0	0	0	1	0	0	0	0	10	0	26	Bacteria	Proteobacteria	Gammaproteobacteria	Enterobacteriales	Enterobacteriaceae	unclassified_Enterobacteriaceae
OTU_392	29	6	3	23	0	0	0	0	0	17	7	Bacteria	Planctomycetes	Planctomycetia	Planctomycetales	Planctomycetaceae	Gemmata
OTU_2598	0	2	1	0	0	0	0	1	22	0	29	Bacteria	Firmicutes	Bacilli	Lactobacillales	Streptococcaceae	Streptococcus
OTU_357	377	162	41	223	73	2	14	0	0	9	0	Bacteria	Bacteroidetes	Sphingobacteriia	Sphingobacteriales	Chitinophagaceae	Flavitalea
OTU_51	185	1094	304	704	311	15	15	47	543	773	150	Bacteria	Proteobacteria	Alphaproteobacteria	Rhodospirillales	unclassified_Rhodospirillales	unclassified_Rhodospirillales
OTU_117	2	5	9	14	0	0	0	0	53	25	147	Archaea	Thaumarchaeota	unclassified_Thaumarchaeota	Nitrososphaerales	Nitrososphaeraceae	Nitrososphaera
OTU_2701	4	3	1	3	0	0	1	0	28	89	7	Bacteria	Proteobacteria	Betaproteobacteria	Burkholderiales	Oxalobacteraceae	unclassified_Oxalobacteraceae
OTU_4203	0	0	0	0	0	0	0	1	29	115	0	Bacteria	Proteobacteria	Betaproteobacteria	Burkholderiales	Oxalobacteraceae	unclassified_Oxalobacteraceae
OTU_2658	1	1	0	0	0	0	0	0	20	45	12	Bacteria	Proteobacteria	unclassified_Proteobacteria	unclassified_Proteobacteria	unclassified_Proteobacteria	unclassified_Proteobacteria
OTU_245	9	10	10	20	0	0	0	0	379	348	77	Archaea	Thaumarchaeota	unclassified_Thaumarchaeota	Nitrososphaerales	Nitrososphaeraceae	Nitrososphaera
OTU_443	8	3	0	4	0	0	4	0	5	50	21	Bacteria	Planctomycetes	Planctomycetia	Planctomycetales	Planctomycetaceae	Gemmata
OTU_28	3175	2505	1933	4600	1399	514	498	1234	17	389	9	Bacteria	Bacteroidetes	Sphingobacteriia	Sphingobacteriales	Chitinophagaceae	Chitinophaga
OTU_110	438	168	61	263	147	8	139	7	41	1489	265	Bacteria	Actinobacteriota	Actinobacteria	Actinomycetales	Streptosporangiaceae	Nonomuraea
OTU_866	601	25	59	345	22	55	0	2	7	16	27	Bacteria	Actinobacteriota	Actinobacteria	Actinomycetales	Pseudonocardiaceae	Amycolatopsis
OTU_1119	1	3	0	0	0	0	0	0	6	41	35	Bacteria	Firmicutes	Bacilli	Bacillales	Paenibacillaceae_1	Brevibacillus
OTU_451	405	92	85	79	22	100	75	26	0	13	19	Bacteria	Firmicutes	Bacilli	Bacillales	Paenibacillaceae_1	Paenibacillus
OTU_91	1469	112	128	1030	4	170	1	25	3	65	0	Bacteria	Proteobacteria	Alphaproteobacteria	Rhodospirillales	Rhodospirillaceae	Inquilinus
OTU_2879	3	1	3	31	0	4	0	4	0	0	0	Bacteria	Bacteroidetes	Bacteroidetes_incertae_sedis	unclassified_Bacteroidetes_incertae_sedis	unclassified_Bacteroidetes_incertae_sedis	Ohtaekwangia
OTU_311	264	29	29	151	1	0	0	0	27	50	139	Bacteria	Actinobacteriota	Actinobacteria	Actinomycetales	Nocardioidaceae	Kribbella
OTU_13248	1	1	49	4	1	0	8	0	0	0	0	Bacteria	Bacteroidetes	Sphingobacteriia	Sphingobacteriales	Chitinophagaceae	Chitinophaga
OTU_2262	0	2	1	1	0	0	0	0	1	17	27	Bacteria	Proteobacteria	Alphaproteobacteria	Rhizobiales	unclassified_Rhizobiales	unclassified_Rhizobiales
OTU_2288	14	2	6	14	0	0	0	0	10	0	39	Bacteria	Actinobacteriota	Actinobacteria	Actinomycetales	Nocardioidaceae	Flindersiella
OTU_171	427	451	396	606	263	301	414	439	5	89	26	Bacteria	Actinobacteriota	Actinobacteria	Actinomycetales	unclassified_Actinomycetales	unclassified_Actinomycetales
OTU_2611	2	33	3	7	7	0	0	0	7	5	4	Bacteria	Proteobacteria	Alphaproteobacteria	unclassified_Alphaproteobacteria	unclassified_Alphaproteobacteria	unclassified_Alphaproteobacteria
OTU_30	7654	8695	8076	11195	3467	4699	6714	5374	134	735	617	Bacteria	Actinobacteriota	Actinobacteria	Actinomycetales	Streptomycetaceae	Streptomyces
OTU_1006	16	77	20	37	1	0	0	3	22	106	12	Bacteria	Proteobacteria	Alphaproteobacteria	Caulobacterales	Caulobacteraceae	Phenylobacterium
OTU_6277	5	7	4	1	0	0	0	0	0	26	17	Bacteria	Firmicutes	Bacilli	Bacillales	Paenibacillaceae_1	Brevibacillus
OTU_158	1704	157	148	1340	15	39	32	145	0	109	1	Bacteria	Proteobacteria	Alphaproteobacteria	Rhizobiales	unclassified_Rhizobiales	unclassified_Rhizobiales
OTU_174	925	154	97	778	23	50	14	334	0	0	28	Bacteria	Actinobacteriota	Actinobacteria	Actinomycetales	Thermomonosporaceae	Actinoallomurus
OTU_1005	32	45	18	44	37	1	11	5	12	35	17	Bacteria	Proteobacteria	Alphaproteobacteria	Rhizobiales	Hyphomicrobiaceae	Blastochloris
OTU_119	2647	88	3	1622	13	68	1	235	1	12	3	Bacteria	Proteobacteria	Betaproteobacteria	Burkholderiales	Burkholderiaceae	Cupriavidus
OTU_5038	119	5	61	101	5	2	32	2	10	15	36	Bacteria	Actinobacteriota	Actinobacteria	Actinomycetales	Micromonosporaceae	unclassified_Micromonosporaceae
OTU_568	38	180	50	91	53	6	6	10	67	207	38	Bacteria	Proteobacteria	Alphaproteobacteria	Rhodospirillales	unclassified_Rhodospirillales	unclassified_Rhodospirillales
OTU_50	1702	1708	1642	2094	677	343	422	587	60	1210	185	Bacteria	Bacteroidetes	Sphingobacteriia	Sphingobacteriales	Chitinophagaceae	unclassified_Chitinophagaceae
OTU_5614	30	2	6	33	2	1	0	0	0	0	14	Bacteria	Actinobacteriota	Actinobacteria	Actinomycetales	Pseudonocardiaceae	unclassified_Pseudonocardiaceae
OTU_517	38	2	13	15	0	0	1	0	1	3	3	Bacteria	Proteobacteria	Alphaproteobacteria	Rhizobiales	Bradyrhizobiaceae	Bosea
OTU_752	15	105	89	77	10	1	4	0	18	206	6	Bacteria	Bacteroidetes	Bacteroidetes_incertae_sedis	unclassified_Bacteroidetes_incertae_sedis	unclassified_Bacteroidetes_incertae_sedis	Ohtaekwangia
OTU_1133	3	3	1	0	0	0	0	0	97	66	90	Bacteria	unclassified_Bacteria	unclassified_Bacteria	unclassified_Bacteria	unclassified_Bacteria	unclassified_Bacteria
OTU_3387	20	5	4	14	0	0	0	0	69	94	14	Bacteria	Proteobacteria	Betaproteobacteria	Burkholderiales	unclassified_Burkholderiales	unclassified_Burkholderiales
OTU_618	235	2	493	89	1	1	0	0	8	0	12	Bacteria	Proteobacteria	Betaproteobacteria	Burkholderiales	Alcaligenaceae	unclassified_Alcaligenaceae
OTU_681	41	19	13	15	1	1	0	0	38	53	184	Bacteria	Actinobacteriota	Actinobacteria	Actinomycetales	Thermomonosporaceae	Actinomadura
OTU_92	577	1919	379	773	807	264	107	73	70	848	30	Bacteria	Proteobacteria	Alphaproteobacteria	Rhizobiales	unclassified_Rhizobiales	unclassified_Rhizobiales
OTU_14	3434	12287	7348	10037	899	293	842	962	68	51	40	Bacteria	Proteobacteria	Betaproteobacteria	Burkholderiales	Burkholderiaceae	Ralstonia
OTU_2955	109	131	121	128	10	3	9	0	0	1	7	Bacteria	Actinobacteriota	Actinobacteria	Actinomycetales	Thermomonosporaceae	Actinoallomurus
OTU_2222	2	1	0	0	0	0	0	0	2	4	29	Bacteria	Proteobacteria	Alphaproteobacteria	Rhodospirillales	Acetobacteraceae	unclassified_Acetobacteraceae
OTU_1364	1	2	1	1	1	0	0	0	91	48	2	Bacteria	Proteobacteria	unclassified_Proteobacteria	unclassified_Proteobacteria	unclassified_Proteobacteria	unclassified_Proteobacteria
OTU_2666	15	43	2	16	2	0	0	0	0	0	0	Bacteria	Bacteroidetes	Sphingobacteriia	Sphingobacteriales	Chitinophagaceae	unclassified_Chitinophagaceae
OTU_1921	40	10	10	34	0	0	0	0	4	10	12	Bacteria	unclassified_Bacteria	unclassified_Bacteria	unclassified_Bacteria	unclassified_Bacteria	unclassified_Bacteria
OTU_436	57	550	65	119	4	0	1	0	6	0	62	Bacteria	Proteobacteria	Deltaproteobacteria	Myxococcales	Polyangiaceae	unclassified_Polyangiaceae
OTU_814	145	4	7	93	0	0	0	0	115	99	44	Bacteria	Actinobacteriota	Actinobacteria	Actinomycetales	Streptosporangiaceae	unclassified_Streptosporangiaceae
OTU_546	107	0	1	51	19	68	111	42	11	21	3	Bacteria	Actinobacteriota	Actinobacteria	Actinomycetales	Micromonosporaceae	Actinoplanes
OTU_402	19	10	11	29	2	0	0	0	177	154	262	Bacteria	Proteobacteria	Alphaproteobacteria	Rhizobiales	Methylobacteriaceae	unclassified_Methylobacteriaceae
OTU_696	26	59	12	21	3	0	1	0	92	83	23	Bacteria	Proteobacteria	Alphaproteobacteria	unclassified_Alphaproteobacteria	unclassified_Alphaproteobacteria	unclassified_Alphaproteobacteria
OTU_648	43	22	4	23	4	3	0	0	13	24	25	Bacteria	Acidobacteria	Acidobacteria_Gp16	unclassified_Acidobacteria_Gp16	unclassified_Acidobacteria_Gp16	Gp16
OTU_6276	6	15	1	16	5	0	0	0	30	93	0	Bacteria	Proteobacteria	Alphaproteobacteria	Rhodospirillales	unclassified_Rhodospirillales	unclassified_Rhodospirillales
OTU_422	14	32	10	17	0	0	0	1	90	547	441	Bacteria	Firmicutes	Bacilli	Bacillales	Paenibacillaceae_2	Oxalophagus
OTU_310	186	214	308	438	122	48	16	38	53	344	25	Bacteria	Proteobacteria	Alphaproteobacteria	Caulobacterales	Caulobacteraceae	Phenylobacterium
OTU_1586	9	49	5	4	0	0	0	0	4	34	15	Bacteria	Armatimonadetes	Chthonomonadetes	Chthonomonadales	Chthonomonadaceae	Chthonomonas/Armatimonadetes_gp3
OTU_9726	37	0	1	16	0	0	0	0	0	0	0	Bacteria	Proteobacteria	Alphaproteobacteria	Rhizobiales	Methylobacteriaceae	unclassified_Methylobacteriaceae
OTU_975	25	10	6	15	0	3	4	0	4	11	21	Bacteria	Actinobacteriota	Actinobacteria	Actinomycetales	Pseudonocardiaceae	unclassified_Pseudonocardiaceae
OTU_1018	3	171	57	20	9	1	3	1	4	7	0	Bacteria	Chlamydiae	Chlamydiia	Chlamydiales	Parachlamydiaceae	unclassified_Parachlamydiaceae
OTU_6967	17	1	0	34	1	5	0	22	0	0	0	Bacteria	Proteobacteria	Betaproteobacteria	Burkholderiales	Burkholderiaceae	Cupriavidus
OTU_301	9	1	2	178	1	2	1	134	12	8	15	Bacteria	Proteobacteria	Gammaproteobacteria	unclassified_Gammaproteobacteria	unclassified_Gammaproteobacteria	unclassified_Gammaproteobacteria
OTU_779	21	8	16	2	5	26	1	0	11	352	15	Bacteria	Bacteroidetes	Sphingobacteriia	Sphingobacteriales	Chitinophagaceae	unclassified_Chitinophagaceae
OTU_675	21	0	4	12	2	109	0	1	80	23	58	Bacteria	Actinobacteriota	Actinobacteria	Actinomycetales	Microbacteriaceae	unclassified_Microbacteriaceae
OTU_1525	0	9	2	4	0	0	0	0	0	26	8	Bacteria	Acidobacteria	Acidobacteria_Gp3	unclassified_Acidobacteria_Gp3	unclassified_Acidobacteria_Gp3	Gp3
OTU_4834	29	9	4	31	5	0	0	1	3	90	13	Bacteria	Actinobacteriota	Actinobacteria	Actinomycetales	Nocardioidaceae	Nocardioides
OTU_2109	2	9	2	1	0	0	1	2	25	20	42	Bacteria	Proteobacteria	Alphaproteobacteria	Caulobacterales	Caulobacteraceae	Phenylobacterium
OTU_480	4	14	10	2	0	1	0	0	335	2	201	Bacteria	Actinobacteriota	Actinobacteria	Actinomycetales	Nocardiaceae	Rhodococcus
OTU_306	532	124	202	278	3	3	0	2	30	530	110	Bacteria	Firmicutes	Bacilli	Bacillales	Paenibacillaceae_1	Paenibacillus
OTU_765	18	27	18	18	0	0	0	1	170	165	37	Bacteria	Proteobacteria	unclassified_Proteobacteria	unclassified_Proteobacteria	unclassified_Proteobacteria	unclassified_Proteobacteria
OTU_1850	197	370	214	345	72	115	88	188	7	131	37	Bacteria	Actinobacteriota	Actinobacteria	Actinomycetales	unclassified_Actinomycetales	unclassified_Actinomycetales
OTU_84	1674	0	4474	888	0	0	0	2	8	31	26	Bacteria	Proteobacteria	Alphaproteobacteria	Rhodospirillales	Rhodospirillaceae	Azospirillum
OTU_394	2	5	1	2	0	0	0	0	3	3	37	Bacteria	unclassified_Bacteria	unclassified_Bacteria	unclassified_Bacteria	unclassified_Bacteria	unclassified_Bacteria
OTU_3316	0	45	0	4	4	0	0	0	0	0	0	Bacteria	Acidobacteria	Acidobacteria_Gp4	unclassified_Acidobacteria_Gp4	unclassified_Acidobacteria_Gp4	Gp4
OTU_2502	2	252	30	41	30	0	0	0	5	41	0	Bacteria	Proteobacteria	Deltaproteobacteria	Myxococcales	Nannocystaceae	Nannocystis
OTU_1372	46	7	5	40	1	7	0	2	7	24	11	Bacteria	Firmicutes	Bacilli	Bacillales	Paenibacillaceae_1	Paenibacillus
OTU_112	78	42	103	69	0	0	0	0	1114	560	1069	Bacteria	Actinobacteriota	Actinobacteria	Acidimicrobiales	unclassified_Acidimicrobiales	unclassified_Acidimicrobiales
OTU_7588	19	12	11	37	9	8	8	2	1	0	0	Bacteria	Actinobacteriota	Actinobacteria	Actinomycetales	Streptomycetaceae	Streptomyces
OTU_434	67	210	24	119	213	33	25	57	11	159	0	Bacteria	Proteobacteria	Alphaproteobacteria	unclassified_Alphaproteobacteria	unclassified_Alphaproteobacteria	unclassified_Alphaproteobacteria
OTU_7606	32	0	1	24	0	0	0	0	0	0	0	Bacteria	Proteobacteria	Betaproteobacteria	Burkholderiales	unclassified_Burkholderiales	unclassified_Burkholderiales
OTU_3486	27	33	16	42	0	0	0	0	42	36	61	Bacteria	Actinobacteriota	Actinobacteria	Actinomycetales	unclassified_Actinomycetales	unclassified_Actinomycetales
OTU_3188	0	57	2	8	8	0	0	0	0	1	5	Bacteria	unclassified_Bacteria	unclassified_Bacteria	unclassified_Bacteria	unclassified_Bacteria	unclassified_Bacteria
OTU_5261	11	50	6	18	9	0	0	1	2	9	2	Bacteria	Proteobacteria	Alphaproteobacteria	Rhizobiales	unclassified_Rhizobiales	unclassified_Rhizobiales
OTU_5151	37	0	1	25	0	0	0	0	2	0	5	Bacteria	Proteobacteria	Alphaproteobacteria	Rhizobiales	Methylobacteriaceae	Methylobacterium
OTU_857	10	25	2	5	10	0	2	0	5	61	1	Bacteria	Planctomycetes	Planctomycetia	Planctomycetales	Planctomycetaceae	Pirellula
OTU_1690	4	8	2	2	0	0	0	0	7	126	17	Bacteria	Firmicutes	Bacilli	Bacillales	unclassified_Bacillales	unclassified_Bacillales
OTU_393	21	2	8	10	0	1	3	0	232	187	503	Bacteria	Proteobacteria	Alphaproteobacteria	Rhizobiales	unclassified_Rhizobiales	unclassified_Rhizobiales
OTU_9	11380	92	21421	7076	78	148	78	285	440	2428	422	Bacteria	Proteobacteria	Betaproteobacteria	Burkholderiales	Oxalobacteraceae	Massilia
OTU_684	9	218	17	199	11	3	11	14	24	12	12	Bacteria	Bacteroidetes	Bacteroidetes_incertae_sedis	unclassified_Bacteroidetes_incertae_sedis	unclassified_Bacteroidetes_incertae_sedis	Ohtaekwangia
OTU_2131	17	49	25	13	23	3	3	8	0	35	3	Bacteria	Bacteroidetes	Sphingobacteriia	Sphingobacteriales	Chitinophagaceae	unclassified_Chitinophagaceae
OTU_896	2	4	9	3	0	0	0	0	0	16	46	Bacteria	Acidobacteria	Acidobacteria_Gp3	unclassified_Acidobacteria_Gp3	unclassified_Acidobacteria_Gp3	Gp3
OTU_411	156	223	389	291	4	1	2	3	14	175	17	Bacteria	Bacteroidetes	Sphingobacteriia	Sphingobacteriales	Chitinophagaceae	unclassified_Chitinophagaceae
OTU_1474	5	5	2	4	0	0	0	0	40	41	85	Bacteria	Proteobacteria	Alphaproteobacteria	unclassified_Alphaproteobacteria	unclassified_Alphaproteobacteria	unclassified_Alphaproteobacteria
OTU_43	4	5	5	7	1	0	3	2	4	2	191	Bacteria	Bacteroidetes	Flavobacteriia	Flavobacteriales	Flavobacteriaceae	Chryseobacterium
OTU_2388	0	0	0	0	1	0	0	0	3	4	27	Bacteria	Proteobacteria	Gammaproteobacteria	Pseudomonadales	Pseudomonadaceae	unclassified_Pseudomonadaceae
OTU_2093	0	0	0	3	0	0	0	0	12	33	15	Bacteria	Verrucomicrobia	Spartobacteria	unclassified_Spartobacteria	unclassified_Spartobacteria	unclassified_Spartobacteria
OTU_342	18	193	47	46	6	0	0	0	119	127	61	Bacteria	Verrucomicrobia	Subdivision3	unclassified_Subdivision3	unclassified_Subdivision3	Subdivision3_genera_incertae_sedis
OTU_3012	1	2	0	1	0	0	0	0	3	0	66	Bacteria	Proteobacteria	Betaproteobacteria	Burkholderiales	Comamonadaceae	unclassified_Comamonadaceae
OTU_3152	0	0	2	0	1	0	0	0	43	0	8	Bacteria	Proteobacteria	Deltaproteobacteria	unclassified_Deltaproteobacteria	unclassified_Deltaproteobacteria	unclassified_Deltaproteobacteria
OTU_3588	125	0	0	85	0	0	0	1	0	0	0	Bacteria	Proteobacteria	Alphaproteobacteria	Rhizobiales	unclassified_Rhizobiales	unclassified_Rhizobiales
OTU_428	1228	13	2426	690	30	210	113	46	207	389	164	Bacteria	Proteobacteria	Betaproteobacteria	Burkholderiales	Oxalobacteraceae	Noviherbaspirillum
OTU_3132	137	13	29	15	5	42	22	0	0	0	3	Bacteria	Firmicutes	Bacilli	Bacillales	Paenibacillaceae_1	unclassified_Paenibacillaceae_1
OTU_66	7	7	14	5	0	0	1	1	128	190	91	Bacteria	Acidobacteria	Acidobacteria_Gp6	unclassified_Acidobacteria_Gp6	unclassified_Acidobacteria_Gp6	Gp6
OTU_71	4567	4	1216	2853	0	0	0	1	0	1	5	Bacteria	Proteobacteria	Gammaproteobacteria	Pseudomonadales	Pseudomonadaceae	Pseudomonas
OTU_1606	0	1	0	1	0	0	0	0	16	3	28	Bacteria	Proteobacteria	Deltaproteobacteria	Myxococcales	unclassified_Myxococcales	unclassified_Myxococcales
OTU_2820	11	5	19	21	0	0	0	0	204	104	128	Bacteria	Bacteroidetes	Sphingobacteriia	Sphingobacteriales	Chitinophagaceae	Flavisolibacter
OTU_895	0	0	2	0	0	0	0	0	29	46	133	Bacteria	unclassified_Bacteria	unclassified_Bacteria	unclassified_Bacteria	unclassified_Bacteria	unclassified_Bacteria
OTU_1800	4	1	1	3	0	0	0	0	11	15	98	Bacteria	Proteobacteria	Gammaproteobacteria	Xanthomonadales	Xanthomonadaceae	Stenotrophomonas
OTU_2635	54	4	27	82	9	13	20	23	13	7	4	Bacteria	Actinobacteriota	Actinobacteria	Actinomycetales	Streptomycetaceae	unclassified_Streptomycetaceae
OTU_1084	11	39	8	18	32	2	0	3	7	138	24	Bacteria	Armatimonadetes	unclassified_Armatimonadetes	unclassified_Armatimonadetes	unclassified_Armatimonadetes	Armatimonadetes_gp4
OTU_3927	5	0	2	1	0	2	0	0	91	191	53	Bacteria	Proteobacteria	Gammaproteobacteria	Xanthomonadales	Xanthomonadaceae	Lysobacter
OTU_135	18	30	29	35	0	1	0	1	570	150	244	Bacteria	Acidobacteria	Acidobacteria_Gp4	unclassified_Acidobacteria_Gp4	unclassified_Acidobacteria_Gp4	Gp4
OTU_10	5597	10788	13786	9801	5326	3580	7840	4633	43	66	143	Bacteria	Chloroflexi	Ktedonobacteria	unclassified_Ktedonobacteria	unclassified_Ktedonobacteria	unclassified_Ktedonobacteria
OTU_503	13	4	1	12	0	0	0	0	303	270	341	Bacteria	Proteobacteria	Alphaproteobacteria	Rhodobacterales	Rhodobacteraceae	unclassified_Rhodobacteraceae
OTU_3227	3	0	0	0	0	0	0	0	11	10	48	Bacteria	unclassified_Bacteria	unclassified_Bacteria	unclassified_Bacteria	unclassified_Bacteria	unclassified_Bacteria
OTU_2304	5	0	0	0	0	5	0	0	5	19	58	Bacteria	Bacteroidetes	Sphingobacteriia	Sphingobacteriales	Chitinophagaceae	unclassified_Chitinophagaceae
OTU_742	6	32	21	10	1	0	0	0	20	259	21	Bacteria	Bacteroidetes	Sphingobacteriia	Sphingobacteriales	Chitinophagaceae	Flavisolibacter
OTU_2413	75	19	86	65	13	9	0	1	318	1557	331	Bacteria	Proteobacteria	Betaproteobacteria	Burkholderiales	unclassified_Burkholderiales	unclassified_Burkholderiales
OTU_239	583	0	764	285	0	0	0	0	0	4	80	Bacteria	Proteobacteria	Gammaproteobacteria	Pseudomonadales	Pseudomonadaceae	unclassified_Pseudomonadaceae
OTU_2325	1	4	0	1	0	0	0	0	5	47	48	Bacteria	Deinococcus-Thermus	Deinococci	Deinococcales	Deinococcaceae	Deinococcus
OTU_6084	21	11	10	19	2	1	1	11	5	66	35	Bacteria	Firmicutes	Bacilli	Bacillales	Paenibacillaceae_1	Cohnella
OTU_333	2	7	8	4	0	0	0	0	81	79	225	Bacteria	Actinobacteriota	Actinobacteria	Solirubrobacterales	unclassified_Solirubrobacterales	unclassified_Solirubrobacterales
OTU_488	10	0	1	23	0	0	0	28	0	0	22	Bacteria	Actinobacteriota	Actinobacteria	Actinomycetales	Pseudonocardiaceae	Saccharothrix
OTU_5773	61	16	27	63	13	21	23	37	0	0	0	Bacteria	Actinobacteriota	Actinobacteria	Actinomycetales	Streptomycetaceae	unclassified_Streptomycetaceae
OTU_292	6	0	8	8	0	0	0	0	37	9	17	Bacteria	Actinobacteriota	Actinobacteria	Actinomycetales	Nocardioidaceae	Nocardioides
OTU_1227	0	2	0	0	0	0	0	0	159	77	18	Archaea	unclassified_Archaea	unclassified_Archaea	unclassified_Archaea	unclassified_Archaea	unclassified_Archaea
OTU_570	3	2	5	5	0	0	0	1	46	177	58	Bacteria	Proteobacteria	Betaproteobacteria	Methylophilales	Methylophilaceae	unclassified_Methylophilaceae
OTU_3133	10	1	13	16	0	0	0	0	220	172	569	Archaea	Thaumarchaeota	unclassified_Thaumarchaeota	Nitrososphaerales	Nitrososphaeraceae	Nitrososphaera
OTU_3420	0	0	2	1	0	0	0	0	4	6	33	Bacteria	Armatimonadetes	unclassified_Armatimonadetes	unclassified_Armatimonadetes	unclassified_Armatimonadetes	Armatimonadetes_gp4
OTU_667	8	8	8	19	0	0	0	0	195	81	257	Bacteria	Actinobacteriota	Actinobacteria	Gaiellales	Gaiellaceae	Gaiella
OTU_481	94	64	169	181	0	0	1	0	107	114	356	Bacteria	Actinobacteriota	Actinobacteria	Acidimicrobiales	Acidimicrobineae_incertae_sedis	Aciditerrimonas
OTU_308	45	127	98	95	3	0	1	3	389	353	22	Bacteria	Proteobacteria	Betaproteobacteria	unclassified_Betaproteobacteria	unclassified_Betaproteobacteria	unclassified_Betaproteobacteria
OTU_412	39	46	23	53	1	0	0	0	286	188	457	Bacteria	Actinobacteriota	unclassified_Actinobacteria	unclassified_Actinobacteria	unclassified_Actinobacteria	unclassified_Actinobacteria
OTU_1813	6	2	6	0	0	0	0	0	32	34	43	Bacteria	Actinobacteriota	Actinobacteria	Gaiellales	Gaiellaceae	Gaiella
OTU_4813	0	2	2	1	0	0	0	0	0	3	39	Bacteria	Actinobacteriota	Actinobacteria	Rubrobacterales	Rubrobacteraceae	Rubrobacter
OTU_1418	4	0	0	2	0	0	0	0	7	3	222	Bacteria	Bacteroidetes	Cytophagia	Cytophagales	unclassified_Cytophagales	unclassified_Cytophagales
OTU_371	23	17	11	7	0	0	0	0	48	8	30	Bacteria	Actinobacteriota	Actinobacteria	Actinomycetales	unclassified_Actinomycetales	unclassified_Actinomycetales
OTU_607	1	7	9	10	0	0	0	0	380	83	306	Bacteria	Verrucomicrobia	Subdivision3	unclassified_Subdivision3	unclassified_Subdivision3	Subdivision3_genera_incertae_sedis
OTU_2201	187	0	358	226	0	3	0	298	11	300	27	Bacteria	Proteobacteria	Betaproteobacteria	Burkholderiales	Oxalobacteraceae	Massilia
OTU_3254	1	0	3	4	0	0	0	0	60	16	7	Bacteria	Proteobacteria	Deltaproteobacteria	Myxococcales	unclassified_Myxococcales	unclassified_Myxococcales
OTU_599	0	4	10	3	0	0	1	0	7	701	75	Bacteria	Verrucomicrobia	Spartobacteria	unclassified_Spartobacteria	unclassified_Spartobacteria	Spartobacteria_genera_incertae_sedis
OTU_3485	2	0	0	0	0	0	0	0	2	0	29	Bacteria	Actinobacteriota	Actinobacteria	Actinomycetales	unclassified_Actinomycetales	unclassified_Actinomycetales
OTU_7573	1	0	3	3	0	0	0	0	6	25	144	Bacteria	Actinobacteriota	Actinobacteria	Rubrobacterales	Rubrobacteraceae	Rubrobacter
OTU_6275	17	10	17	28	0	0	0	0	44	60	102	Bacteria	Bacteroidetes	Sphingobacteriia	Sphingobacteriales	Chitinophagaceae	Flavisolibacter
OTU_273	751	118	85	115	16	306	12	5	13	0	11	Bacteria	Actinobacteriota	Actinobacteria	Actinomycetales	Pseudonocardiaceae	unclassified_Pseudonocardiaceae
OTU_771	4	4	5	12	0	0	0	1	164	75	46	Bacteria	Acidobacteria	Acidobacteria_Gp7	unclassified_Acidobacteria_Gp7	unclassified_Acidobacteria_Gp7	Gp7
OTU_1447	8	89	17	36	12	0	0	2	13	39	9	Bacteria	Proteobacteria	Alphaproteobacteria	Rhodospirillales	Rhodospirillaceae	unclassified_Rhodospirillaceae
OTU_592	5	3	0	19	0	3	0	27	13	1	6	Bacteria	Actinobacteriota	Actinobacteria	Actinomycetales	Microbacteriaceae	Microbacterium
OTU_1946	20	17	6	28	11	0	0	0	14	7	17	Bacteria	Actinobacteriota	Actinobacteria	Actinomycetales	Thermomonosporaceae	Actinomadura
OTU_2203	0	0	3	1	0	0	0	0	67	7	34	Bacteria	Armatimonadetes	Armatimonadia	Armatimonadales	Armatimonadaceae	Armatimonas/Armatimonadetes_gp1
OTU_2098	4	15	6	7	0	0	0	1	63	71	41	Bacteria	Acidobacteria	Acidobacteria_Gp6	unclassified_Acidobacteria_Gp6	unclassified_Acidobacteria_Gp6	Gp6
OTU_597	32	329	148	62	89	4	13	4	18	65	44	Bacteria	Acidobacteria	Acidobacteria_Gp4	unclassified_Acidobacteria_Gp4	unclassified_Acidobacteria_Gp4	Gp4
OTU_4256	0	0	9	3	0	0	0	0	0	0	29	Bacteria	Bacteroidetes	Sphingobacteriia	Sphingobacteriales	Chitinophagaceae	unclassified_Chitinophagaceae
OTU_347	205	225	216	223	3	0	0	7	189	613	10	Bacteria	Proteobacteria	Betaproteobacteria	unclassified_Betaproteobacteria	unclassified_Betaproteobacteria	unclassified_Betaproteobacteria
OTU_120	22	31	34	30	1	0	0	0	1554	989	784	Archaea	Euryarchaeota	unclassified_Euryarchaeota	unclassified_Euryarchaeota	unclassified_Euryarchaeota	unclassified_Euryarchaeota
OTU_6482	12	24	20	28	0	0	0	0	98	183	117	Bacteria	Acidobacteria	Acidobacteria_Gp6	unclassified_Acidobacteria_Gp6	unclassified_Acidobacteria_Gp6	Gp6
OTU_5492	16	0	0	9	1	5	31	13	8	0	1	Bacteria	Actinobacteriota	Actinobacteria	Actinomycetales	unclassified_Actinomycetales	unclassified_Actinomycetales
OTU_3540	0	0	0	0	0	0	0	0	47	32	312	Bacteria	Bacteroidetes	Cytophagia	Cytophagales	Cytophagaceae	Adhaeribacter
OTU_953	1	1	0	0	0	0	0	0	4	3	27	Bacteria	Actinobacteriota	Actinobacteria	Solirubrobacterales	Solirubrobacteraceae	Solirubrobacter
OTU_2370	0	0	0	0	0	0	0	0	2	6	72	Bacteria	Bacteroidetes	Cytophagia	Cytophagales	Cytophagaceae	Adhaeribacter
OTU_175	82	1309	502	275	321	18	167	4	46	620	97	Bacteria	unclassified_Bacteria	unclassified_Bacteria	unclassified_Bacteria	unclassified_Bacteria	unclassified_Bacteria
OTU_5036	2	4	12	3	0	0	0	0	94	59	115	Archaea	Euryarchaeota	unclassified_Euryarchaeota	unclassified_Euryarchaeota	unclassified_Euryarchaeota	unclassified_Euryarchaeota
OTU_1510	0	1	3	0	0	0	0	0	75	86	22	Bacteria	unclassified_Bacteria	unclassified_Bacteria	unclassified_Bacteria	unclassified_Bacteria	unclassified_Bacteria
OTU_427	4	3	4	9	0	0	0	0	38	36	78	Bacteria	Actinobacteriota	Actinobacteria	Gaiellales	Gaiellaceae	Gaiella
OTU_786	1	1	0	10	0	0	0	0	31	135	388	Bacteria	Proteobacteria	Betaproteobacteria	unclassified_Betaproteobacteria	unclassified_Betaproteobacteria	unclassified_Betaproteobacteria
OTU_6953	0	0	0	1	0	0	0	0	26	0	15	Bacteria	Proteobacteria	Alphaproteobacteria	Sphingomonadales	Sphingomonadaceae	Sphingomonas
OTU_3765	1	1	6	0	0	0	0	0	6	47	58	Bacteria	unclassified_Bacteria	unclassified_Bacteria	unclassified_Bacteria	unclassified_Bacteria	unclassified_Bacteria
OTU_378	19	20	32	36	0	2	0	0	316	197	666	Bacteria	Actinobacteriota	Actinobacteria	Acidimicrobiales	unclassified_Acidimicrobiales	unclassified_Acidimicrobiales
OTU_193	15	417	27	160	219	10	21	54	45	114	22	Bacteria	Proteobacteria	Betaproteobacteria	Burkholderiales	unclassified_Burkholderiales	unclassified_Burkholderiales
OTU_951	99	27	12	64	0	0	2	2	4	240	4	Bacteria	Firmicutes	Bacilli	Bacillales	Paenibacillaceae_1	unclassified_Paenibacillaceae_1
OTU_1373	0	0	0	0	0	0	0	0	44	2	1	Bacteria	Proteobacteria	Gammaproteobacteria	Enterobacteriales	Enterobacteriaceae	unclassified_Enterobacteriaceae
OTU_5770	13	18	16	21	0	0	0	0	119	78	169	Bacteria	Actinobacteriota	Actinobacteria	Acidimicrobiales	unclassified_Acidimicrobiales	unclassified_Acidimicrobiales
OTU_1495	1	1	0	1	0	0	0	0	55	110	12	Bacteria	Proteobacteria	Deltaproteobacteria	Bdellovibrionales	Bdellovibrionaceae	Bdellovibrio
OTU_977	16	6	20	26	0	0	0	0	71	83	114	Bacteria	Proteobacteria	Alphaproteobacteria	Rhizobiales	Bradyrhizobiaceae	unclassified_Bradyrhizobiaceae
OTU_317	48	523	43	228	18	2	8	18	10	353	4	Bacteria	Bacteroidetes	Sphingobacteriia	Sphingobacteriales	Chitinophagaceae	unclassified_Chitinophagaceae
OTU_1050	1	0	0	1	0	0	0	0	7	14	75	Bacteria	Actinobacteriota	Actinobacteria	Actinomycetales	Micromonosporaceae	Virgisporangium
OTU_980	11	9	27	26	0	0	0	0	107	60	32	Bacteria	Actinobacteriota	Actinobacteria	Acidimicrobiales	unclassified_Acidimicrobiales	unclassified_Acidimicrobiales
OTU_108	25	25	26	45	0	0	0	0	207	113	804	Bacteria	Actinobacteriota	Actinobacteria	Rubrobacterales	Rubrobacteraceae	Rubrobacter
OTU_585	8	29	14	8	0	0	0	1	190	526	40	Bacteria	unclassified_Bacteria	unclassified_Bacteria	unclassified_Bacteria	unclassified_Bacteria	unclassified_Bacteria
OTU_1989	3	1	3	7	0	0	0	0	19	8	48	Bacteria	Actinobacteriota	Actinobacteria	Actinomycetales	unclassified_Actinomycetales	unclassified_Actinomycetales
OTU_2630	8	1	3	14	0	0	0	1	148	90	318	Bacteria	Bacteroidetes	Sphingobacteriia	Sphingobacteriales	Chitinophagaceae	unclassified_Chitinophagaceae
OTU_5479	7	1	30	2	1	3	1	0	29	54	23	Bacteria	Proteobacteria	Betaproteobacteria	Burkholderiales	Oxalobacteraceae	unclassified_Oxalobacteraceae
OTU_5462	4	6	2	2	0	0	0	0	4	6	132	Bacteria	Actinobacteriota	Actinobacteria	Rubrobacterales	Rubrobacteraceae	Rubrobacter
OTU_1324	11	17	23	20	0	0	0	2	101	75	700	Bacteria	Actinobacteriota	Actinobacteria	Rubrobacterales	Rubrobacteraceae	Rubrobacter
OTU_8008	3	1	1	1	0	0	0	0	10	27	1	Bacteria	Proteobacteria	Alphaproteobacteria	Rhodospirillales	Rhodospirillaceae	unclassified_Rhodospirillaceae
OTU_2335	22	40	10	18	14	0	1	5	2	2	0	Bacteria	Armatimonadetes	unclassified_Armatimonadetes	unclassified_Armatimonadetes	unclassified_Armatimonadetes	unclassified_Armatimonadetes
OTU_1563	0	0	0	0	0	0	0	0	12	22	165	Bacteria	Deinococcus-Thermus	Deinococci	Deinococcales	Deinococcaceae	Deinococcus
OTU_2950	1	1	4	3	0	0	0	0	42	21	0	Bacteria	unclassified_Bacteria	unclassified_Bacteria	unclassified_Bacteria	unclassified_Bacteria	unclassified_Bacteria
OTU_3639	33	1	0	13	0	5	2	3	54	48	43	Bacteria	Proteobacteria	Gammaproteobacteria	Xanthomonadales	Xanthomonadaceae	Lysobacter
OTU_595	2	13	5	10	0	0	0	0	71	52	80	Bacteria	Actinobacteriota	Actinobacteria	Gaiellales	Gaiellaceae	Gaiella
OTU_2686	2	1	1	0	0	0	0	0	29	25	2	Archaea	Euryarchaeota	unclassified_Euryarchaeota	unclassified_Euryarchaeota	unclassified_Euryarchaeota	unclassified_Euryarchaeota
OTU_315	248	61	50	122	18	27	2	3	416	290	947	Bacteria	Bacteroidetes	Sphingobacteriia	Sphingobacteriales	Chitinophagaceae	Flavisolibacter
OTU_501	18	52	15	19	0	0	0	0	108	109	128	Bacteria	Acidobacteria	Acidobacteria_Gp4	unclassified_Acidobacteria_Gp4	unclassified_Acidobacteria_Gp4	Gp4
OTU_5916	1	3	2	1	0	0	0	0	10	3	28	Bacteria	Actinobacteriota	Actinobacteria	Solirubrobacterales	unclassified_Solirubrobacterales	unclassified_Solirubrobacterales
OTU_558	7	5	4	29	0	0	0	0	315	139	15	Bacteria	Proteobacteria	Gammaproteobacteria	unclassified_Gammaproteobacteria	unclassified_Gammaproteobacteria	unclassified_Gammaproteobacteria
OTU_1190	7	3	1	4	0	0	0	0	165	91	55	Bacteria	Acidobacteria	Acidobacteria_Gp6	unclassified_Acidobacteria_Gp6	unclassified_Acidobacteria_Gp6	Gp6
OTU_3100	15	5	9	26	9	7	7	23	1	2	0	Bacteria	Actinobacteriota	Actinobacteria	Actinomycetales	Streptomycetaceae	unclassified_Streptomycetaceae
OTU_1859	0	4	1	3	0	0	0	0	68	10	54	Bacteria	Acidobacteria	Acidobacteria_Gp16	unclassified_Acidobacteria_Gp16	unclassified_Acidobacteria_Gp16	Gp16
OTU_1102	72	132	127	100	2	0	0	1	371	282	153	Bacteria	Acidobacteria	Acidobacteria_Gp4	unclassified_Acidobacteria_Gp4	unclassified_Acidobacteria_Gp4	Gp4
OTU_615	9	5	4	12	0	0	0	2	52	35	96	Bacteria	Actinobacteriota	Actinobacteria	Gaiellales	Gaiellaceae	Gaiella
OTU_4648	12	13	11	14	0	0	0	0	126	94	201	Bacteria	Actinobacteriota	Actinobacteria	Gaiellales	Gaiellaceae	Gaiella
OTU_380	20	11	51	29	0	0	0	1	99	32	1000	Bacteria	unclassified_Bacteria	unclassified_Bacteria	unclassified_Bacteria	unclassified_Bacteria	unclassified_Bacteria
OTU_2501	13	18	10	27	10	6	7	18	0	0	0	Bacteria	Actinobacteriota	Actinobacteria	Actinomycetales	unclassified_Actinomycetales	unclassified_Actinomycetales
OTU_1953	0	18	3	2	1	0	0	0	12	38	1	Bacteria	Bacteroidetes	unclassified_Bacteroidetes	unclassified_Bacteroidetes	unclassified_Bacteroidetes	unclassified_Bacteroidetes
OTU_1819	2	0	0	3	0	0	0	1	58	11	0	Bacteria	Verrucomicrobia	Subdivision3	unclassified_Subdivision3	unclassified_Subdivision3	Subdivision3_genera_incertae_sedis
OTU_2117	11	18	14	17	0	3	0	2	141	27	234	Archaea	Thaumarchaeota	unclassified_Thaumarchaeota	Nitrososphaerales	Nitrososphaeraceae	Nitrososphaera
OTU_1492	23	486	230	129	18	0	2	1	0	7	4	Bacteria	Acidobacteria	Acidobacteria_Gp4	unclassified_Acidobacteria_Gp4	unclassified_Acidobacteria_Gp4	Gp4
OTU_2141	0	0	0	0	0	0	0	0	40	16	40	Bacteria	Acidobacteria	Acidobacteria_Gp6	unclassified_Acidobacteria_Gp6	unclassified_Acidobacteria_Gp6	Gp6
OTU_1362	2	3	0	0	0	0	0	0	14	5	221	Bacteria	unclassified_Bacteria	unclassified_Bacteria	unclassified_Bacteria	unclassified_Bacteria	unclassified_Bacteria
OTU_2558	0	0	0	0	0	0	0	0	8	0	44	Bacteria	Actinobacteriota	Actinobacteria	unclassified_Actinobacteria	unclassified_Actinobacteria	unclassified_Actinobacteria
OTU_4638	0	0	0	1	0	0	0	0	10	13	25	Bacteria	unclassified_Bacteria	unclassified_Bacteria	unclassified_Bacteria	unclassified_Bacteria	unclassified_Bacteria
OTU_610	4	7	8	3	0	0	1	0	54	112	424	Bacteria	Bacteroidetes	Cytophagia	Cytophagales	Cytophagaceae	Adhaeribacter
OTU_3139	0	1	2	6	0	0	0	0	23	12	30	Bacteria	unclassified_Bacteria	unclassified_Bacteria	unclassified_Bacteria	unclassified_Bacteria	unclassified_Bacteria
OTU_1113	0	4	3	2	0	0	0	0	32	8	4	Bacteria	Verrucomicrobia	Subdivision3	unclassified_Subdivision3	unclassified_Subdivision3	Subdivision3_genera_incertae_sedis
OTU_608	13	11	9	8	0	0	0	1	207	126	444	Bacteria	Actinobacteriota	Actinobacteria	Acidimicrobiales	unclassified_Acidimicrobiales	unclassified_Acidimicrobiales
OTU_1098	5	3	22	29	0	0	0	0	36	38	29	Bacteria	unclassified_Bacteria	unclassified_Bacteria	unclassified_Bacteria	unclassified_Bacteria	unclassified_Bacteria
OTU_1827	4	3	3	6	0	0	0	0	75	64	9	Bacteria	unclassified_Bacteria	unclassified_Bacteria	unclassified_Bacteria	unclassified_Bacteria	unclassified_Bacteria
OTU_1376	0	3	3	1	0	0	0	0	175	66	10	Bacteria	Verrucomicrobia	Subdivision3	unclassified_Subdivision3	unclassified_Subdivision3	Subdivision3_genera_incertae_sedis
OTU_2669	28	14	25	12	0	0	0	0	0	6	5	Bacteria	Acidobacteria	Acidobacteria_Gp3	unclassified_Acidobacteria_Gp3	unclassified_Acidobacteria_Gp3	Gp3
OTU_1799	1	1	0	0	0	0	0	0	10	0	25	Bacteria	Actinobacteriota	Actinobacteria	Rubrobacterales	Rubrobacteraceae	Rubrobacter
OTU_2345	1	1	0	0	0	0	0	0	66	3	3	Bacteria	Actinobacteriota	Actinobacteria	Actinomycetales	Thermomonosporaceae	Actinomadura
OTU_6894	0	2	1	6	0	0	0	0	30	7	52	Bacteria	Actinobacteriota	Actinobacteria	Acidimicrobiales	unclassified_Acidimicrobiales	unclassified_Acidimicrobiales
OTU_4156	8	0	38	6	0	0	0	0	1	0	1	Bacteria	Firmicutes	Bacilli	Bacillales	Paenibacillaceae_1	Paenibacillus
OTU_613	7	2	2	4	0	0	0	0	419	180	192	Bacteria	Planctomycetes	Planctomycetia	Planctomycetales	Planctomycetaceae	unclassified_Planctomycetaceae
OTU_3592	143	23	373	229	12	16	16	32	20	76	2	Bacteria	Proteobacteria	Betaproteobacteria	Burkholderiales	Oxalobacteraceae	unclassified_Oxalobacteraceae
OTU_1299	4	3	1	5	0	0	0	0	18	2	214	Bacteria	unclassified_Bacteria	unclassified_Bacteria	unclassified_Bacteria	unclassified_Bacteria	unclassified_Bacteria
OTU_560	2	477	33	68	6	1	1	3	5	24	16	Bacteria	Bacteroidetes	Sphingobacteriia	Sphingobacteriales	Chitinophagaceae	unclassified_Chitinophagaceae
OTU_1608	3	5	8	4	0	0	0	0	35	133	14	Bacteria	Nitrospirae	Nitrospira	Nitrospirales	Nitrospiraceae	Nitrospira
OTU_1149	8	7	4	4	0	0	0	1	51	91	123	Bacteria	Proteobacteria	Alphaproteobacteria	Rhodobacterales	Rhodobacteraceae	Rubellimicrobium
OTU_1399	1	11	5	5	1	0	0	0	24	9	109	Bacteria	unclassified_Bacteria	unclassified_Bacteria	unclassified_Bacteria	unclassified_Bacteria	unclassified_Bacteria
OTU_2469	101	31	72	25	7	3	30	3	6	19	5	Bacteria	Bacteroidetes	Sphingobacteriia	Sphingobacteriales	Chitinophagaceae	Niastella
OTU_470	2	1	1	0	0	0	0	0	35	17	144	Bacteria	Actinobacteriota	Actinobacteria	Acidimicrobiales	unclassified_Acidimicrobiales	unclassified_Acidimicrobiales
OTU_609	1	0	0	2	0	2	0	0	9	7	561	Bacteria	Bacteroidetes	Cytophagia	Cytophagales	Cytophagaceae	Adhaeribacter
OTU_279	1	0	1	2	0	0	0	0	20	10	191	Bacteria	Actinobacteriota	Actinobacteria	Solirubrobacterales	unclassified_Solirubrobacterales	unclassified_Solirubrobacterales
OTU_566	3	41	2	6	0	0	0	1	3	4	0	Bacteria	Acidobacteria	Acidobacteria_Gp4	unclassified_Acidobacteria_Gp4	unclassified_Acidobacteria_Gp4	Gp4
OTU_788	15	14	18	17	0	0	0	0	167	161	71	Bacteria	Planctomycetes	Planctomycetia	Planctomycetales	Planctomycetaceae	unclassified_Planctomycetaceae
OTU_5294	0	0	0	2	0	0	0	0	0	5	38	Bacteria	Bacteroidetes	Sphingobacteriia	Sphingobacteriales	Chitinophagaceae	unclassified_Chitinophagaceae
OTU_1589	0	0	1	0	0	0	0	0	6	4	49	Bacteria	unclassified_Bacteria	unclassified_Bacteria	unclassified_Bacteria	unclassified_Bacteria	unclassified_Bacteria
OTU_1905	17	6	6	6	4	30	0	0	9	2	14	Bacteria	Proteobacteria	Alphaproteobacteria	Rhizobiales	Hyphomicrobiaceae	Devosia
OTU_6912	1	2	2	3	0	0	0	0	19	4	173	Bacteria	unclassified_Bacteria	unclassified_Bacteria	unclassified_Bacteria	unclassified_Bacteria	unclassified_Bacteria
OTU_2378	0	2	7	0	3	0	0	0	73	20	0	Bacteria	Bacteroidetes	unclassified_Bacteroidetes	unclassified_Bacteroidetes	unclassified_Bacteroidetes	unclassified_Bacteroidetes
OTU_13501	0	0	0	0	0	0	0	0	4	1	67	Bacteria	Actinobacteriota	unclassified_Actinobacteria	unclassified_Actinobacteria	unclassified_Actinobacteria	unclassified_Actinobacteria
OTU_13561	15	1	6	1	1	0	0	1	28	165	5	Bacteria	Proteobacteria	Betaproteobacteria	Burkholderiales	Burkholderiaceae	Paucimonas
OTU_3933	18	0	4	6	0	0	0	0	475	39	4	Bacteria	Actinobacteriota	Actinobacteria	Actinomycetales	Nocardioidaceae	unclassified_Nocardioidaceae
OTU_1866	0	10	0	2	1	0	1	2	13	18	28	Bacteria	Proteobacteria	Alphaproteobacteria	unclassified_Alphaproteobacteria	unclassified_Alphaproteobacteria	unclassified_Alphaproteobacteria
OTU_2946	4	0	0	0	0	0	0	0	0	29	27	Bacteria	Bacteroidetes	Sphingobacteriia	Sphingobacteriales	Sphingobacteriaceae	unclassified_Sphingobacteriaceae
OTU_1620	0	10	7	8	0	0	0	0	51	55	24	Bacteria	Armatimonadetes	unclassified_Armatimonadetes	unclassified_Armatimonadetes	unclassified_Armatimonadetes	Armatimonadetes_gp4
OTU_8359	3	6	1	4	0	0	0	0	34	19	38	Bacteria	Proteobacteria	Alphaproteobacteria	unclassified_Alphaproteobacteria	unclassified_Alphaproteobacteria	unclassified_Alphaproteobacteria
OTU_1204	1	7	1	5	0	0	0	0	26	31	6	Bacteria	unclassified_Bacteria	unclassified_Bacteria	unclassified_Bacteria	unclassified_Bacteria	unclassified_Bacteria
OTU_3493	0	0	0	0	0	0	0	0	35	12	1	Bacteria	Gemmatimonadetes	Gemmatimonadetes	Gemmatimonadales	Gemmatimonadaceae	Gemmatimonas
OTU_708	0	0	1	1	0	0	0	0	728	170	319	Bacteria	Actinobacteriota	Actinobacteria	Actinomycetales	unclassified_Actinomycetales	unclassified_Actinomycetales
OTU_1186	2	2	5	2	0	0	0	0	109	188	18	Bacteria	Proteobacteria	Gammaproteobacteria	unclassified_Gammaproteobacteria	unclassified_Gammaproteobacteria	unclassified_Gammaproteobacteria
OTU_1961	2	2	1	4	0	0	0	0	25	13	16	Bacteria	Actinobacteriota	Actinobacteria	Gaiellales	Gaiellaceae	Gaiella
OTU_997	19	81	47	52	3	0	0	0	16	85	10	Bacteria	Acidobacteria	Acidobacteria_Gp3	unclassified_Acidobacteria_Gp3	unclassified_Acidobacteria_Gp3	Gp3
OTU_1867	2	5	0	4	0	0	0	0	58	52	31	Archaea	unclassified_Archaea	unclassified_Archaea	unclassified_Archaea	unclassified_Archaea	unclassified_Archaea
OTU_1585	1	4	3	0	0	0	0	0	85	26	172	Bacteria	Actinobacteriota	Actinobacteria	Solirubrobacterales	unclassified_Solirubrobacterales	unclassified_Solirubrobacterales
OTU_919	1	7	1	1	0	0	0	0	30	11	12	Bacteria	Proteobacteria	Alphaproteobacteria	Rhodospirillales	Rhodospirillaceae	unclassified_Rhodospirillaceae
OTU_2562	1	0	0	0	0	0	0	0	7	0	39	Bacteria	unclassified_Bacteria	unclassified_Bacteria	unclassified_Bacteria	unclassified_Bacteria	unclassified_Bacteria
OTU_58	2943	1	5589	1696	2	0	0	5	6	0	0	Bacteria	Firmicutes	Clostridia	Clostridiales	Clostridiaceae_1	Clostridium_sensu_stricto
OTU_277	202	0	538	117	0	0	0	0	0	0	0	Bacteria	Firmicutes	Bacilli	Bacillales	Paenibacillaceae_1	Paenibacillus
OTU_1469	17	15	5	6	0	0	0	0	48	111	151	Bacteria	Acidobacteria	Acidobacteria_Gp6	unclassified_Acidobacteria_Gp6	unclassified_Acidobacteria_Gp6	Gp6
OTU_370	28	583	288	128	15	0	3	3	9	350	2	Bacteria	Firmicutes	Bacilli	Bacillales	Paenibacillaceae_1	Cohnella
OTU_969	10	110	28	147	0	0	0	0	75	95	17	Bacteria	Acidobacteria	Acidobacteria_Gp4	unclassified_Acidobacteria_Gp4	unclassified_Acidobacteria_Gp4	Gp4
OTU_3883	44	95	5	26	10	7	2	3	0	53	53	Bacteria	Acidobacteria	Acidobacteria_Gp4	unclassified_Acidobacteria_Gp4	unclassified_Acidobacteria_Gp4	Gp4
OTU_249	566	143	139	477	16	1	13	4	0	3	3	Bacteria	Actinobacteriota	Actinobacteria	Actinomycetales	Micromonosporaceae	Rugosimonospora
OTU_1217	12	4	4	8	0	0	0	0	19	26	61	Bacteria	Proteobacteria	Alphaproteobacteria	Rhizobiales	unclassified_Rhizobiales	unclassified_Rhizobiales
OTU_1716	13	25	20	20	0	0	0	0	46	28	14	Bacteria	Verrucomicrobia	Subdivision3	unclassified_Subdivision3	unclassified_Subdivision3	Subdivision3_genera_incertae_sedis
OTU_2954	119	41	4	121	9	3	1	9	1	0	3	Bacteria	Proteobacteria	Gammaproteobacteria	unclassified_Gammaproteobacteria	unclassified_Gammaproteobacteria	unclassified_Gammaproteobacteria
OTU_523	23	10	28	30	0	0	0	0	156	132	391	Bacteria	Actinobacteriota	Actinobacteria	Acidimicrobiales	Acidimicrobineae_incertae_sedis	Aciditerrimonas
OTU_893	10	25	20	17	1	0	1	0	106	65	78	Archaea	Euryarchaeota	unclassified_Euryarchaeota	unclassified_Euryarchaeota	unclassified_Euryarchaeota	unclassified_Euryarchaeota
OTU_1771	29	216	35	52	5	0	1	0	41	140	8	Bacteria	unclassified_Bacteria	unclassified_Bacteria	unclassified_Bacteria	unclassified_Bacteria	unclassified_Bacteria
OTU_2058	2	2	0	2	0	0	0	0	29	5	105	Bacteria	Actinobacteriota	unclassified_Actinobacteria	unclassified_Actinobacteria	unclassified_Actinobacteria	unclassified_Actinobacteria
OTU_789	19	12	11	14	0	0	0	0	90	78	382	Bacteria	Actinobacteriota	Actinobacteria	unclassified_Actinobacteria	unclassified_Actinobacteria	unclassified_Actinobacteria
OTU_1020	21	14	20	12	0	1	0	0	26	12	297	Bacteria	unclassified_Bacteria	unclassified_Bacteria	unclassified_Bacteria	unclassified_Bacteria	unclassified_Bacteria
OTU_13530	6	18	2	3	2	0	0	0	22	63	32	Bacteria	Acidobacteria	Acidobacteria_Gp6	unclassified_Acidobacteria_Gp6	unclassified_Acidobacteria_Gp6	Gp6
OTU_6093	23	276	129	198	13	0	6	1	0	0	0	Bacteria	Bacteroidetes	Sphingobacteriia	Sphingobacteriales	Chitinophagaceae	unclassified_Chitinophagaceae
OTU_942	97	4	81	28	7	78	8	2	0	0	1	Bacteria	Proteobacteria	Alphaproteobacteria	Caulobacterales	Caulobacteraceae	Brevundimonas
OTU_688	15	32	23	23	0	0	0	0	213	124	141	Bacteria	Actinobacteriota	Actinobacteria	Acidimicrobiales	unclassified_Acidimicrobiales	unclassified_Acidimicrobiales
OTU_1293	9	0	0	3	0	2	0	0	155	44	20	Bacteria	Gemmatimonadetes	Gemmatimonadetes	Gemmatimonadales	Gemmatimonadaceae	Gemmatimonas
OTU_627	12	12	17	21	0	0	0	0	85	334	22	Bacteria	Proteobacteria	Gammaproteobacteria	unclassified_Gammaproteobacteria	unclassified_Gammaproteobacteria	unclassified_Gammaproteobacteria
OTU_1099	26	15	6	6	4	18	7	8	14	56	40	Bacteria	Gemmatimonadetes	Gemmatimonadetes	Gemmatimonadales	Gemmatimonadaceae	Gemmatimonas
OTU_1148	15	22	16	24	0	0	0	0	38	44	160	Bacteria	unclassified_Bacteria	unclassified_Bacteria	unclassified_Bacteria	unclassified_Bacteria	unclassified_Bacteria
OTU_2717	1	0	1	0	0	0	0	0	13	34	32	Bacteria	Chloroflexi	Thermomicrobia	Sphaerobacterales	Sphaerobacteraceae	Sphaerobacter
OTU_1654	3	62	14	8	4	0	0	0	35	48	17	Bacteria	Planctomycetes	Planctomycetia	Planctomycetales	Planctomycetaceae	unclassified_Planctomycetaceae
OTU_1925	14	10	1	4	2	2	0	0	4	64	52	Bacteria	Acidobacteria	Acidobacteria_Gp4	unclassified_Acidobacteria_Gp4	unclassified_Acidobacteria_Gp4	Gp4
OTU_2017	16	46	15	32	0	0	0	0	5	12	0	Bacteria	Proteobacteria	Alphaproteobacteria	unclassified_Alphaproteobacteria	unclassified_Alphaproteobacteria	unclassified_Alphaproteobacteria
OTU_5759	1	2	1	0	0	0	0	0	110	48	278	Archaea	Euryarchaeota	unclassified_Euryarchaeota	unclassified_Euryarchaeota	unclassified_Euryarchaeota	unclassified_Euryarchaeota
OTU_8855	5	0	8	2	0	0	0	0	23	33	1	Bacteria	unclassified_Bacteria	unclassified_Bacteria	unclassified_Bacteria	unclassified_Bacteria	unclassified_Bacteria
OTU_2606	3	1	3	1	0	0	0	0	62	5	8	Bacteria	unclassified_Bacteria	unclassified_Bacteria	unclassified_Bacteria	unclassified_Bacteria	unclassified_Bacteria
OTU_988	4	0	0	3	0	0	0	0	29	12	122	Bacteria	Actinobacteriota	Actinobacteria	unclassified_Actinobacteria	unclassified_Actinobacteria	unclassified_Actinobacteria
OTU_1440	16	75	12	15	6	0	0	0	4	28	3	Bacteria	unclassified_Bacteria	unclassified_Bacteria	unclassified_Bacteria	unclassified_Bacteria	unclassified_Bacteria
OTU_1019	6	3	2	2	0	0	0	0	19	35	86	Bacteria	unclassified_Bacteria	unclassified_Bacteria	unclassified_Bacteria	unclassified_Bacteria	unclassified_Bacteria
OTU_3223	2	1	0	1	0	0	0	0	32	61	95	Bacteria	unclassified_Bacteria	unclassified_Bacteria	unclassified_Bacteria	unclassified_Bacteria	unclassified_Bacteria
OTU_1432	18	36	20	25	0	1	0	0	16	129	0	Bacteria	Proteobacteria	Betaproteobacteria	unclassified_Betaproteobacteria	unclassified_Betaproteobacteria	unclassified_Betaproteobacteria
OTU_1962	15	32	33	47	0	0	0	0	100	156	74	Bacteria	Proteobacteria	Gammaproteobacteria	unclassified_Gammaproteobacteria	unclassified_Gammaproteobacteria	unclassified_Gammaproteobacteria
OTU_1775	6	6	5	20	0	0	0	0	39	77	16	Bacteria	Gemmatimonadetes	Gemmatimonadetes	Gemmatimonadales	Gemmatimonadaceae	Gemmatimonas
OTU_8868	4	1	4	4	0	0	0	0	6	12	29	Bacteria	Proteobacteria	Alphaproteobacteria	Rhizobiales	unclassified_Rhizobiales	unclassified_Rhizobiales
OTU_996	13	206	36	55	72	4	5	5	9	45	0	Bacteria	Proteobacteria	Alphaproteobacteria	Rhizobiales	unclassified_Rhizobiales	unclassified_Rhizobiales
OTU_465	3	0	4	6	0	0	0	0	31	31	132	Bacteria	Actinobacteriota	Actinobacteria	Solirubrobacterales	unclassified_Solirubrobacterales	unclassified_Solirubrobacterales
OTU_1181	10	6	5	2	0	0	0	0	133	67	278	Bacteria	Actinobacteriota	Actinobacteria	Gaiellales	Gaiellaceae	Gaiella
OTU_1637	5	3	8	7	0	0	0	0	90	77	152	Bacteria	Proteobacteria	Betaproteobacteria	unclassified_Betaproteobacteria	unclassified_Betaproteobacteria	unclassified_Betaproteobacteria
OTU_2187	5	0	1	2	0	0	0	0	25	28	58	Bacteria	Firmicutes	Bacilli	unclassified_Bacilli	unclassified_Bacilli	unclassified_Bacilli
OTU_738	1	208	0	45	78	2	5	10	0	0	0	Bacteria	Planctomycetes	Planctomycetia	Planctomycetales	Planctomycetaceae	unclassified_Planctomycetaceae
OTU_1117	20	15	20	32	0	0	0	0	250	177	796	Bacteria	Actinobacteriota	Actinobacteria	Gaiellales	Gaiellaceae	Gaiella
OTU_12515	3	1	1	1	0	0	0	0	15	33	40	Bacteria	Actinobacteriota	unclassified_Actinobacteria	unclassified_Actinobacteria	unclassified_Actinobacteria	unclassified_Actinobacteria
OTU_9750	2	0	1	3	0	0	0	0	36	21	22	Bacteria	Actinobacteriota	Actinobacteria	Gaiellales	Gaiellaceae	Gaiella
OTU_1189	7	109	36	18	3	0	0	0	17	137	0	Bacteria	Verrucomicrobia	unclassified_Verrucomicrobia	unclassified_Verrucomicrobia	unclassified_Verrucomicrobia	unclassified_Verrucomicrobia
OTU_1239	3	3	4	6	0	0	0	0	21	10	251	Bacteria	unclassified_Bacteria	unclassified_Bacteria	unclassified_Bacteria	unclassified_Bacteria	unclassified_Bacteria
OTU_5774	17	57	6	38	0	0	0	0	12	39	24	Bacteria	Acidobacteria	Acidobacteria_Gp4	unclassified_Acidobacteria_Gp4	unclassified_Acidobacteria_Gp4	Gp4
OTU_2195	1	0	0	0	0	0	0	0	28	7	76	Bacteria	unclassified_Bacteria	unclassified_Bacteria	unclassified_Bacteria	unclassified_Bacteria	unclassified_Bacteria
OTU_3745	1	0	1	0	0	0	0	0	27	11	3	Bacteria	unclassified_Bacteria	unclassified_Bacteria	unclassified_Bacteria	unclassified_Bacteria	unclassified_Bacteria
OTU_8846	4	2	3	1	0	0	0	0	11	14	71	Bacteria	unclassified_Bacteria	unclassified_Bacteria	unclassified_Bacteria	unclassified_Bacteria	unclassified_Bacteria
OTU_7565	3	15	3	10	0	1	0	0	29	17	9	Bacteria	Acidobacteria	Acidobacteria_Gp16	unclassified_Acidobacteria_Gp16	unclassified_Acidobacteria_Gp16	Gp16
OTU_1306	22	15	19	20	1	0	0	0	50	24	121	Bacteria	unclassified_Bacteria	unclassified_Bacteria	unclassified_Bacteria	unclassified_Bacteria	unclassified_Bacteria
OTU_758	7	329	66	159	41	0	0	1	4	40	0	Bacteria	Proteobacteria	Deltaproteobacteria	Myxococcales	unclassified_Myxococcales	unclassified_Myxococcales
OTU_1599	5	0	0	5	0	0	0	0	83	38	55	Bacteria	unclassified_Bacteria	unclassified_Bacteria	unclassified_Bacteria	unclassified_Bacteria	unclassified_Bacteria
OTU_810	7	14	18	30	1	0	0	0	29	78	368	Bacteria	unclassified_Bacteria	unclassified_Bacteria	unclassified_Bacteria	unclassified_Bacteria	unclassified_Bacteria
OTU_3728	3	1	0	0	0	0	0	0	24	47	306	Bacteria	Proteobacteria	Alphaproteobacteria	Sphingomonadales	Sphingomonadaceae	unclassified_Sphingomonadaceae
OTU_2576	2	1	0	2	0	0	0	0	32	49	4	Bacteria	Proteobacteria	Deltaproteobacteria	Myxococcales	unclassified_Myxococcales	unclassified_Myxococcales
OTU_6480	1	0	6	9	0	0	0	0	43	8	68	Bacteria	Actinobacteriota	Actinobacteria	Actinomycetales	unclassified_Actinomycetales	unclassified_Actinomycetales
OTU_917	11	2	1	6	0	0	0	0	48	65	96	Bacteria	Acidobacteria	Acidobacteria_Gp6	unclassified_Acidobacteria_Gp6	unclassified_Acidobacteria_Gp6	Gp6
OTU_4269	18	75	4	28	93	80	6	57	3	0	0	Bacteria	Proteobacteria	Alphaproteobacteria	Caulobacterales	Caulobacteraceae	Brevundimonas
OTU_889	20	3	10	16	1	0	0	0	138	150	116	Bacteria	Planctomycetes	Planctomycetia	Planctomycetales	Planctomycetaceae	unclassified_Planctomycetaceae
OTU_780	12	11	20	14	0	0	0	0	181	138	218	Archaea	Euryarchaeota	Thermoplasmata	Methanomassiliicoccales	Methanomassiliicoccaceae	Methanomassiliicoccus
OTU_1266	2	0	6	7	0	0	0	0	97	24	101	Archaea	Thaumarchaeota	unclassified_Thaumarchaeota	Nitrososphaerales	Nitrososphaeraceae	Nitrososphaera
OTU_4091	1	0	0	0	0	0	0	0	10	4	48	Bacteria	Actinobacteriota	Actinobacteria	Solirubrobacterales	Solirubrobacteraceae	Solirubrobacter
OTU_2155	2	33	0	6	18	0	1	1	4	16	0	Bacteria	Proteobacteria	Betaproteobacteria	Burkholderiales	unclassified_Burkholderiales	unclassified_Burkholderiales
OTU_2984	2	2	1	1	0	0	0	0	9	37	13	Bacteria	unclassified_Bacteria	unclassified_Bacteria	unclassified_Bacteria	unclassified_Bacteria	unclassified_Bacteria
OTU_1332	6	3	2	4	0	0	0	0	68	120	60	Bacteria	unclassified_Bacteria	unclassified_Bacteria	unclassified_Bacteria	unclassified_Bacteria	unclassified_Bacteria
OTU_2134	3	0	5	4	0	0	0	0	60	38	16	Bacteria	Planctomycetes	Planctomycetia	Planctomycetales	Planctomycetaceae	unclassified_Planctomycetaceae
OTU_2208	2	0	0	2	0	0	0	0	13	35	72	Bacteria	Acidobacteria	Acidobacteria_Gp6	unclassified_Acidobacteria_Gp6	unclassified_Acidobacteria_Gp6	Gp6
OTU_13497	2	0	0	0	0	0	0	0	15	9	204	Bacteria	unclassified_Bacteria	unclassified_Bacteria	unclassified_Bacteria	unclassified_Bacteria	unclassified_Bacteria
OTU_1841	2	0	1	3	0	0	0	0	28	86	10	Bacteria	Proteobacteria	Deltaproteobacteria	Myxococcales	Polyangiaceae	unclassified_Polyangiaceae
OTU_589	24	36	19	22	1	0	0	0	131	143	261	Bacteria	Planctomycetes	Planctomycetia	Planctomycetales	Planctomycetaceae	unclassified_Planctomycetaceae
OTU_1610	8	7	5	11	0	0	0	0	128	44	11	Bacteria	unclassified_Bacteria	unclassified_Bacteria	unclassified_Bacteria	unclassified_Bacteria	unclassified_Bacteria
OTU_1777	12	13	25	45	0	2	0	0	14	2	50	Bacteria	Actinobacteriota	Actinobacteria	Actinomycetales	Sporichthyaceae	Sporichthya
OTU_1345	4	0	0	0	0	0	0	0	133	109	0	Bacteria	Parcubacteria	unclassified_Parcubacteria	unclassified_Parcubacteria	unclassified_Parcubacteria	Parcubacteria_genera_incertae_sedis
OTU_1825	1	0	4	3	0	0	0	0	41	26	96	Bacteria	unclassified_Bacteria	unclassified_Bacteria	unclassified_Bacteria	unclassified_Bacteria	unclassified_Bacteria
OTU_1288	8	4	4	3	0	0	0	0	47	48	86	Bacteria	Proteobacteria	Betaproteobacteria	unclassified_Betaproteobacteria	unclassified_Betaproteobacteria	unclassified_Betaproteobacteria
OTU_1236	5	1	3	3	0	0	0	0	157	9	50	Archaea	Euryarchaeota	Thermoplasmata	Methanomassiliicoccales	Methanomassiliicoccaceae	Methanomassiliicoccus
OTU_2822	4	4	2	3	0	0	0	0	17	4	39	Bacteria	unclassified_Bacteria	unclassified_Bacteria	unclassified_Bacteria	unclassified_Bacteria	unclassified_Bacteria
OTU_714	4	2	4	3	0	0	0	0	217	100	205	Archaea	Euryarchaeota	unclassified_Euryarchaeota	unclassified_Euryarchaeota	unclassified_Euryarchaeota	unclassified_Euryarchaeota
OTU_1381	9	5	1	5	0	0	0	0	78	41	136	Bacteria	Actinobacteriota	unclassified_Actinobacteria	unclassified_Actinobacteria	unclassified_Actinobacteria	unclassified_Actinobacteria
OTU_2072	6	0	1	2	1	25	0	1	0	0	0	Bacteria	Actinobacteriota	Actinobacteria	Actinomycetales	Microbacteriaceae	unclassified_Microbacteriaceae
OTU_2230	4	68	8	28	26	1	7	0	2	12	0	Bacteria	Bacteroidetes	Sphingobacteriia	Sphingobacteriales	Chitinophagaceae	Flavitalea
OTU_9742	6	2	1	5	0	2	0	0	63	45	44	Bacteria	Acidobacteria	Acidobacteria_Gp6	unclassified_Acidobacteria_Gp6	unclassified_Acidobacteria_Gp6	Gp6
OTU_6711	8	2	1	5	0	0	0	0	39	18	24	Bacteria	Proteobacteria	Betaproteobacteria	unclassified_Betaproteobacteria	unclassified_Betaproteobacteria	unclassified_Betaproteobacteria
OTU_2253	2	0	1	1	0	0	0	0	44	9	66	Bacteria	Proteobacteria	Gammaproteobacteria	unclassified_Gammaproteobacteria	unclassified_Gammaproteobacteria	unclassified_Gammaproteobacteria
OTU_3437	8	1	0	7	0	0	0	0	54	27	59	Bacteria	unclassified_Bacteria	unclassified_Bacteria	unclassified_Bacteria	unclassified_Bacteria	unclassified_Bacteria
OTU_2473	6	8	71	3	0	0	3	0	2	6	11	Bacteria	Bacteroidetes	Bacteroidetes_incertae_sedis	unclassified_Bacteroidetes_incertae_sedis	unclassified_Bacteroidetes_incertae_sedis	Ohtaekwangia
OTU_1132	3	6	9	8	0	0	0	0	108	120	20	Archaea	Euryarchaeota	unclassified_Euryarchaeota	unclassified_Euryarchaeota	unclassified_Euryarchaeota	unclassified_Euryarchaeota
OTU_4192	2	1	4	0	0	0	0	0	33	20	17	Bacteria	Proteobacteria	Betaproteobacteria	unclassified_Betaproteobacteria	unclassified_Betaproteobacteria	unclassified_Betaproteobacteria
OTU_4333	8	9	6	4	1	0	0	0	90	60	8	Bacteria	Acidobacteria	Acidobacteria_Gp7	unclassified_Acidobacteria_Gp7	unclassified_Acidobacteria_Gp7	Gp7
OTU_1443	7	9	10	7	0	0	0	0	42	15	136	Bacteria	Actinobacteriota	Actinobacteria	unclassified_Actinobacteria	unclassified_Actinobacteria	unclassified_Actinobacteria
OTU_4838	7	60	168	9	5	1	12	0	3	5	2	Bacteria	Bacteroidetes	Bacteroidetes_incertae_sedis	unclassified_Bacteroidetes_incertae_sedis	unclassified_Bacteroidetes_incertae_sedis	Ohtaekwangia
OTU_2360	4	71	9	10	2	0	1	0	0	5	6	Bacteria	unclassified_Bacteria	unclassified_Bacteria	unclassified_Bacteria	unclassified_Bacteria	unclassified_Bacteria
OTU_1857	12	31	14	15	3	0	2	0	17	11	11	Bacteria	Proteobacteria	Deltaproteobacteria	Myxococcales	Polyangiaceae	unclassified_Polyangiaceae
OTU_2718	1	1	0	0	0	0	0	0	21	7	33	Bacteria	unclassified_Bacteria	unclassified_Bacteria	unclassified_Bacteria	unclassified_Bacteria	unclassified_Bacteria
OTU_629	5	0	4	5	0	0	0	0	282	144	253	Bacteria	unclassified_Bacteria	unclassified_Bacteria	unclassified_Bacteria	unclassified_Bacteria	unclassified_Bacteria
OTU_2800	3	5	0	4	0	0	0	0	36	21	13	Bacteria	Gemmatimonadetes	Gemmatimonadetes	Gemmatimonadales	Gemmatimonadaceae	Gemmatimonas
OTU_6481	3	4	2	7	0	0	0	0	88	66	108	Bacteria	Actinobacteriota	Actinobacteria	Gaiellales	Gaiellaceae	Gaiella
OTU_1309	2	2	0	1	0	0	0	0	177	44	23	Bacteria	unclassified_Bacteria	unclassified_Bacteria	unclassified_Bacteria	unclassified_Bacteria	unclassified_Bacteria
OTU_5909	1	4	5	3	0	0	0	0	27	11	6	Bacteria	Actinobacteriota	Actinobacteria	Acidimicrobiales	unclassified_Acidimicrobiales	unclassified_Acidimicrobiales
OTU_1168	6	0	3	4	0	0	0	0	65	25	121	Bacteria	Actinobacteriota	Actinobacteria	Gaiellales	Gaiellaceae	Gaiella
OTU_2087	2	3	4	1	0	0	0	0	80	28	9	Bacteria	unclassified_Bacteria	unclassified_Bacteria	unclassified_Bacteria	unclassified_Bacteria	unclassified_Bacteria
OTU_4263	7	2	4	3	0	0	0	0	31	31	48	Bacteria	Actinobacteriota	Actinobacteria	Gaiellales	Gaiellaceae	Gaiella
OTU_1158	11	2	11	8	0	0	0	0	23	20	266	Bacteria	Actinobacteriota	Actinobacteria	Acidimicrobiales	unclassified_Acidimicrobiales	unclassified_Acidimicrobiales
OTU_1809	2	6	3	2	0	0	0	0	43	85	8	Bacteria	Verrucomicrobia	Subdivision3	unclassified_Subdivision3	unclassified_Subdivision3	Subdivision3_genera_incertae_sedis
OTU_5850	2	2	3	5	0	0	0	0	28	25	2	Bacteria	Proteobacteria	Alphaproteobacteria	unclassified_Alphaproteobacteria	unclassified_Alphaproteobacteria	unclassified_Alphaproteobacteria
OTU_3070	4	6	0	0	0	2	0	3	5	12	31	Bacteria	Proteobacteria	Deltaproteobacteria	Bdellovibrionales	Bdellovibrionaceae	Bdellovibrio
OTU_1215	17	47	25	48	10	1	2	7	30	130	20	Bacteria	Proteobacteria	Alphaproteobacteria	Rhodospirillales	unclassified_Rhodospirillales	unclassified_Rhodospirillales
OTU_419	4	18	6	5	0	0	0	0	437	248	20	Bacteria	Verrucomicrobia	Subdivision3	unclassified_Subdivision3	unclassified_Subdivision3	Subdivision3_genera_incertae_sedis
OTU_759	1	3	8	0	0	0	0	0	382	115	90	Bacteria	Verrucomicrobia	Subdivision3	unclassified_Subdivision3	unclassified_Subdivision3	Subdivision3_genera_incertae_sedis
OTU_991	2	5	10	15	0	0	0	0	90	37	249	Bacteria	Planctomycetes	Planctomycetia	Planctomycetales	Planctomycetaceae	unclassified_Planctomycetaceae
OTU_947	4	82	18	16	0	1	0	0	62	84	90	Bacteria	Armatimonadetes	Chthonomonadetes	Chthonomonadales	Chthonomonadaceae	Chthonomonas/Armatimonadetes_gp3
OTU_2247	4	3	0	0	0	0	0	0	53	27	7	Bacteria	Verrucomicrobia	Subdivision3	unclassified_Subdivision3	unclassified_Subdivision3	Subdivision3_genera_incertae_sedis
OTU_2757	4	3	4	0	0	0	0	0	26	20	4	Archaea	Woesearchaeota	unclassified_Woesearchaeota	unclassified_Woesearchaeota	unclassified_Woesearchaeota	unclassified_Woesearchaeota
OTU_1111	16	40	10	17	0	1	0	0	119	27	51	Bacteria	Acidobacteria	Acidobacteria_Gp16	unclassified_Acidobacteria_Gp16	unclassified_Acidobacteria_Gp16	Gp16
OTU_1198	1	15	8	15	1	0	0	3	0	141	1	Bacteria	Proteobacteria	Alphaproteobacteria	Rhodospirillales	Rhodospirillaceae	unclassified_Rhodospirillaceae
OTU_3678	6	32	6	9	1	0	0	0	0	16	0	Bacteria	Planctomycetes	Planctomycetia	Planctomycetales	Planctomycetaceae	Gemmata
OTU_671	9	6	16	12	0	0	0	0	91	45	4	Bacteria	unclassified_Bacteria	unclassified_Bacteria	unclassified_Bacteria	unclassified_Bacteria	unclassified_Bacteria
OTU_9745	3	4	3	2	0	0	0	0	59	15	124	Bacteria	Actinobacteriota	Actinobacteria	Gaiellales	Gaiellaceae	Gaiella
OTU_911	3	1	3	3	0	0	0	0	335	100	47	Bacteria	Bacteroidetes	unclassified_Bacteroidetes	unclassified_Bacteroidetes	unclassified_Bacteroidetes	unclassified_Bacteroidetes
OTU_2386	2	1	8	2	0	0	3	0	14	25	7	Bacteria	Proteobacteria	unclassified_Proteobacteria	unclassified_Proteobacteria	unclassified_Proteobacteria	unclassified_Proteobacteria
OTU_8392	5	6	4	14	0	0	0	0	25	0	416	Bacteria	Actinobacteriota	Actinobacteria	Rubrobacterales	Rubrobacteraceae	Rubrobacter
OTU_827	12	8	9	13	0	0	0	0	54	57	141	Bacteria	Proteobacteria	Betaproteobacteria	unclassified_Betaproteobacteria	unclassified_Betaproteobacteria	unclassified_Betaproteobacteria
OTU_197	12	14	9	14	0	0	0	0	78	29	310	Bacteria	Actinobacteriota	unclassified_Actinobacteria	unclassified_Actinobacteria	unclassified_Actinobacteria	unclassified_Actinobacteria
OTU_332	4	2	2	4	0	0	0	0	28	15	66	Bacteria	Actinobacteriota	Actinobacteria	Gaiellales	Gaiellaceae	Gaiella
OTU_1048	4	1	5	4	0	0	0	1	167	55	62	Archaea	Euryarchaeota	unclassified_Euryarchaeota	unclassified_Euryarchaeota	unclassified_Euryarchaeota	unclassified_Euryarchaeota
OTU_3247	1	0	0	0	0	2	2	0	29	8	15	Bacteria	Gemmatimonadetes	Gemmatimonadetes	Gemmatimonadales	Gemmatimonadaceae	Gemmatimonas
OTU_1714	3	4	0	2	0	0	0	0	40	108	26	Bacteria	unclassified_Bacteria	unclassified_Bacteria	unclassified_Bacteria	unclassified_Bacteria	unclassified_Bacteria
OTU_831	10	119	79	32	20	0	1	0	40	24	61	Bacteria	Acidobacteria	Acidobacteria_Gp4	unclassified_Acidobacteria_Gp4	unclassified_Acidobacteria_Gp4	unclassified_Acidobacteria_Gp4
OTU_1901	4	3	6	1	0	0	0	0	55	34	44	Bacteria	Verrucomicrobia	unclassified_Verrucomicrobia	unclassified_Verrucomicrobia	unclassified_Verrucomicrobia	unclassified_Verrucomicrobia
OTU_2533	1	0	7	2	0	0	0	1	132	9	39	Bacteria	Verrucomicrobia	Subdivision3	unclassified_Subdivision3	unclassified_Subdivision3	Subdivision3_genera_incertae_sedis
OTU_2674	3	5	17	24	0	0	0	0	4	31	0	Bacteria	Proteobacteria	Gammaproteobacteria	Gammaproteobacteria_incertae_sedis	unclassified_Gammaproteobacteria_incertae_sedis	Solimonas
OTU_3334	3	4	4	6	0	0	0	0	24	9	65	Bacteria	Actinobacteriota	unclassified_Actinobacteria	unclassified_Actinobacteria	unclassified_Actinobacteria	unclassified_Actinobacteria
OTU_1254	3	0	6	5	0	0	0	0	17	33	239	Bacteria	Bacteroidetes	Sphingobacteriia	Sphingobacteriales	Chitinophagaceae	unclassified_Chitinophagaceae
OTU_1573	2	1	2	1	0	0	0	0	203	20	0	Bacteria	unclassified_Bacteria	unclassified_Bacteria	unclassified_Bacteria	unclassified_Bacteria	unclassified_Bacteria
OTU_2002	3	3	2	5	0	1	0	0	15	15	94	Bacteria	Planctomycetes	Planctomycetia	Planctomycetales	Planctomycetaceae	unclassified_Planctomycetaceae
OTU_2450	2	0	1	1	0	0	0	0	30	0	60	Bacteria	unclassified_Bacteria	unclassified_Bacteria	unclassified_Bacteria	unclassified_Bacteria	unclassified_Bacteria
OTU_1342	1	1	2	4	0	0	0	0	34	38	4	Bacteria	unclassified_Bacteria	unclassified_Bacteria	unclassified_Bacteria	unclassified_Bacteria	unclassified_Bacteria
OTU_1361	1	5	0	1	0	0	0	0	73	124	25	Bacteria	Verrucomicrobia	Subdivision3	unclassified_Subdivision3	unclassified_Subdivision3	Subdivision3_genera_incertae_sedis
OTU_145	1	7	1	7	0	0	3	2	0	0	167	Bacteria	Bacteroidetes	Sphingobacteriia	Sphingobacteriales	Sphingobacteriaceae	Sphingobacterium
OTU_1701	1	42	6	58	21	0	2	3	32	13	0	Bacteria	Proteobacteria	Deltaproteobacteria	unclassified_Deltaproteobacteria	unclassified_Deltaproteobacteria	unclassified_Deltaproteobacteria
OTU_4928	1	0	0	0	0	0	0	0	5	15	41	Bacteria	Actinobacteriota	unclassified_Actinobacteria	unclassified_Actinobacteria	unclassified_Actinobacteria	unclassified_Actinobacteria
OTU_3634	3	6	7	4	0	0	0	0	27	58	67	Bacteria	unclassified_Bacteria	unclassified_Bacteria	unclassified_Bacteria	unclassified_Bacteria	unclassified_Bacteria
OTU_621	2	0	0	2	0	0	0	0	506	87	222	Bacteria	unclassified_Bacteria	unclassified_Bacteria	unclassified_Bacteria	unclassified_Bacteria	unclassified_Bacteria
OTU_1383	8	18	14	15	0	0	0	0	122	31	0	Bacteria	unclassified_Bacteria	unclassified_Bacteria	unclassified_Bacteria	unclassified_Bacteria	unclassified_Bacteria
OTU_3813	2	0	0	0	0	0	0	0	59	37	16	Bacteria	unclassified_Bacteria	unclassified_Bacteria	unclassified_Bacteria	unclassified_Bacteria	unclassified_Bacteria
OTU_798	5	5	1	9	0	0	0	0	120	52	191	Bacteria	unclassified_Bacteria	unclassified_Bacteria	unclassified_Bacteria	unclassified_Bacteria	unclassified_Bacteria
OTU_682	2	0	5	2	0	0	0	0	277	55	345	Bacteria	unclassified_Bacteria	unclassified_Bacteria	unclassified_Bacteria	unclassified_Bacteria	unclassified_Bacteria
OTU_1993	1	3	3	1	0	0	1	0	24	79	5	Bacteria	unclassified_Bacteria	unclassified_Bacteria	unclassified_Bacteria	unclassified_Bacteria	unclassified_Bacteria
OTU_829	3	5	2	4	0	0	0	0	70	21	4	Bacteria	Actinobacteriota	Actinobacteria	Acidimicrobiales	unclassified_Acidimicrobiales	unclassified_Acidimicrobiales
OTU_730	4	11	10	9	0	0	0	0	171	90	274	Bacteria	unclassified_Bacteria	unclassified_Bacteria	unclassified_Bacteria	unclassified_Bacteria	unclassified_Bacteria
OTU_13260	3	64	0	19	13	0	0	0	3	0	0	Bacteria	Planctomycetes	Planctomycetia	Planctomycetales	Planctomycetaceae	Gemmata
OTU_913	8	5	5	16	0	1	0	0	141	119	150	Bacteria	Proteobacteria	Betaproteobacteria	unclassified_Betaproteobacteria	unclassified_Betaproteobacteria	unclassified_Betaproteobacteria
OTU_2138	5	35	32	39	1	0	0	0	16	0	6	Bacteria	Bacteroidetes	unclassified_Bacteroidetes	unclassified_Bacteroidetes	unclassified_Bacteroidetes	unclassified_Bacteroidetes
OTU_1779	2	0	4	10	0	0	0	0	120	27	11	Archaea	Euryarchaeota	unclassified_Euryarchaeota	unclassified_Euryarchaeota	unclassified_Euryarchaeota	unclassified_Euryarchaeota
OTU_1801	8	5	18	2	0	0	0	0	62	6	47	Archaea	Euryarchaeota	unclassified_Euryarchaeota	unclassified_Euryarchaeota	unclassified_Euryarchaeota	unclassified_Euryarchaeota
OTU_9732	1	0	0	0	0	0	0	0	20	12	47	Bacteria	Actinobacteriota	Actinobacteria	Solirubrobacterales	unclassified_Solirubrobacterales	unclassified_Solirubrobacterales
OTU_505	3	39	20	17	2	0	0	3	5	9	11	Bacteria	Acidobacteria	Acidobacteria_Gp6	unclassified_Acidobacteria_Gp6	unclassified_Acidobacteria_Gp6	Gp6
OTU_1941	5	77	30	15	1	0	0	2	3	5	9	Bacteria	Armatimonadetes	unclassified_Armatimonadetes	unclassified_Armatimonadetes	unclassified_Armatimonadetes	Armatimonadetes_gp5
OTU_672	1	0	2	1	0	0	0	0	68	26	49	Bacteria	Actinobacteriota	unclassified_Actinobacteria	unclassified_Actinobacteria	unclassified_Actinobacteria	unclassified_Actinobacteria
OTU_4561	4	0	0	1	0	0	0	0	60	2	1	Bacteria	Bacteroidetes	Sphingobacteriia	Sphingobacteriales	Chitinophagaceae	unclassified_Chitinophagaceae
OTU_4224	1	0	0	0	0	0	0	0	1	6	25	Bacteria	unclassified_Bacteria	unclassified_Bacteria	unclassified_Bacteria	unclassified_Bacteria	unclassified_Bacteria
OTU_2070	2	1	0	2	1	0	0	0	55	47	23	Bacteria	unclassified_Bacteria	unclassified_Bacteria	unclassified_Bacteria	unclassified_Bacteria	unclassified_Bacteria
OTU_668	9	7	18	7	0	0	0	0	417	210	94	Bacteria	unclassified_Bacteria	unclassified_Bacteria	unclassified_Bacteria	unclassified_Bacteria	unclassified_Bacteria
OTU_2747	2	0	0	1	0	0	0	0	22	25	10	Bacteria	Acidobacteria	Acidobacteria_Gp6	unclassified_Acidobacteria_Gp6	unclassified_Acidobacteria_Gp6	Gp6
OTU_3116	1	1	1	0	0	0	0	0	14	12	42	Bacteria	unclassified_Bacteria	unclassified_Bacteria	unclassified_Bacteria	unclassified_Bacteria	unclassified_Bacteria
OTU_6066	2	0	2	0	0	0	0	0	32	6	7	Bacteria	unclassified_Bacteria	unclassified_Bacteria	unclassified_Bacteria	unclassified_Bacteria	unclassified_Bacteria
OTU_115	1	3	5	2	0	0	0	0	146	53	198	Bacteria	unclassified_Bacteria	unclassified_Bacteria	unclassified_Bacteria	unclassified_Bacteria	unclassified_Bacteria
OTU_2021	4	8	3	5	0	0	0	0	23	59	31	Bacteria	Planctomycetes	Planctomycetia	Planctomycetales	Planctomycetaceae	unclassified_Planctomycetaceae
OTU_1340	5	2	6	1	0	0	0	0	23	56	184	Bacteria	unclassified_Bacteria	unclassified_Bacteria	unclassified_Bacteria	unclassified_Bacteria	unclassified_Bacteria
OTU_1403	5	0	1	0	0	0	0	0	6	53	73	Bacteria	Actinobacteriota	Actinobacteria	Actinomycetales	Micrococcaceae	unclassified_Micrococcaceae
OTU_2631	4	2	2	1	0	0	0	0	18	36	27	Bacteria	Nitrospirae	Nitrospira	Nitrospirales	Nitrospiraceae	Nitrospira
OTU_6971	3	1	5	28	0	0	0	1	95	51	5	Bacteria	Proteobacteria	Gammaproteobacteria	unclassified_Gammaproteobacteria	unclassified_Gammaproteobacteria	unclassified_Gammaproteobacteria
OTU_2224	2	0	3	1	0	0	0	0	5	18	57	Bacteria	unclassified_Bacteria	unclassified_Bacteria	unclassified_Bacteria	unclassified_Bacteria	unclassified_Bacteria
OTU_1548	5	3	5	6	0	0	1	0	51	47	79	Bacteria	unclassified_Bacteria	unclassified_Bacteria	unclassified_Bacteria	unclassified_Bacteria	unclassified_Bacteria
OTU_2364	2	0	0	0	0	0	0	0	49	27	6	Bacteria	unclassified_Bacteria	unclassified_Bacteria	unclassified_Bacteria	unclassified_Bacteria	unclassified_Bacteria
OTU_749	8	0	0	5	0	0	0	0	68	34	101	Bacteria	Proteobacteria	Alphaproteobacteria	Rhodobacterales	Rhodobacteraceae	Rubellimicrobium
OTU_3509	11	6	5	9	0	0	0	0	15	8	32	Bacteria	Actinobacteriota	Actinobacteria	Gaiellales	Gaiellaceae	Gaiella
OTU_3002	7	7	0	0	0	0	0	1	31	11	6	Bacteria	Gemmatimonadetes	Gemmatimonadetes	Gemmatimonadales	Gemmatimonadaceae	Gemmatimonas
OTU_4122	1	3	0	1	0	0	0	0	1	0	32	Bacteria	Actinobacteriota	Actinobacteria	Actinomycetales	Pseudonocardiaceae	unclassified_Pseudonocardiaceae
OTU_13298	6	15	31	15	0	0	0	0	18	9	0	Bacteria	Proteobacteria	Gammaproteobacteria	unclassified_Gammaproteobacteria	unclassified_Gammaproteobacteria	unclassified_Gammaproteobacteria
OTU_3050	2	1	2	1	0	0	0	0	4	10	36	Bacteria	Actinobacteriota	Actinobacteria	Rubrobacterales	Rubrobacteraceae	Rubrobacter
OTU_1242	3	26	2	6	0	0	0	0	32	128	33	Bacteria	unclassified_Bacteria	unclassified_Bacteria	unclassified_Bacteria	unclassified_Bacteria	unclassified_Bacteria
OTU_3267	1	0	0	0	0	0	0	0	9	6	38	Bacteria	Armatimonadetes	unclassified_Armatimonadetes	unclassified_Armatimonadetes	unclassified_Armatimonadetes	Armatimonadetes_gp4
OTU_2406	5	2	2	5	0	0	0	0	42	20	8	Bacteria	unclassified_Bacteria	unclassified_Bacteria	unclassified_Bacteria	unclassified_Bacteria	unclassified_Bacteria
OTU_6479	5	1	11	4	0	0	0	0	85	30	1	Bacteria	Proteobacteria	Gammaproteobacteria	unclassified_Gammaproteobacteria	unclassified_Gammaproteobacteria	unclassified_Gammaproteobacteria
OTU_9722	1	1	0	0	0	0	0	0	53	0	8	Bacteria	unclassified_Bacteria	unclassified_Bacteria	unclassified_Bacteria	unclassified_Bacteria	unclassified_Bacteria
OTU_3444	1	1	3	2	0	0	0	0	1	4	42	Bacteria	Firmicutes	Clostridia	unclassified_Clostridia	unclassified_Clostridia	unclassified_Clostridia
OTU_1920	4	0	4	1	0	0	0	0	82	30	19	Bacteria	unclassified_Bacteria	unclassified_Bacteria	unclassified_Bacteria	unclassified_Bacteria	unclassified_Bacteria
OTU_2675	1	2	3	1	0	0	0	0	15	6	54	Bacteria	unclassified_Bacteria	unclassified_Bacteria	unclassified_Bacteria	unclassified_Bacteria	unclassified_Bacteria
OTU_2156	3	8	3	3	0	0	0	0	73	42	0	Bacteria	Acidobacteria	Acidobacteria_Gp1	unclassified_Acidobacteria_Gp1	unclassified_Acidobacteria_Gp1	unclassified_Acidobacteria_Gp1
OTU_3924	2	0	0	0	0	0	0	0	8	0	30	Bacteria	Actinobacteriota	Actinobacteria	Actinomycetales	Thermomonosporaceae	unclassified_Thermomonosporaceae
OTU_373	3	2	1	3	1	0	2	0	592	961	8	Bacteria	Proteobacteria	Alphaproteobacteria	unclassified_Alphaproteobacteria	unclassified_Alphaproteobacteria	unclassified_Alphaproteobacteria
OTU_2042	3	0	0	2	0	0	0	0	54	39	9	Bacteria	Verrucomicrobia	Subdivision3	unclassified_Subdivision3	unclassified_Subdivision3	Subdivision3_genera_incertae_sedis
OTU_1161	3	0	4	3	0	0	0	0	117	45	165	Bacteria	Actinobacteriota	unclassified_Actinobacteria	unclassified_Actinobacteria	unclassified_Actinobacteria	unclassified_Actinobacteria
OTU_6970	3	4	2	0	1	0	0	0	69	42	15	Bacteria	unclassified_Bacteria	unclassified_Bacteria	unclassified_Bacteria	unclassified_Bacteria	unclassified_Bacteria
OTU_647	1	1	1	3	0	0	0	0	18	37	31	Bacteria	unclassified_Bacteria	unclassified_Bacteria	unclassified_Bacteria	unclassified_Bacteria	unclassified_Bacteria
OTU_2029	3	5	2	5	0	0	0	0	45	22	54	Bacteria	Actinobacteriota	Actinobacteria	unclassified_Actinobacteria	unclassified_Actinobacteria	unclassified_Actinobacteria
OTU_1783	1	2	2	1	0	0	0	1	88	47	16	Bacteria	Planctomycetes	Planctomycetia	Planctomycetales	Planctomycetaceae	unclassified_Planctomycetaceae
OTU_2612	2	1	2	6	0	0	0	0	7	41	25	Bacteria	Proteobacteria	Alphaproteobacteria	unclassified_Alphaproteobacteria	unclassified_Alphaproteobacteria	unclassified_Alphaproteobacteria
OTU_8386	5	0	45	1	0	0	4	0	2	6	0	Bacteria	Proteobacteria	Betaproteobacteria	Burkholderiales	Oxalobacteraceae	unclassified_Oxalobacteraceae
OTU_2339	2	0	5	5	0	0	0	0	47	20	6	Bacteria	unclassified_Bacteria	unclassified_Bacteria	unclassified_Bacteria	unclassified_Bacteria	unclassified_Bacteria
OTU_2546	1	4	3	1	0	0	0	0	37	17	25	Bacteria	unclassified_Bacteria	unclassified_Bacteria	unclassified_Bacteria	unclassified_Bacteria	unclassified_Bacteria
OTU_800	2	28	6	3	13	0	1	0	6	34	11	Bacteria	Acidobacteria	Acidobacteria_Gp7	unclassified_Acidobacteria_Gp7	unclassified_Acidobacteria_Gp7	Gp7
OTU_2088	1	1	0	0	0	0	0	0	89	27	14	Bacteria	Proteobacteria	Deltaproteobacteria	Myxococcales	unclassified_Myxococcales	unclassified_Myxococcales
OTU_4176	1	4	0	1	0	0	0	0	4	1	25	Bacteria	Planctomycetes	Planctomycetia	Planctomycetales	Planctomycetaceae	unclassified_Planctomycetaceae
OTU_2566	2	2	1	4	6	1	0	1	124	4	10	Bacteria	Proteobacteria	Betaproteobacteria	Burkholderiales	Comamonadaceae	Acidovorax
OTU_885	4	2	2	2	0	0	0	0	184	176	28	Bacteria	Acidobacteria	Acidobacteria_Gp7	unclassified_Acidobacteria_Gp7	unclassified_Acidobacteria_Gp7	Gp7
OTU_4201	2	4	0	1	0	0	0	0	28	0	0	Bacteria	Proteobacteria	Deltaproteobacteria	Myxococcales	unclassified_Myxococcales	unclassified_Myxococcales
OTU_1303	1	4	6	14	0	0	0	0	125	51	39	Archaea	Euryarchaeota	unclassified_Euryarchaeota	unclassified_Euryarchaeota	unclassified_Euryarchaeota	unclassified_Euryarchaeota
OTU_3925	2	4	4	1	0	0	0	0	1	8	29	Bacteria	Actinobacteriota	Actinobacteria	unclassified_Actinobacteria	unclassified_Actinobacteria	unclassified_Actinobacteria
OTU_1538	2	1	4	4	0	0	0	0	60	70	169	Bacteria	unclassified_Bacteria	unclassified_Bacteria	unclassified_Bacteria	unclassified_Bacteria	unclassified_Bacteria
OTU_2660	1	0	0	4	0	0	0	0	28	24	24	Bacteria	unclassified_Bacteria	unclassified_Bacteria	unclassified_Bacteria	unclassified_Bacteria	unclassified_Bacteria
OTU_2969	1	1	1	4	0	0	0	0	24	34	66	Bacteria	Actinobacteriota	Actinobacteria	Gaiellales	Gaiellaceae	Gaiella
OTU_8605	1	0	0	2	0	0	0	0	0	1	37	Bacteria	Armatimonadetes	unclassified_Armatimonadetes	unclassified_Armatimonadetes	unclassified_Armatimonadetes	Armatimonadetes_gp4
OTU_6068	3	51	19	19	0	0	0	0	51	60	0	Bacteria	Verrucomicrobia	Subdivision3	unclassified_Subdivision3	unclassified_Subdivision3	Subdivision3_genera_incertae_sedis
OTU_3312	1	11	2	1	0	2	0	0	21	50	66	Bacteria	Gemmatimonadetes	Gemmatimonadetes	Gemmatimonadales	Gemmatimonadaceae	Gemmatimonas
OTU_2411	2	1	1	6	0	1	0	0	5	2	69	Bacteria	Planctomycetes	Planctomycetia	Planctomycetales	Planctomycetaceae	unclassified_Planctomycetaceae
OTU_835	3	7	2	3	2	0	0	2	16	370	17	Bacteria	Verrucomicrobia	Spartobacteria	unclassified_Spartobacteria	unclassified_Spartobacteria	unclassified_Spartobacteria
OTU_2308	2	1	1	0	0	0	0	0	30	10	8	Bacteria	Actinobacteriota	Actinobacteria	Actinomycetales	Nocardioidaceae	Marmoricola
OTU_946	1	16	3	9	0	0	0	0	259	63	17	Bacteria	unclassified_Bacteria	unclassified_Bacteria	unclassified_Bacteria	unclassified_Bacteria	unclassified_Bacteria
OTU_439	3	20	4	14	0	0	0	0	185	146	18	Bacteria	Bacteroidetes	Sphingobacteriia	Sphingobacteriales	Chitinophagaceae	unclassified_Chitinophagaceae
OTU_1723	3	0	0	2	0	0	0	0	72	40	26	Bacteria	unclassified_Bacteria	unclassified_Bacteria	unclassified_Bacteria	unclassified_Bacteria	unclassified_Bacteria
OTU_13265	2	1	1	0	0	0	0	0	15	28	0	Bacteria	unclassified_Bacteria	unclassified_Bacteria	unclassified_Bacteria	unclassified_Bacteria	unclassified_Bacteria
OTU_5768	2	36	6	7	5	0	0	0	3	11	18	Bacteria	Acidobacteria	Acidobacteria_Gp6	unclassified_Acidobacteria_Gp6	unclassified_Acidobacteria_Gp6	Gp6
OTU_1576	1	6	4	1	0	0	0	0	30	56	5	Bacteria	Proteobacteria	Alphaproteobacteria	Rhodospirillales	Rhodospirillaceae	unclassified_Rhodospirillaceae
OTU_1581	3	3	1	0	0	0	0	0	82	25	91	Bacteria	Actinobacteriota	Actinobacteria	unclassified_Actinobacteria	unclassified_Actinobacteria	unclassified_Actinobacteria
OTU_1703	2	1	5	0	0	0	0	0	40	12	18	Bacteria	Proteobacteria	Deltaproteobacteria	Myxococcales	Polyangiaceae	unclassified_Polyangiaceae
OTU_2627	7	0	0	0	0	2	0	0	13	50	4	Bacteria	Acidobacteria	Acidobacteria_Gp3	unclassified_Acidobacteria_Gp3	unclassified_Acidobacteria_Gp3	Gp3
OTU_2092	2	3	1	2	0	0	0	0	263	175	32	Archaea	Euryarchaeota	unclassified_Euryarchaeota	unclassified_Euryarchaeota	unclassified_Euryarchaeota	unclassified_Euryarchaeota
OTU_4056	1	0	2	0	0	0	0	0	3	0	32	Bacteria	Bacteroidetes	Flavobacteriia	Flavobacteriales	Flavobacteriaceae	Chryseobacterium
OTU_1849	2	9	6	12	0	0	0	0	76	20	21	Bacteria	Verrucomicrobia	Subdivision3	unclassified_Subdivision3	unclassified_Subdivision3	Subdivision3_genera_incertae_sedis
OTU_999	1	27	4	19	0	0	0	0	26	139	36	Bacteria	Nitrospirae	Nitrospira	Nitrospirales	Nitrospiraceae	Nitrospira
OTU_2061	3	0	0	2	0	0	0	1	45	41	16	Bacteria	Proteobacteria	Alphaproteobacteria	Rhodospirillales	Acetobacteraceae	unclassified_Acetobacteraceae
OTU_2661	1	0	0	1	0	0	0	0	39	10	7	Bacteria	Proteobacteria	Deltaproteobacteria	Myxococcales	unclassified_Myxococcales	unclassified_Myxococcales
OTU_3898	1	0	0	0	0	0	0	0	0	0	40	Bacteria	unclassified_Bacteria	unclassified_Bacteria	unclassified_Bacteria	unclassified_Bacteria	unclassified_Bacteria
OTU_3159	1	4	5	1	0	0	0	0	6	8	73	Bacteria	Actinobacteriota	Actinobacteria	Acidimicrobiales	Acidimicrobineae_incertae_sedis	Aciditerrimonas
OTU_2920	1	3	2	1	0	0	0	0	34	12	19	Bacteria	unclassified_Bacteria	unclassified_Bacteria	unclassified_Bacteria	unclassified_Bacteria	unclassified_Bacteria
OTU_4827	1	0	0	1	0	0	0	0	32	8	66	Bacteria	unclassified_Bacteria	unclassified_Bacteria	unclassified_Bacteria	unclassified_Bacteria	unclassified_Bacteria
OTU_3771	1	3	1	3	0	0	0	0	7	76	2	Bacteria	Proteobacteria	Deltaproteobacteria	Myxococcales	unclassified_Myxococcales	unclassified_Myxococcales
OTU_2823	1	2	0	0	0	0	0	0	39	27	7	Bacteria	Verrucomicrobia	Subdivision3	unclassified_Subdivision3	unclassified_Subdivision3	Subdivision3_genera_incertae_sedis
OTU_7138	1	9	1	1	0	0	0	1	28	56	1	Bacteria	Acidobacteria	Acidobacteria_Gp6	unclassified_Acidobacteria_Gp6	unclassified_Acidobacteria_Gp6	Gp6
OTU_6667	1	0	2	3	0	0	0	0	65	17	9	Bacteria	Proteobacteria	Deltaproteobacteria	Myxococcales	unclassified_Myxococcales	unclassified_Myxococcales
OTU_424	1	43	8	11	0	0	0	0	321	61	34	Bacteria	Verrucomicrobia	Subdivision3	unclassified_Subdivision3	unclassified_Subdivision3	Subdivision3_genera_incertae_sedis
OTU_3490	1	0	2	1	0	0	0	0	7	7	26	Bacteria	Proteobacteria	Alphaproteobacteria	Rhizobiales	unclassified_Rhizobiales	unclassified_Rhizobiales
OTU_452	2	21	0	6	3	0	0	1	67	96	5	Bacteria	Verrucomicrobia	unclassified_Verrucomicrobia	unclassified_Verrucomicrobia	unclassified_Verrucomicrobia	unclassified_Verrucomicrobia
OTU_5484	1	13	2	6	0	0	0	0	49	25	2	Bacteria	Acidobacteria	Acidobacteria_Gp6	unclassified_Acidobacteria_Gp6	unclassified_Acidobacteria_Gp6	Gp6
OTU_1056	2	0	2	2	0	0	0	0	26	8	21	Archaea	Euryarchaeota	unclassified_Euryarchaeota	unclassified_Euryarchaeota	unclassified_Euryarchaeota	unclassified_Euryarchaeota
OTU_9095	1	0	0	4	0	0	0	0	0	1	52	Bacteria	unclassified_Bacteria	unclassified_Bacteria	unclassified_Bacteria	unclassified_Bacteria	unclassified_Bacteria
OTU_2055	2	0	2	0	0	0	0	0	62	6	4	Bacteria	Proteobacteria	Deltaproteobacteria	Myxococcales	unclassified_Myxococcales	unclassified_Myxococcales
OTU_2005	1	2	1	4	0	0	0	0	62	28	40	Bacteria	Actinobacteriota	Actinobacteria	unclassified_Actinobacteria	unclassified_Actinobacteria	unclassified_Actinobacteria
OTU_168	1	63	2	44	57	64	28	48	1216	452	1081	Bacteria	Bacteroidetes	Sphingobacteriia	Sphingobacteriales	Chitinophagaceae	Sediminibacterium
OTU_2089	1	0	0	1	0	0	0	0	6	0	48	Bacteria	Actinobacteriota	Actinobacteria	Actinomycetales	Dermabacteraceae	Brachybacterium
OTU_3272	1	0	0	7	0	0	0	0	3	6	25	Bacteria	Actinobacteriota	Actinobacteria	Acidimicrobiales	Acidimicrobineae_incertae_sedis	Aciditerrimonas
OTU_2587	1	1	0	2	0	0	0	0	28	17	29	Bacteria	unclassified_Bacteria	unclassified_Bacteria	unclassified_Bacteria	unclassified_Bacteria	unclassified_Bacteria
OTU_23	1	6	4	2	1	0	0	0	50	29	179	Bacteria	unclassified_Bacteria	unclassified_Bacteria	unclassified_Bacteria	unclassified_Bacteria	unclassified_Bacteria
OTU_1843	1	1	2	2	0	0	0	0	33	28	70	Bacteria	Gemmatimonadetes	Gemmatimonadetes	Gemmatimonadales	Gemmatimonadaceae	Gemmatimonas
OTU_377	0	89	8	10	8	3	0	3	4	0	0	Bacteria	Bacteroidetes	Bacteroidetes_incertae_sedis	unclassified_Bacteroidetes_incertae_sedis	unclassified_Bacteroidetes_incertae_sedis	Ohtaekwangia
OTU_4061	0	7	1	1	0	0	0	0	4	26	0	Bacteria	Proteobacteria	unclassified_Proteobacteria	unclassified_Proteobacteria	unclassified_Proteobacteria	unclassified_Proteobacteria
OTU_2854	0	5	1	2	0	0	0	0	28	27	4	Bacteria	Planctomycetes	Planctomycetia	Planctomycetales	Planctomycetaceae	unclassified_Planctomycetaceae
OTU_686	0	5	16	6	0	0	0	0	39	40	97	Bacteria	Bacteroidetes	Sphingobacteriia	Sphingobacteriales	Chitinophagaceae	Flavisolibacter
OTU_2749	0	55	13	6	1	0	6	0	0	0	0	Bacteria	Chloroflexi	unclassified_Chloroflexi	unclassified_Chloroflexi	unclassified_Chloroflexi	unclassified_Chloroflexi
OTU_1773	0	104	30	13	7	0	0	0	3	12	0	Bacteria	unclassified_Bacteria	unclassified_Bacteria	unclassified_Bacteria	unclassified_Bacteria	unclassified_Bacteria
OTU_603	0	28	7	4	1	0	0	0	0	0	0	Bacteria	Acidobacteria	Acidobacteria_Gp4	unclassified_Acidobacteria_Gp4	unclassified_Acidobacteria_Gp4	Gp4
OTU_956	0	5	1	0	0	0	0	0	86	22	193	Bacteria	unclassified_Bacteria	unclassified_Bacteria	unclassified_Bacteria	unclassified_Bacteria	unclassified_Bacteria
OTU_2080	0	28	18	28	0	0	0	0	0	0	0	Bacteria	Verrucomicrobia	Subdivision3	unclassified_Subdivision3	unclassified_Subdivision3	Subdivision3_genera_incertae_sedis
OTU_2636	0	73	0	10	0	0	0	0	0	3	0	Bacteria	unclassified_Bacteria	unclassified_Bacteria	unclassified_Bacteria	unclassified_Bacteria	unclassified_Bacteria
OTU_2403	0	36	7	21	0	0	0	0	4	16	4	Bacteria	Acidobacteria	Acidobacteria_Gp3	unclassified_Acidobacteria_Gp3	unclassified_Acidobacteria_Gp3	Gp3
OTU_2432	0	62	0	7	12	1	0	0	0	0	0	Bacteria	Proteobacteria	Deltaproteobacteria	Bdellovibrionales	Bdellovibrionaceae	Bdellovibrio
OTU_2218	0	56	21	24	2	0	0	5	14	4	0	Bacteria	Proteobacteria	Deltaproteobacteria	Myxococcales	unclassified_Myxococcales	unclassified_Myxococcales
OTU_2963	0	46	0	7	14	0	0	0	0	0	0	Bacteria	unclassified_Bacteria	unclassified_Bacteria	unclassified_Bacteria	unclassified_Bacteria	unclassified_Bacteria
OTU_2263	0	4	5	1	0	0	0	0	31	54	2	Bacteria	unclassified_Bacteria	unclassified_Bacteria	unclassified_Bacteria	unclassified_Bacteria	unclassified_Bacteria
OTU_9466	0	58	2	22	3	0	0	0	2	0	1	Bacteria	unclassified_Bacteria	unclassified_Bacteria	unclassified_Bacteria	unclassified_Bacteria	unclassified_Bacteria
OTU_6656	0	3	1	0	0	0	0	0	42	0	0	Bacteria	unclassified_Bacteria	unclassified_Bacteria	unclassified_Bacteria	unclassified_Bacteria	unclassified_Bacteria
OTU_1328	0	25	8	6	3	0	0	0	0	8	0	Bacteria	unclassified_Bacteria	unclassified_Bacteria	unclassified_Bacteria	unclassified_Bacteria	unclassified_Bacteria
OTU_2423	0	1	2	2	0	0	0	0	15	15	61	Bacteria	Actinobacteriota	Actinobacteria	unclassified_Actinobacteria	unclassified_Actinobacteria	unclassified_Actinobacteria
OTU_3664	0	2	0	0	0	0	0	0	51	10	9	Bacteria	Verrucomicrobia	Subdivision3	unclassified_Subdivision3	unclassified_Subdivision3	Subdivision3_genera_incertae_sedis
OTU_2291	0	45	0	3	40	1	0	0	0	0	0	Bacteria	Bacteroidetes	Sphingobacteriia	Sphingobacteriales	Chitinophagaceae	unclassified_Chitinophagaceae
OTU_1023	0	1	4	0	0	0	0	0	31	4	9	Bacteria	unclassified_Bacteria	unclassified_Bacteria	unclassified_Bacteria	unclassified_Bacteria	unclassified_Bacteria
OTU_1963	0	14	1	2	29	0	2	0	0	0	0	Bacteria	Proteobacteria	unclassified_Proteobacteria	unclassified_Proteobacteria	unclassified_Proteobacteria	unclassified_Proteobacteria
OTU_2790	0	8	6	8	0	0	0	0	12	26	2	Bacteria	unclassified_Bacteria	unclassified_Bacteria	unclassified_Bacteria	unclassified_Bacteria	unclassified_Bacteria
OTU_3102	0	3	2	3	0	0	0	0	12	19	25	Bacteria	unclassified_Bacteria	unclassified_Bacteria	unclassified_Bacteria	unclassified_Bacteria	unclassified_Bacteria
OTU_1616	0	3	2	1	0	0	0	0	34	49	60	Bacteria	Proteobacteria	Deltaproteobacteria	unclassified_Deltaproteobacteria	unclassified_Deltaproteobacteria	unclassified_Deltaproteobacteria
OTU_2300	0	8	1	0	0	0	2	0	59	12	9	Bacteria	Proteobacteria	Deltaproteobacteria	Myxococcales	unclassified_Myxococcales	unclassified_Myxococcales
OTU_1839	0	2	0	4	0	0	0	0	52	57	16	Bacteria	unclassified_Bacteria	unclassified_Bacteria	unclassified_Bacteria	unclassified_Bacteria	unclassified_Bacteria
OTU_8149	0	4	0	1	0	0	0	0	17	26	18	Bacteria	unclassified_Bacteria	unclassified_Bacteria	unclassified_Bacteria	unclassified_Bacteria	unclassified_Bacteria
OTU_1991	0	2	6	2	0	0	0	0	76	20	38	Bacteria	Verrucomicrobia	Subdivision3	unclassified_Subdivision3	unclassified_Subdivision3	Subdivision3_genera_incertae_sedis
OTU_1865	0	1	6	2	0	0	0	0	78	21	50	Bacteria	Verrucomicrobia	Subdivision3	unclassified_Subdivision3	unclassified_Subdivision3	Subdivision3_genera_incertae_sedis
OTU_1027	0	1	1	0	0	0	0	0	46	9	4	Bacteria	Bacteroidetes	Sphingobacteriia	Sphingobacteriales	Rhodothermaceae	unclassified_Rhodothermaceae
OTU_2151	0	2	0	0	0	0	0	0	71	1	7	Bacteria	unclassified_Bacteria	unclassified_Bacteria	unclassified_Bacteria	unclassified_Bacteria	unclassified_Bacteria
OTU_3910	0	1	0	0	0	2	0	0	82	9	53	Bacteria	Actinobacteriota	Actinobacteria	Actinomycetales	unclassified_Actinomycetales	unclassified_Actinomycetales
OTU_2931	0	4	3	1	0	0	0	0	18	27	2	Bacteria	Acidobacteria	Acidobacteria_Gp4	unclassified_Acidobacteria_Gp4	unclassified_Acidobacteria_Gp4	Gp4
OTU_2819	0	3	5	3	0	0	0	0	38	57	14	Bacteria	Acidobacteria	Acidobacteria_Gp6	unclassified_Acidobacteria_Gp6	unclassified_Acidobacteria_Gp6	Gp6
OTU_2185	0	1	0	0	0	0	0	0	14	0	64	Bacteria	Actinobacteriota	Actinobacteria	unclassified_Actinobacteria	unclassified_Actinobacteria	unclassified_Actinobacteria
OTU_4047	0	1	1	0	0	0	0	0	8	3	25	Bacteria	unclassified_Bacteria	unclassified_Bacteria	unclassified_Bacteria	unclassified_Bacteria	unclassified_Bacteria
OTU_2807	0	1	2	2	0	0	0	0	18	18	37	Bacteria	Actinobacteriota	unclassified_Actinobacteria	unclassified_Actinobacteria	unclassified_Actinobacteria	unclassified_Actinobacteria
OTU_2720	0	3	0	0	0	0	0	0	0	77	0	Bacteria	unclassified_Bacteria	unclassified_Bacteria	unclassified_Bacteria	unclassified_Bacteria	unclassified_Bacteria
OTU_2105	0	2	1	1	0	0	0	0	7	8	113	Bacteria	unclassified_Bacteria	unclassified_Bacteria	unclassified_Bacteria	unclassified_Bacteria	unclassified_Bacteria
OTU_2905	0	1	0	0	0	0	0	0	29	25	15	Bacteria	unclassified_Bacteria	unclassified_Bacteria	unclassified_Bacteria	unclassified_Bacteria	unclassified_Bacteria
OTU_3752	0	2	0	1	0	0	1	0	120	50	4	Bacteria	Proteobacteria	Deltaproteobacteria	Bdellovibrionales	Bacteriovoracaceae	Peredibacter
OTU_2286	0	5	1	0	0	0	0	0	106	23	0	Bacteria	unclassified_Bacteria	unclassified_Bacteria	unclassified_Bacteria	unclassified_Bacteria	unclassified_Bacteria
OTU_2994	0	1	2	0	0	0	0	0	9	8	53	Bacteria	unclassified_Bacteria	unclassified_Bacteria	unclassified_Bacteria	unclassified_Bacteria	unclassified_Bacteria
OTU_13383	0	3	0	0	0	0	0	0	18	27	4	Bacteria	unclassified_Bacteria	unclassified_Bacteria	unclassified_Bacteria	unclassified_Bacteria	unclassified_Bacteria
OTU_5134	0	1	0	3	0	0	0	0	38	11	0	Bacteria	unclassified_Bacteria	unclassified_Bacteria	unclassified_Bacteria	unclassified_Bacteria	unclassified_Bacteria
OTU_882	0	2	1	1	0	0	2	0	128	32	0	Bacteria	Acidobacteria	Acidobacteria_Gp17	unclassified_Acidobacteria_Gp17	unclassified_Acidobacteria_Gp17	Gp17
OTU_2780	0	1	1	1	0	0	0	0	39	6	0	Bacteria	unclassified_Bacteria	unclassified_Bacteria	unclassified_Bacteria	unclassified_Bacteria	unclassified_Bacteria
OTU_350	0	3	4	5	0	0	0	0	39	39	52	Bacteria	unclassified_Bacteria	unclassified_Bacteria	unclassified_Bacteria	unclassified_Bacteria	unclassified_Bacteria
OTU_2653	0	1	0	0	0	0	0	0	6	3	74	Bacteria	unclassified_Bacteria	unclassified_Bacteria	unclassified_Bacteria	unclassified_Bacteria	unclassified_Bacteria
OTU_598	0	1	2	1	0	0	0	0	17	4	68	Bacteria	Actinobacteriota	Actinobacteria	unclassified_Actinobacteria	unclassified_Actinobacteria	unclassified_Actinobacteria
OTU_3198	0	1	0	0	0	0	0	0	0	0	26	Bacteria	Actinobacteriota	Actinobacteria	unclassified_Actinobacteria	unclassified_Actinobacteria	unclassified_Actinobacteria
OTU_94	0	1	0	0	0	0	0	0	5	6	36	Bacteria	Actinobacteriota	unclassified_Actinobacteria	unclassified_Actinobacteria	unclassified_Actinobacteria	unclassified_Actinobacteria
OTU_4286	0	1	0	0	0	0	0	0	8	14	94	Bacteria	Actinobacteriota	Actinobacteria	Solirubrobacterales	Solirubrobacteraceae	Solirubrobacter
OTU_5551	0	1	0	0	0	0	0	0	26	12	0	Bacteria	Acidobacteria	Acidobacteria_Gp1	unclassified_Acidobacteria_Gp1	unclassified_Acidobacteria_Gp1	unclassified_Acidobacteria_Gp1
OTU_1546	0	3	3	0	0	0	0	0	146	53	4	Archaea	Euryarchaeota	unclassified_Euryarchaeota	unclassified_Euryarchaeota	unclassified_Euryarchaeota	unclassified_Euryarchaeota
OTU_213	0	2	2	1	0	0	0	0	6	0	52	Bacteria	Bacteroidetes	Sphingobacteriia	Sphingobacteriales	Sphingobacteriaceae	Sphingobacterium
OTU_5325	0	1	1	3	0	0	0	0	13	50	32	Bacteria	unclassified_Bacteria	unclassified_Bacteria	unclassified_Bacteria	unclassified_Bacteria	unclassified_Bacteria
OTU_3246	0	1	0	6	0	0	0	0	3	8	34	Bacteria	Bacteroidetes	Sphingobacteriia	Sphingobacteriales	Chitinophagaceae	unclassified_Chitinophagaceae
OTU_2978	0	1	1	0	0	0	0	0	9	2	36	Bacteria	Actinobacteriota	Actinobacteria	Solirubrobacterales	unclassified_Solirubrobacterales	unclassified_Solirubrobacterales
OTU_4818	0	1	1	2	0	0	0	0	41	20	50	Bacteria	unclassified_Bacteria	unclassified_Bacteria	unclassified_Bacteria	unclassified_Bacteria	unclassified_Bacteria
OTU_2047	0	1	0	0	0	0	0	0	0	2	88	Bacteria	Actinobacteriota	Actinobacteria	Rubrobacterales	Rubrobacteraceae	Rubrobacter
OTU_1454	0	1	2	0	0	0	0	0	97	67	32	Archaea	Euryarchaeota	unclassified_Euryarchaeota	unclassified_Euryarchaeota	unclassified_Euryarchaeota	unclassified_Euryarchaeota
OTU_2290	0	1	0	0	0	0	0	0	96	0	0	Bacteria	Proteobacteria	Alphaproteobacteria	Sphingomonadales	Sphingomonadaceae	Novosphingobium
[truncated: 102 more rows]
